# Supplementary material for: Bis­(ethanol-κO)bis(1-ferrocenyl-4,4,4-tri­fluoro­butane-1,3-dionato-κ2 O,O′)nickel(II)
Source: IUCrdata. 2021 Jul 13;6(Pt 7):x210693. doi: 10.1107/S2414314621006933 (PMC9462358; doi:10.1107/S2414314621006933)
Supplement: Supplementary file 1 [file x-06-x210693-sup1.cif]

##############################################################################
#                                                                            #
# This CIF contains the data for a data article accepted for                 #
# publication in IUCrData. It conforms to the requirements of                #
# Notes for Authors for IUCrData, and has been                               #
# peer reviewed under the auspices of IUCrData.                              #
#                                                                            #
# Full details of the Crystallographic Information File format               #
# are given in the paper "The Crystallographic Information File (CIF):       #
# a New Standard Archive File for Crystallography" by S. R. Hall, F. H.      #
# Allen and I. D. Brown [Acta Cryst. (1991), A47, 655-685].                  #
#                                                                            #
# The current version of the core CIF dictionary is obtainable from          #
# ftp://ftp.iucr.org/pub/cif_core.dic.                                       #
#                                                                            #
# Software is freely available for graphical display of the structure(s)     #
# in this CIF. For information consult the CIF software page                 #
# http://www.iucr.org/resources/cif/software.                                #
#                                                                            #
# This file may be used for bona fide research purposes within the           #
# scientific community so long as proper attribution is given to the data    # 
# article from which it was obtained.                                        #
#                                                                            #
##############################################################################
data_I
_database_code_depnum_ccdc_archive 'CCDC 2012680'
_audit_creation_method     'SHELXL-2018/3'
_chemical_name_systematic
;\
Bis(1-ferrocenyl-4,4,4-trifluorobutane-1,3-dionato-<i>\k</i>^2^<i>O</i>,\
<i>O</i>)-bis(ethanol-<i>\kO</i>)-nickel(II)
;
_chemical_name_common     ?
_chemical_formula_moiety     'C32 H32 F6 Fe2 Ni O6'
_chemical_formula_sum     'C32 H32 F6 Fe2 Ni O6'
_chemical_formula_iupac     '[Ni Fe2 (C14 H10 F3 O2)2 (C2 H6 O)2]'
_chemical_formula_weight     796.98
_chemical_melting_point     ?
_space_group_crystal_system     triclinic
_space_group_name_H-M_alt     'P -1'
_space_group_name_Hall     '-P 1'
loop_
    _space_group_symop_operation_xyz
    'x, y, z'
    '-x, -y, -z'
_cell_length_a     10.123(3)
_cell_length_b     11.147(3)
_cell_length_c     14.869(4)
_cell_angle_alpha     82.741(3)
_cell_angle_beta     77.523(3)
_cell_angle_gamma     82.077(3)
_cell_volume     1614.5(8)
_cell_formula_units_Z     2
_cell_measurement_reflns_used     6629
_cell_measurement_theta_min     2.26
_cell_measurement_theta_max     26.37
_cell_measurement_temperature     296.0(10)
_exptl_crystal_description     block
_exptl_crystal_colour     'clear reddish black'
_exptl_crystal_size_max     0.050
_exptl_crystal_size_mid     0.030
_exptl_crystal_size_min     0.020
_exptl_crystal_density_diffrn     1.639
_exptl_crystal_density_meas     ?
_exptl_crystal_density_method     ?
_exptl_crystal_F_000     812
_exptl_absorpt_coefficient_mu     1.541
_exptl_absorpt_correction_type     multi-scan
_exptl_absorpt_process_details
;
(SADABS; Bruker, 2014)
;
_exptl_absorpt_correction_T_min     0.4842
_exptl_absorpt_correction_T_max     0.7454
_diffrn_ambient_temperature     296.0(10)
_diffrn_source     ?
_diffrn_radiation_type     MoK\a
_diffrn_radiation_wavelength     0.71073
_diffrn_radiation_monochromator     'graphite'
_diffrn_measurement_device_type     'Bruker APEXII CCD'
_diffrn_measurement_method     '\f and \w scans'
_diffrn_detector_area_resol_mean     ?
_diffrn_reflns_number     12246
_diffrn_reflns_av_R_equivalents     0.0287
_diffrn_reflns_av_unetI/netI     0.0401
_diffrn_reflns_theta_min     1.410
_diffrn_reflns_theta_max     26.508
_diffrn_reflns_theta_full     25.242
_diffrn_measured_fraction_theta_max     0.936
_diffrn_measured_fraction_theta_full     0.983
_diffrn_reflns_limit_h_min     -12
_diffrn_reflns_limit_h_max     10
_diffrn_reflns_limit_k_min     -13
_diffrn_reflns_limit_k_max     13
_diffrn_reflns_limit_l_min     -18
_diffrn_reflns_limit_l_max     18
_refine_special_details
;
H atoms for the hydroxy groups of ethanol molecules, H2 and H3, were
found in a difference map, and refined with free coordinates and
<i>U</i>~iso~(H) = 1.5\\times<i>U</i>~eq~(O). Other H atoms were refined using
a riding model.
;
_reflns_number_total     6266
_reflns_number_gt     5279
_reflns_threshold_expression     'I > 2\s(I)'
_refine_ls_structure_factor_coef     Fsqd
_refine_ls_matrix_type     full
_refine_ls_R_factor_all     0.0491
_refine_ls_R_factor_gt     0.0408
_refine_ls_wR_factor_gt     0.1114
_refine_ls_wR_factor_ref     0.1179
_refine_ls_goodness_of_fit_ref     1.050
_refine_ls_restrained_S_all     1.050
_refine_ls_number_reflns     6266
_refine_ls_number_parameters     432
_refine_ls_number_restraints     0
_refine_ls_number_constraints     0
_refine_ls_hydrogen_treatment     mixed
_refine_ls_weighting_scheme     calc
_refine_ls_weighting_details
              'w=1/[\s^2^(Fo^2^)+(0.0565P)^2^+1.4766P] where P=(Fo^2^+2Fc^2^)/3'
_atom_sites_solution_hydrogens     mixed
_atom_sites_solution_primary     dual
_atom_sites_solution_secondary     difmap
_refine_ls_shift/su_max     0.001
_refine_ls_shift/su_mean     0.000
_refine_diff_density_max     0.720
_refine_diff_density_min     -0.534
_refine_ls_extinction_method     none
_refine_ls_extinction_coef     .
loop_
    _atom_type_symbol
    _atom_type_description
    _atom_type_scat_dispersion_real
    _atom_type_scat_dispersion_imag
    _atom_type_scat_source
    'C' 'C' 0.0033 0.0016
                         'International Tables Vol C Tables 4.2.6.8 and 6.1.1.4'
    'H' 'H' 0.0000 0.0000
                         'International Tables Vol C Tables 4.2.6.8 and 6.1.1.4'
    'F' 'F' 0.0171 0.0103
                         'International Tables Vol C Tables 4.2.6.8 and 6.1.1.4'
    'Fe' 'Fe' 0.3463 0.8444
                         'International Tables Vol C Tables 4.2.6.8 and 6.1.1.4'
    'Ni' 'Ni' 0.3393 1.1124
                         'International Tables Vol C Tables 4.2.6.8 and 6.1.1.4'
    'O' 'O' 0.0106 0.0060
                         'International Tables Vol C Tables 4.2.6.8 and 6.1.1.4'
_computing_data_collection
;
APEX2 (Bruker, 2014
;
_computing_cell_refinement
;
SAINT (Bruker, 2014)
;
_computing_data_reduction
;
SAINT (Bruker, 2014)
;
_computing_structure_solution
;
SHELXT (Sheldrick, 2015a)
;
_computing_structure_refinement
;
SHELXL (Sheldrick, 2015b)
;
_computing_molecular_graphics
;
<i>OLEX2</i> (Dolomanov <i>et al.</i>,  2009)
;
_computing_publication_material
;
publCIF (Westrip, 2010)
;
loop_
    _atom_site_type_symbol
    _atom_site_label
    _atom_site_fract_x
    _atom_site_fract_y
    _atom_site_fract_z
    _atom_site_U_iso_or_equiv
    _atom_site_adp_type
    _atom_site_calc_flag
    _atom_site_occupancy
    _atom_site_disorder_assembly
    _atom_site_disorder_group
    Ni Ni1 0.38087(4) 0.50361(3) 0.16176(2) 0.03598(12) Uani d 1 . .
    Fe Fe1 0.48422(5) 0.25393(4) 0.48840(3) 0.03846(13) Uani d 1 . .
    Fe Fe2 0.07724(5) 0.95627(4) 0.24265(3) 0.04027(13) Uani d 1 . .
    O O1 0.2129(2) 0.4287(2) 0.22821(16) 0.0489(6) Uani d 1 . .
    O O2 0.2976(3) 0.5708(3) 0.04646(17) 0.0518(6) Uani d 1 . .
    H H2 0.331(5) 0.546(5) 0.008(3) 0.078 Uiso d 1 . .
    O O3 0.5572(2) 0.5889(2) 0.08975(15) 0.0441(5) Uani d 1 . .
    H H3 0.541(5) 0.620(4) 0.043(3) 0.066 Uiso d 1 . .
    O O4 0.4540(2) 0.34975(19) 0.09715(14) 0.0427(5) Uani d 1 . .
    O O5 0.4838(2) 0.44236(19) 0.26318(14) 0.0436(5) Uani d 1 . .
    O O6 0.3104(2) 0.65990(19) 0.21809(15) 0.0432(5) Uani d 1 . .
    C C1 0.1286(5) 0.6571(6) -0.0420(4) 0.0943(17) Uani d 1 . .
    H H1A 0.170001 0.609599 -0.092421 0.141 Uiso calc 1 . .
    H H1B 0.163754 0.734449 -0.052674 0.141 Uiso calc 1 . .
    H H1C 0.031728 0.669441 -0.037491 0.141 Uiso calc 1 . .
    C C2 0.1594(5) 0.5927(6) 0.0443(3) 0.0885(16) Uani d 1 . .
    H H2A 0.113750 0.639933 0.094919 0.106 Uiso calc 1 . .
    H H2B 0.122140 0.515346 0.054685 0.106 Uiso calc 1 . .
    C C3 0.6125(5) 0.6664(5) 0.1389(3) 0.0817(15) Uani d 1 . .
    H H3A 0.551484 0.741338 0.145221 0.098 Uiso calc 1 . .
    H H3B 0.613550 0.626785 0.200760 0.098 Uiso calc 1 . .
    C C4 0.7447(7) 0.6966(8) 0.0987(6) 0.146(3) Uani d 1 . .
    H H4A 0.761644 0.691895 0.033084 0.220 Uiso calc 1 . .
    H H4B 0.810371 0.640575 0.125078 0.220 Uiso calc 1 . .
    H H4C 0.752205 0.777830 0.110499 0.220 Uiso calc 1 . .
    C C5 0.5006(3) 0.2527(3) 0.1413(2) 0.0385(7) Uani d 1 . .
    C C6 0.5175(4) 0.1406(3) 0.0896(2) 0.0512(8) Uani d 1 . .
    F F1 0.5835(3) 0.1583(3) 0.00428(18) 0.0958(10) Uani d 1 . .
    F F2 0.3978(3) 0.1127(3) 0.0822(3) 0.1122(12) Uani d 1 . .
    F F3 0.5745(5) 0.0419(2) 0.1280(3) 0.1271(15) Uani d 1 . .
    C C7 0.5386(4) 0.2387(3) 0.2254(2) 0.0435(7) Uani d 1 . .
    H H7 0.568845 0.160402 0.248038 0.052 Uiso calc 1 . .
    C C8 0.5353(3) 0.3351(3) 0.28099(19) 0.0370(6) Uani d 1 . .
    C C9 0.5958(3) 0.3085(3) 0.3632(2) 0.0381(6) Uani d 1 . .
    C C10 0.6575(3) 0.1942(3) 0.3996(2) 0.0433(7) Uani d 1 . .
    H H10 0.673372 0.121553 0.372267 0.052 Uiso calc 1 . .
    C C11 0.6899(4) 0.2119(3) 0.4841(3) 0.0524(9) Uani d 1 . .
    H H11 0.730821 0.152411 0.522271 0.063 Uiso calc 1 . .
    C C12 0.6501(4) 0.3347(3) 0.5015(2) 0.0508(8) Uani d 1 . .
    H H12 0.660678 0.369869 0.552650 0.061 Uiso calc 1 . .
    C C13 0.5911(3) 0.3950(3) 0.4272(2) 0.0418(7) Uani d 1 . .
    H H13 0.555709 0.476467 0.421291 0.050 Uiso calc 1 . .
    C C14 0.3826(5) 0.1472(4) 0.5950(3) 0.0777(13) Uani d 1 . .
    H H14 0.423580 0.091516 0.635580 0.093 Uiso calc 1 . .
    C C15 0.3386(5) 0.2722(5) 0.6059(3) 0.0835(16) Uani d 1 . .
    H H15 0.344392 0.312447 0.655832 0.100 Uiso calc 1 . .
    C C16 0.2849(4) 0.3245(4) 0.5285(3) 0.0692(12) Uani d 1 . .
    H H16 0.249571 0.405392 0.517801 0.083 Uiso calc 1 . .
    C C17 0.2941(4) 0.2327(4) 0.4702(3) 0.0610(10) Uani d 1 . .
    H H17 0.266182 0.242331 0.413816 0.073 Uiso calc 1 . .
    C C18 0.3528(4) 0.1233(4) 0.5117(3) 0.0601(10) Uani d 1 . .
    H H18 0.368950 0.048229 0.487848 0.072 Uiso calc 1 . .
    C C19 0.1191(3) 0.4833(3) 0.2836(2) 0.0454(7) Uani d 1 . .
    C C20 0.0023(4) 0.4068(4) 0.3253(4) 0.0670(12) Uani d 1 . .
    F F4 -0.0861(5) 0.4202(6) 0.2785(5) 0.237(4) Uani d 1 . .
    F F5 -0.0597(5) 0.4306(4) 0.4073(4) 0.184(3) Uani d 1 . .
    F F6 0.0404(3) 0.2922(3) 0.3364(3) 0.1246(14) Uani d 1 . .
    C C21 0.1045(4) 0.5994(3) 0.3088(2) 0.0508(8) Uani d 1 . .
    H H21 0.026728 0.624167 0.351330 0.061 Uiso calc 1 . .
    C C22 0.2008(3) 0.6844(3) 0.2742(2) 0.0383(7) Uani d 1 . .
    C C23 0.1753(3) 0.8068(3) 0.3052(2) 0.0410(7) Uani d 1 . .
    C C24 0.0596(4) 0.8595(3) 0.3692(2) 0.0507(8) Uani d 1 . .
    H H24 -0.015378 0.820909 0.400587 0.061 Uiso calc 1 . .
    C C25 0.0815(5) 0.9810(3) 0.3751(2) 0.0584(10) Uani d 1 . .
    H H25 0.023114 1.035806 0.411665 0.070 Uiso calc 1 . .
    C C26 0.2055(4) 1.0048(3) 0.3169(3) 0.0568(9) Uani d 1 . .
    H H26 0.242978 1.078023 0.308299 0.068 Uiso calc 1 . .
    C C27 0.2640(4) 0.8992(3) 0.2733(2) 0.0467(8) Uani d 1 . .
    H H27 0.346363 0.891100 0.231045 0.056 Uiso calc 1 . .
    C C28 0.1004(5) 0.9924(6) 0.1031(3) 0.0824(15) Uani d 1 . .
    H H28 0.180584 0.975687 0.060257 0.099 Uiso calc 1 . .
    C C29 0.0596(5) 1.0991(5) 0.1446(3) 0.0760(13) Uani d 1 . .
    H H29 0.107647 1.166592 0.134476 0.091 Uiso calc 1 . .
    C C30 -0.0656(4) 1.0885(4) 0.2042(3) 0.0664(11) Uani d 1 . .
    H H30 -0.115613 1.148052 0.240228 0.080 Uiso calc 1 . .
    C C31 -0.1040(4) 0.9737(5) 0.2011(4) 0.0761(13) Uani d 1 . .
    H H31 -0.182841 0.943148 0.234907 0.091 Uiso calc 1 . .
    C C32 -0.0009(6) 0.9123(5) 0.1370(4) 0.0893(17) Uani d 1 . .
    H H32 0.000225 0.834499 0.120233 0.107 Uiso calc 1 . .
loop_
    _atom_site_aniso_label
    _atom_site_aniso_U_11
    _atom_site_aniso_U_22
    _atom_site_aniso_U_33
    _atom_site_aniso_U_12
    _atom_site_aniso_U_13
    _atom_site_aniso_U_23
    Ni1 0.0390(2) 0.0332(2) 0.0318(2) 0.00441(16) -0.00298(15) -0.00509(15)
    Fe1 0.0466(3) 0.0348(2) 0.0337(2) -0.00839(19) -0.00571(18) -0.00216(17)
    Fe2 0.0411(3) 0.0362(3) 0.0406(2) 0.00489(19) -0.00639(19) -0.00622(18)
    O1 0.0500(14) 0.0356(12) 0.0544(13) -0.0018(10) 0.0058(11) -0.0110(10)
    O2 0.0442(14) 0.0649(17) 0.0437(13) 0.0071(12) -0.0112(11) -0.0056(11)
    O3 0.0439(12) 0.0507(14) 0.0373(11) -0.0059(10) -0.0072(10) -0.0041(10)
    O4 0.0537(13) 0.0384(12) 0.0333(10) 0.0066(10) -0.0072(9) -0.0092(9)
    O5 0.0629(15) 0.0313(11) 0.0348(10) 0.0052(10) -0.0116(10) -0.0045(8)
    O6 0.0408(12) 0.0338(11) 0.0482(12) 0.0024(9) 0.0033(10) -0.0063(9)
    C1 0.071(3) 0.129(5) 0.083(3) -0.005(3) -0.037(3) 0.021(3)
    C2 0.057(3) 0.136(5) 0.067(3) 0.012(3) -0.021(2) 0.003(3)
    C3 0.089(3) 0.104(4) 0.062(3) -0.040(3) -0.011(2) -0.024(2)
    C4 0.092(5) 0.172(8) 0.192(8) -0.063(5) 0.000(5) -0.080(6)
    C5 0.0396(16) 0.0347(16) 0.0378(15) -0.0031(13) 0.0002(12) -0.0059(12)
    C6 0.064(2) 0.0387(18) 0.0518(19) -0.0043(16) -0.0116(17) -0.0084(15)
    F1 0.131(3) 0.0731(17) 0.0711(16) -0.0160(16) 0.0277(16) -0.0397(14)
    F2 0.089(2) 0.110(2) 0.155(3) -0.0319(19) -0.019(2) -0.068(2)
    F3 0.231(4) 0.0458(15) 0.126(3) 0.036(2) -0.100(3) -0.0345(16)
    C7 0.055(2) 0.0320(16) 0.0425(16) 0.0034(14) -0.0115(14) -0.0046(13)
    C8 0.0367(16) 0.0365(16) 0.0320(14) 0.0006(12) 0.0009(12) -0.0003(12)
    C9 0.0396(16) 0.0362(16) 0.0353(14) -0.0041(13) -0.0037(12) 0.0019(12)
    C10 0.0427(17) 0.0393(17) 0.0448(17) 0.0001(14) -0.0071(14) -0.0001(13)
    C11 0.050(2) 0.054(2) 0.055(2) -0.0058(16) -0.0237(16) 0.0081(16)
    C12 0.056(2) 0.053(2) 0.0499(19) -0.0155(17) -0.0219(16) 0.0000(15)
    C13 0.0498(19) 0.0366(16) 0.0397(15) -0.0125(14) -0.0087(13) 0.0010(13)
    C14 0.097(4) 0.073(3) 0.056(2) -0.032(3) 0.002(2) 0.017(2)
    C15 0.097(4) 0.091(4) 0.056(2) -0.041(3) 0.029(2) -0.028(2)
    C16 0.055(2) 0.051(2) 0.091(3) -0.0073(18) 0.017(2) -0.021(2)
    C17 0.045(2) 0.061(2) 0.078(3) -0.0142(18) -0.0081(18) -0.007(2)
    C18 0.060(2) 0.043(2) 0.076(3) -0.0195(17) 0.0006(19) -0.0077(18)
    C19 0.0421(18) 0.0374(17) 0.0514(18) -0.0022(14) -0.0008(14) -0.0017(14)
    C20 0.045(2) 0.049(2) 0.101(3) -0.0060(17) 0.008(2) -0.023(2)
    F4 0.138(4) 0.291(7) 0.313(8) -0.156(5) -0.145(5) 0.174(6)
    F5 0.183(4) 0.129(3) 0.206(5) -0.103(3) 0.126(4) -0.079(3)
    F6 0.085(2) 0.0529(17) 0.213(4) -0.0262(15) 0.023(2) 0.000(2)
    C21 0.0459(19) 0.0430(19) 0.0542(19) -0.0047(15) 0.0123(15) -0.0094(15)
    C22 0.0399(17) 0.0354(16) 0.0369(15) 0.0027(13) -0.0067(13) -0.0027(12)
    C23 0.0487(18) 0.0330(16) 0.0401(15) 0.0014(13) -0.0099(13) -0.0041(12)
    C24 0.061(2) 0.0428(19) 0.0414(17) 0.0024(16) -0.0008(15) -0.0033(14)
    C25 0.088(3) 0.0423(19) 0.0433(18) 0.0107(19) -0.0145(19) -0.0163(15)
    C26 0.075(3) 0.043(2) 0.061(2) -0.0039(18) -0.032(2) -0.0111(16)
    C27 0.0481(19) 0.0380(17) 0.0571(19) -0.0027(14) -0.0192(15) -0.0041(14)
    C28 0.071(3) 0.123(4) 0.044(2) 0.024(3) -0.015(2) -0.006(2)
    C29 0.068(3) 0.074(3) 0.070(3) 0.012(2) -0.012(2) 0.025(2)
    C30 0.053(2) 0.062(3) 0.074(3) 0.0180(19) -0.012(2) 0.001(2)
    C31 0.047(2) 0.091(4) 0.091(3) -0.001(2) -0.021(2) -0.008(3)
    C32 0.108(4) 0.091(4) 0.089(3) 0.014(3) -0.062(3) -0.037(3)
_geom_special_details     ?
loop_
    _geom_bond_atom_site_label_1
    _geom_bond_atom_site_label_2
    _geom_bond_site_symmetry_2
    _geom_bond_distance
    _geom_bond_publ_flag
    Ni1 O6 . 2.003(2) ?
    Ni1 O1 . 2.006(2) ?
    Ni1 O5 . 2.012(2) ?
    Ni1 O4 . 2.043(2) ?
    Ni1 O2 . 2.082(2) ?
    Ni1 O3 . 2.149(2) ?
    Fe1 C9 . 2.026(3) ?
    Fe1 C14 . 2.035(4) ?
    Fe1 C13 . 2.038(3) ?
    Fe1 C15 . 2.040(4) ?
    Fe1 C10 . 2.041(3) ?
    Fe1 C17 . 2.050(4) ?
    Fe1 C16 . 2.051(4) ?
    Fe1 C18 . 2.054(4) ?
    Fe1 C11 . 2.059(4) ?
    Fe1 C12 . 2.067(3) ?
    Fe2 C28 . 2.031(4) ?
    Fe2 C24 . 2.032(3) ?
    Fe2 C25 . 2.033(3) ?
    Fe2 C29 . 2.035(4) ?
    Fe2 C30 . 2.036(4) ?
    Fe2 C31 . 2.036(4) ?
    Fe2 C27 . 2.039(3) ?
    Fe2 C26 . 2.039(4) ?
    Fe2 C32 . 2.043(4) ?
    Fe2 C23 . 2.044(3) ?
    O1 C19 . 1.256(4) ?
    O2 C2 . 1.393(5) ?
    O2 H2 . 0.68(5) ?
    O3 C3 . 1.437(5) ?
    O3 H3 . 0.78(4) ?
    O4 C5 . 1.280(4) ?
    O5 C8 . 1.256(4) ?
    O6 C22 . 1.255(4) ?
    C1 C2 . 1.461(6) ?
    C1 H1A . 0.9600 ?
    C1 H1B . 0.9600 ?
    C1 H1C . 0.9600 ?
    C2 H2A . 0.9700 ?
    C2 H2B . 0.9700 ?
    C3 C4 . 1.411(8) ?
    C3 H3A . 0.9700 ?
    C3 H3B . 0.9700 ?
    C4 H4A . 0.9600 ?
    C4 H4B . 0.9600 ?
    C4 H4C . 0.9600 ?
    C5 C7 . 1.370(4) ?
    C5 C6 . 1.520(5) ?
    C6 F3 . 1.295(5) ?
    C6 F1 . 1.305(4) ?
    C6 F2 . 1.322(5) ?
    C7 C8 . 1.429(4) ?
    C7 H7 . 0.9300 ?
    C8 C9 . 1.462(4) ?
    C9 C13 . 1.428(4) ?
    C9 C10 . 1.435(4) ?
    C10 C11 . 1.409(5) ?
    C10 H10 . 0.9300 ?
    C11 C12 . 1.413(5) ?
    C11 H11 . 0.9300 ?
    C12 C13 . 1.420(5) ?
    C12 H12 . 0.9300 ?
    C13 H13 . 0.9300 ?
    C14 C18 . 1.400(6) ?
    C14 C15 . 1.422(7) ?
    C14 H14 . 0.9300 ?
    C15 C16 . 1.406(7) ?
    C15 H15 . 0.9300 ?
    C16 C17 . 1.404(6) ?
    C16 H16 . 0.9300 ?
    C17 C18 . 1.410(6) ?
    C17 H17 . 0.9300 ?
    C18 H18 . 0.9300 ?
    C19 C21 . 1.373(5) ?
    C19 C20 . 1.529(5) ?
    C20 F4 . 1.230(6) ?
    C20 F6 . 1.283(5) ?
    C20 F5 . 1.287(6) ?
    C21 C22 . 1.424(5) ?
    C21 H21 . 0.9300 ?
    C22 C23 . 1.467(4) ?
    C23 C27 . 1.428(5) ?
    C23 C24 . 1.446(5) ?
    C24 C25 . 1.418(5) ?
    C24 H24 . 0.9300 ?
    C25 C26 . 1.399(6) ?
    C25 H25 . 0.9300 ?
    C26 C27 . 1.411(5) ?
    C26 H26 . 0.9300 ?
    C27 H27 . 0.9300 ?
    C28 C29 . 1.381(7) ?
    C28 C32 . 1.420(8) ?
    C28 H28 . 0.9300 ?
    C29 C30 . 1.391(6) ?
    C29 H29 . 0.9300 ?
    C30 C31 . 1.396(7) ?
    C30 H30 . 0.9300 ?
    C31 C32 . 1.415(7) ?
    C31 H31 . 0.9300 ?
    C32 H32 . 0.9300 ?
loop_
    _geom_angle_atom_site_label_1
    _geom_angle_atom_site_label_2
    _geom_angle_atom_site_label_3
    _geom_angle_site_symmetry_1
    _geom_angle_site_symmetry_3
    _geom_angle
    _geom_angle_publ_flag
    O6 Ni1 O1 . . 91.01(9) ?
    O6 Ni1 O5 . . 91.94(9) ?
    O1 Ni1 O5 . . 93.52(10) ?
    O6 Ni1 O4 . . 176.77(8) ?
    O1 Ni1 O4 . . 90.86(9) ?
    O5 Ni1 O4 . . 90.57(9) ?
    O6 Ni1 O2 . . 89.89(10) ?
    O1 Ni1 O2 . . 93.30(11) ?
    O5 Ni1 O2 . . 172.91(10) ?
    O4 Ni1 O2 . . 87.38(10) ?
    O6 Ni1 O3 . . 87.69(9) ?
    O1 Ni1 O3 . . 178.29(9) ?
    O5 Ni1 O3 . . 87.64(10) ?
    O4 Ni1 O3 . . 90.39(9) ?
    O2 Ni1 O3 . . 85.60(10) ?
    C9 Fe1 C14 . . 161.24(17) ?
    C9 Fe1 C13 . . 41.13(13) ?
    C14 Fe1 C13 . . 156.45(17) ?
    C9 Fe1 C15 . . 156.13(19) ?
    C14 Fe1 C15 . . 40.8(2) ?
    C13 Fe1 C15 . . 120.84(17) ?
    C9 Fe1 C10 . . 41.32(12) ?
    C14 Fe1 C10 . . 124.28(18) ?
    C13 Fe1 C10 . . 68.94(14) ?
    C15 Fe1 C10 . . 161.3(2) ?
    C9 Fe1 C17 . . 107.79(15) ?
    C14 Fe1 C17 . . 67.8(2) ?
    C13 Fe1 C17 . . 124.62(15) ?
    C15 Fe1 C17 . . 67.4(2) ?
    C10 Fe1 C17 . . 122.27(16) ?
    C9 Fe1 C16 . . 120.97(17) ?
    C14 Fe1 C16 . . 68.2(2) ?
    C13 Fe1 C16 . . 107.32(16) ?
    C15 Fe1 C16 . . 40.2(2) ?
    C10 Fe1 C16 . . 157.09(17) ?
    C17 Fe1 C16 . . 40.04(17) ?
    C9 Fe1 C18 . . 124.92(15) ?
    C14 Fe1 C18 . . 40.06(18) ?
    C13 Fe1 C18 . . 161.60(16) ?
    C15 Fe1 C18 . . 67.51(18) ?
    C10 Fe1 C18 . . 108.46(15) ?
    C17 Fe1 C18 . . 40.20(17) ?
    C16 Fe1 C18 . . 67.55(17) ?
    C9 Fe1 C11 . . 68.35(13) ?
    C14 Fe1 C11 . . 108.35(19) ?
    C13 Fe1 C11 . . 67.97(14) ?
    C15 Fe1 C11 . . 125.2(2) ?
    C10 Fe1 C11 . . 40.19(14) ?
    C17 Fe1 C11 . . 157.55(16) ?
    C16 Fe1 C11 . . 161.17(18) ?
    C18 Fe1 C11 . . 122.58(16) ?
    C9 Fe1 C12 . . 68.47(14) ?
    C14 Fe1 C12 . . 121.71(18) ?
    C13 Fe1 C12 . . 40.46(13) ?
    C15 Fe1 C12 . . 108.11(18) ?
    C10 Fe1 C12 . . 68.00(15) ?
    C17 Fe1 C12 . . 161.10(16) ?
    C16 Fe1 C12 . . 124.70(17) ?
    C18 Fe1 C12 . . 156.99(16) ?
    C11 Fe1 C12 . . 40.04(15) ?
    C28 Fe2 C24 . . 159.6(2) ?
    C28 Fe2 C25 . . 158.6(2) ?
    C24 Fe2 C25 . . 40.85(15) ?
    C28 Fe2 C29 . . 39.7(2) ?
    C24 Fe2 C29 . . 159.77(18) ?
    C25 Fe2 C29 . . 121.8(2) ?
    C28 Fe2 C30 . . 67.06(18) ?
    C24 Fe2 C30 . . 124.86(16) ?
    C25 Fe2 C30 . . 105.46(17) ?
    C29 Fe2 C30 . . 39.96(17) ?
    C28 Fe2 C31 . . 68.1(2) ?
    C24 Fe2 C31 . . 109.31(19) ?
    C25 Fe2 C31 . . 120.04(19) ?
    C29 Fe2 C31 . . 67.7(2) ?
    C30 Fe2 C31 . . 40.10(19) ?
    C28 Fe2 C27 . . 108.43(18) ?
    C24 Fe2 C27 . . 69.10(15) ?
    C25 Fe2 C27 . . 68.20(16) ?
    C29 Fe2 C27 . . 118.64(17) ?
    C30 Fe2 C27 . . 152.05(17) ?
    C31 Fe2 C27 . . 166.41(18) ?
    C28 Fe2 C26 . . 123.6(2) ?
    C24 Fe2 C26 . . 68.53(16) ?
    C25 Fe2 C26 . . 40.20(17) ?
    C29 Fe2 C26 . . 104.4(2) ?
    C30 Fe2 C26 . . 117.13(18) ?
    C31 Fe2 C26 . . 152.59(19) ?
    C27 Fe2 C26 . . 40.49(15) ?
    C28 Fe2 C32 . . 40.8(2) ?
    C24 Fe2 C32 . . 124.0(2) ?
    C25 Fe2 C32 . . 157.0(2) ?
    C29 Fe2 C32 . . 67.8(2) ?
    C30 Fe2 C32 . . 67.5(2) ?
    C31 Fe2 C32 . . 40.6(2) ?
    C27 Fe2 C32 . . 128.29(19) ?
    C26 Fe2 C32 . . 162.7(2) ?
    C28 Fe2 C23 . . 123.33(17) ?
    C24 Fe2 C23 . . 41.56(13) ?
    C25 Fe2 C23 . . 68.93(13) ?
    C29 Fe2 C23 . . 155.42(16) ?
    C30 Fe2 C23 . . 164.37(16) ?
    C31 Fe2 C23 . . 129.01(18) ?
    C27 Fe2 C23 . . 40.96(13) ?
    C26 Fe2 C23 . . 68.63(14) ?
    C32 Fe2 C23 . . 111.63(18) ?
    C19 O1 Ni1 . . 122.9(2) ?
    C2 O2 Ni1 . . 126.2(2) ?
    C2 O2 H2 . . 109(5) ?
    Ni1 O2 H2 . . 113(5) ?
    C3 O3 Ni1 . . 117.9(2) ?
    C3 O3 H3 . . 114(3) ?
    Ni1 O3 H3 . . 107(3) ?
    C5 O4 Ni1 . . 121.03(19) ?
    C8 O5 Ni1 . . 126.9(2) ?
    C22 O6 Ni1 . . 128.2(2) ?
    C2 C1 H1A . . 109.5 ?
    C2 C1 H1B . . 109.5 ?
    H1A C1 H1B . . 109.5 ?
    C2 C1 H1C . . 109.5 ?
    H1A C1 H1C . . 109.5 ?
    H1B C1 H1C . . 109.5 ?
    O2 C2 C1 . . 114.7(4) ?
    O2 C2 H2A . . 108.6 ?
    C1 C2 H2A . . 108.6 ?
    O2 C2 H2B . . 108.6 ?
    C1 C2 H2B . . 108.6 ?
    H2A C2 H2B . . 107.6 ?
    C4 C3 O3 . . 116.2(5) ?
    C4 C3 H3A . . 108.2 ?
    O3 C3 H3A . . 108.2 ?
    C4 C3 H3B . . 108.2 ?
    O3 C3 H3B . . 108.2 ?
    H3A C3 H3B . . 107.4 ?
    C3 C4 H4A . . 109.5 ?
    C3 C4 H4B . . 109.5 ?
    H4A C4 H4B . . 109.5 ?
    C3 C4 H4C . . 109.5 ?
    H4A C4 H4C . . 109.5 ?
    H4B C4 H4C . . 109.5 ?
    O4 C5 C7 . . 129.0(3) ?
    O4 C5 C6 . . 113.3(3) ?
    C7 C5 C6 . . 117.7(3) ?
    F3 C6 F1 . . 108.2(4) ?
    F3 C6 F2 . . 104.6(4) ?
    F1 C6 F2 . . 104.4(3) ?
    F3 C6 C5 . . 115.6(3) ?
    F1 C6 C5 . . 112.4(3) ?
    F2 C6 C5 . . 110.8(3) ?
    C5 C7 C8 . . 125.0(3) ?
    C5 C7 H7 . . 117.5 ?
    C8 C7 H7 . . 117.5 ?
    O5 C8 C7 . . 123.8(3) ?
    O5 C8 C9 . . 117.7(3) ?
    C7 C8 C9 . . 118.5(3) ?
    C13 C9 C10 . . 107.5(3) ?
    C13 C9 C8 . . 123.7(3) ?
    C10 C9 C8 . . 128.6(3) ?
    C13 C9 Fe1 . . 69.88(17) ?
    C10 C9 Fe1 . . 69.89(17) ?
    C8 C9 Fe1 . . 121.4(2) ?
    C11 C10 C9 . . 107.6(3) ?
    C11 C10 Fe1 . . 70.6(2) ?
    C9 C10 Fe1 . . 68.78(17) ?
    C11 C10 H10 . . 126.2 ?
    C9 C10 H10 . . 126.2 ?
    Fe1 C10 H10 . . 126.0 ?
    C10 C11 C12 . . 109.0(3) ?
    C10 C11 Fe1 . . 69.22(19) ?
    C12 C11 Fe1 . . 70.3(2) ?
    C10 C11 H11 . . 125.5 ?
    C12 C11 H11 . . 125.5 ?
    Fe1 C11 H11 . . 126.6 ?
    C11 C12 C13 . . 107.9(3) ?
    C11 C12 Fe1 . . 69.7(2) ?
    C13 C12 Fe1 . . 68.68(19) ?
    C11 C12 H12 . . 126.0 ?
    C13 C12 H12 . . 126.0 ?
    Fe1 C12 H12 . . 127.2 ?
    C12 C13 C9 . . 108.0(3) ?
    C12 C13 Fe1 . . 70.86(19) ?
    C9 C13 Fe1 . . 68.99(17) ?
    C12 C13 H13 . . 126.0 ?
    C9 C13 H13 . . 126.0 ?
    Fe1 C13 H13 . . 125.7 ?
    C18 C14 C15 . . 107.4(4) ?
    C18 C14 Fe1 . . 70.7(2) ?
    C15 C14 Fe1 . . 69.8(2) ?
    C18 C14 H14 . . 126.3 ?
    C15 C14 H14 . . 126.3 ?
    Fe1 C14 H14 . . 124.8 ?
    C16 C15 C14 . . 108.3(4) ?
    C16 C15 Fe1 . . 70.3(2) ?
    C14 C15 Fe1 . . 69.4(2) ?
    C16 C15 H15 . . 125.9 ?
    C14 C15 H15 . . 125.9 ?
    Fe1 C15 H15 . . 126.0 ?
    C17 C16 C15 . . 107.7(4) ?
    C17 C16 Fe1 . . 69.9(2) ?
    C15 C16 Fe1 . . 69.5(3) ?
    C17 C16 H16 . . 126.2 ?
    C15 C16 H16 . . 126.2 ?
    Fe1 C16 H16 . . 126.0 ?
    C16 C17 C18 . . 108.4(4) ?
    C16 C17 Fe1 . . 70.0(2) ?
    C18 C17 Fe1 . . 70.0(2) ?
    C16 C17 H17 . . 125.8 ?
    C18 C17 H17 . . 125.8 ?
    Fe1 C17 H17 . . 125.7 ?
    C14 C18 C17 . . 108.3(4) ?
    C14 C18 Fe1 . . 69.3(2) ?
    C17 C18 Fe1 . . 69.7(2) ?
    C14 C18 H18 . . 125.9 ?
    C17 C18 H18 . . 125.9 ?
    Fe1 C18 H18 . . 126.7 ?
    O1 C19 C21 . . 130.3(3) ?
    O1 C19 C20 . . 112.9(3) ?
    C21 C19 C20 . . 116.7(3) ?
    F4 C20 F6 . . 106.9(5) ?
    F4 C20 F5 . . 106.0(5) ?
    F6 C20 F5 . . 102.9(5) ?
    F4 C20 C19 . . 112.6(4) ?
    F6 C20 C19 . . 113.8(3) ?
    F5 C20 C19 . . 113.9(4) ?
    C19 C21 C22 . . 124.3(3) ?
    C19 C21 H21 . . 117.9 ?
    C22 C21 H21 . . 117.9 ?
    O6 C22 C21 . . 123.2(3) ?
    O6 C22 C23 . . 116.8(3) ?
    C21 C22 C23 . . 120.0(3) ?
    C27 C23 C24 . . 106.9(3) ?
    C27 C23 C22 . . 124.3(3) ?
    C24 C23 C22 . . 128.8(3) ?
    C27 C23 Fe2 . . 69.32(18) ?
    C24 C23 Fe2 . . 68.78(18) ?
    C22 C23 Fe2 . . 125.5(2) ?
    C25 C24 C23 . . 107.3(3) ?
    C25 C24 Fe2 . . 69.6(2) ?
    C23 C24 Fe2 . . 69.66(18) ?
    C25 C24 H24 . . 126.3 ?
    C23 C24 H24 . . 126.3 ?
    Fe2 C24 H24 . . 126.0 ?
    C26 C25 C24 . . 108.9(3) ?
    C26 C25 Fe2 . . 70.2(2) ?
    C24 C25 Fe2 . . 69.55(19) ?
    C26 C25 H25 . . 125.6 ?
    C24 C25 H25 . . 125.6 ?
    Fe2 C25 H25 . . 126.3 ?
    C25 C26 C27 . . 108.6(3) ?
    C25 C26 Fe2 . . 69.6(2) ?
    C27 C26 Fe2 . . 69.7(2) ?
    C25 C26 H26 . . 125.7 ?
    C27 C26 H26 . . 125.7 ?
    Fe2 C26 H26 . . 126.5 ?
    C26 C27 C23 . . 108.3(3) ?
    C26 C27 Fe2 . . 69.8(2) ?
    C23 C27 Fe2 . . 69.72(19) ?
    C26 C27 H27 . . 125.8 ?
    C23 C27 H27 . . 125.8 ?
    Fe2 C27 H27 . . 126.2 ?
    C29 C28 C32 . . 108.5(4) ?
    C29 C28 Fe2 . . 70.3(2) ?
    C32 C28 Fe2 . . 70.1(3) ?
    C29 C28 H28 . . 125.8 ?
    C32 C28 H28 . . 125.8 ?
    Fe2 C28 H28 . . 125.5 ?
    C28 C29 C30 . . 108.3(5) ?
    C28 C29 Fe2 . . 70.0(3) ?
    C30 C29 Fe2 . . 70.1(2) ?
    C28 C29 H29 . . 125.9 ?
    C30 C29 H29 . . 125.9 ?
    Fe2 C29 H29 . . 125.6 ?
    C29 C30 C31 . . 108.9(4) ?
    C29 C30 Fe2 . . 70.0(2) ?
    C31 C30 Fe2 . . 70.0(2) ?
    C29 C30 H30 . . 125.5 ?
    C31 C30 H30 . . 125.5 ?
    Fe2 C30 H30 . . 126.1 ?
    C30 C31 C32 . . 107.5(5) ?
    C30 C31 Fe2 . . 69.9(2) ?
    C32 C31 Fe2 . . 70.0(3) ?
    C30 C31 H31 . . 126.2 ?
    C32 C31 H31 . . 126.2 ?
    Fe2 C31 H31 . . 125.4 ?
    C31 C32 C28 . . 106.8(5) ?
    C31 C32 Fe2 . . 69.4(3) ?
    C28 C32 Fe2 . . 69.2(3) ?
    C31 C32 H32 . . 126.6 ?
    C28 C32 H32 . . 126.6 ?
    Fe2 C32 H32 . . 126.4 ?
loop_
    _geom_torsion_atom_site_label_1
    _geom_torsion_atom_site_label_2
    _geom_torsion_atom_site_label_3
    _geom_torsion_atom_site_label_4
    _geom_torsion_site_symmetry_1
    _geom_torsion_site_symmetry_2
    _geom_torsion_site_symmetry_3
    _geom_torsion_site_symmetry_4
    _geom_torsion
    _geom_torsion_publ_flag
    Ni1 O2 C2 C1 . . . . 171.1(4) ?
    Ni1 O3 C3 C4 . . . . 165.1(5) ?
    Ni1 O4 C5 C7 . . . . -15.8(5) ?
    Ni1 O4 C5 C6 . . . . 165.8(2) ?
    O4 C5 C6 F3 . . . . 174.7(4) ?
    C7 C5 C6 F3 . . . . -3.9(5) ?
    O4 C5 C6 F1 . . . . 49.8(4) ?
    C7 C5 C6 F1 . . . . -128.8(4) ?
    O4 C5 C6 F2 . . . . -66.5(4) ?
    C7 C5 C6 F2 . . . . 114.9(4) ?
    O4 C5 C7 C8 . . . . -1.3(6) ?
    C6 C5 C7 C8 . . . . 177.0(3) ?
    Ni1 O5 C8 C7 . . . . 5.5(4) ?
    Ni1 O5 C8 C9 . . . . -174.8(2) ?
    C5 C7 C8 O5 . . . . 7.6(5) ?
    C5 C7 C8 C9 . . . . -172.0(3) ?
    O5 C8 C9 C13 . . . . 4.5(4) ?
    C7 C8 C9 C13 . . . . -175.9(3) ?
    O5 C8 C9 C10 . . . . 178.4(3) ?
    C7 C8 C9 C10 . . . . -1.9(5) ?
    O5 C8 C9 Fe1 . . . . 90.0(3) ?
    C7 C8 C9 Fe1 . . . . -90.3(3) ?
    C13 C9 C10 C11 . . . . -0.2(4) ?
    C8 C9 C10 C11 . . . . -174.9(3) ?
    Fe1 C9 C10 C11 . . . . -60.2(2) ?
    C13 C9 C10 Fe1 . . . . 60.0(2) ?
    C8 C9 C10 Fe1 . . . . -114.7(3) ?
    C9 C10 C11 C12 . . . . -0.1(4) ?
    Fe1 C10 C11 C12 . . . . -59.2(3) ?
    C9 C10 C11 Fe1 . . . . 59.1(2) ?
    C10 C11 C12 C13 . . . . 0.4(4) ?
    Fe1 C11 C12 C13 . . . . -58.2(2) ?
    C10 C11 C12 Fe1 . . . . 58.5(2) ?
    C11 C12 C13 C9 . . . . -0.5(4) ?
    Fe1 C12 C13 C9 . . . . -59.2(2) ?
    C11 C12 C13 Fe1 . . . . 58.8(3) ?
    C10 C9 C13 C12 . . . . 0.4(4) ?
    C8 C9 C13 C12 . . . . 175.4(3) ?
    Fe1 C9 C13 C12 . . . . 60.4(2) ?
    C10 C9 C13 Fe1 . . . . -60.0(2) ?
    C8 C9 C13 Fe1 . . . . 115.0(3) ?
    C18 C14 C15 C16 . . . . -1.2(5) ?
    Fe1 C14 C15 C16 . . . . 59.8(3) ?
    C18 C14 C15 Fe1 . . . . -61.0(3) ?
    C14 C15 C16 C17 . . . . 0.6(5) ?
    Fe1 C15 C16 C17 . . . . 59.7(3) ?
    C14 C15 C16 Fe1 . . . . -59.2(3) ?
    C15 C16 C17 C18 . . . . 0.3(5) ?
    Fe1 C16 C17 C18 . . . . 59.8(3) ?
    C15 C16 C17 Fe1 . . . . -59.5(3) ?
    C15 C14 C18 C17 . . . . 1.4(5) ?
    Fe1 C14 C18 C17 . . . . -59.0(3) ?
    C15 C14 C18 Fe1 . . . . 60.4(3) ?
    C16 C17 C18 C14 . . . . -1.1(5) ?
    Fe1 C17 C18 C14 . . . . 58.7(3) ?
    C16 C17 C18 Fe1 . . . . -59.8(3) ?
    Ni1 O1 C19 C21 . . . . 2.5(6) ?
    Ni1 O1 C19 C20 . . . . -179.9(3) ?
    O1 C19 C20 F4 . . . . -89.4(6) ?
    C21 C19 C20 F4 . . . . 88.5(6) ?
    O1 C19 C20 F6 . . . . 32.5(6) ?
    C21 C19 C20 F6 . . . . -149.6(4) ?
    O1 C19 C20 F5 . . . . 149.9(5) ?
    C21 C19 C20 F5 . . . . -32.2(6) ?
    O1 C19 C21 C22 . . . . -0.2(7) ?
    C20 C19 C21 C22 . . . . -177.7(4) ?
    Ni1 O6 C22 C21 . . . . 0.5(5) ?
    Ni1 O6 C22 C23 . . . . 179.4(2) ?
    C19 C21 C22 O6 . . . . -1.5(6) ?
    C19 C21 C22 C23 . . . . 179.7(3) ?
    O6 C22 C23 C27 . . . . 2.3(5) ?
    C21 C22 C23 C27 . . . . -178.7(3) ?
    O6 C22 C23 C24 . . . . -179.6(3) ?
    C21 C22 C23 C24 . . . . -0.7(5) ?
    O6 C22 C23 Fe2 . . . . 90.1(3) ?
    C21 C22 C23 Fe2 . . . . -90.9(4) ?
    C27 C23 C24 C25 . . . . -0.6(4) ?
    C22 C23 C24 C25 . . . . -178.9(3) ?
    Fe2 C23 C24 C25 . . . . -59.7(2) ?
    C27 C23 C24 Fe2 . . . . 59.1(2) ?
    C22 C23 C24 Fe2 . . . . -119.2(3) ?
    C23 C24 C25 C26 . . . . 0.4(4) ?
    Fe2 C24 C25 C26 . . . . -59.3(3) ?
    C23 C24 C25 Fe2 . . . . 59.7(2) ?
    C24 C25 C26 C27 . . . . -0.1(4) ?
    Fe2 C25 C26 C27 . . . . -59.0(2) ?
    C24 C25 C26 Fe2 . . . . 58.9(3) ?
    C25 C26 C27 C23 . . . . -0.3(4) ?
    Fe2 C26 C27 C23 . . . . -59.3(2) ?
    C25 C26 C27 Fe2 . . . . 59.0(3) ?
    C24 C23 C27 C26 . . . . 0.5(4) ?
    C22 C23 C27 C26 . . . . 179.0(3) ?
    Fe2 C23 C27 C26 . . . . 59.3(2) ?
    C24 C23 C27 Fe2 . . . . -58.8(2) ?
    C22 C23 C27 Fe2 . . . . 119.7(3) ?
    C32 C28 C29 C30 . . . . 0.0(5) ?
    Fe2 C28 C29 C30 . . . . -59.9(3) ?
    C32 C28 C29 Fe2 . . . . 59.9(3) ?
    C28 C29 C30 C31 . . . . 0.5(5) ?
    Fe2 C29 C30 C31 . . . . -59.3(3) ?
    C28 C29 C30 Fe2 . . . . 59.8(3) ?
    C29 C30 C31 C32 . . . . -0.8(5) ?
    Fe2 C30 C31 C32 . . . . -60.1(3) ?
    C29 C30 C31 Fe2 . . . . 59.3(3) ?
    C30 C31 C32 C28 . . . . 0.8(5) ?
    Fe2 C31 C32 C28 . . . . -59.3(3) ?
    C30 C31 C32 Fe2 . . . . 60.1(3) ?
    C29 C28 C32 C31 . . . . -0.5(5) ?
    Fe2 C28 C32 C31 . . . . 59.5(3) ?
    C29 C28 C32 Fe2 . . . . -60.0(3) ?
loop_
    _geom_hbond_atom_site_label_D
    _geom_hbond_atom_site_label_H
    _geom_hbond_atom_site_label_A
    _geom_hbond_site_symmetry_A
    _geom_hbond_distance_DH
    _geom_hbond_distance_HA
    _geom_hbond_distance_DA
    _geom_hbond_angle_DHA
    _geom_hbond_publ_flag
    O2 H2 O3 2_665 0.68(5) 2.24(5) 2.887(3) 162(6) yes
    O3 H3 O4 2_665 0.78(4) 2.06(4) 2.800(3) 160(5) yes
    C3 H3B O5 . 0.97 2.56 3.168(6) 120.9 no
    C16 H16 F5 2_566 0.93 2.63 3.401(7) 141 yes
    C13 H13 C13 2_666 0.93 2.85 3.454(4) 124 yes
    C11 H11 Cg3 2_666 0.93 2.69 3.520(5) 150 yes
_shelx_space_group_comment     ?
_shelx_estimated_absorpt_T_min     0.927
_shelx_estimated_absorpt_T_max     0.970
_shelx_hkl_file
;
  -1   0   0 1284.57   62.39
   1   0   0 1237.78   49.70
  -2   0   0 3387.86  165.68
   2   0   0 3350.36  132.29
  -3   0   0   34.40    1.90
   3   0   0   33.40    1.50
  -4   0   0  117.59    6.20
   4   0   0  124.29    4.90
  -5   0   0  305.27   15.30
   5   0   0  303.27   12.10
  -6   0   0   46.20    3.00
   6   0   0   50.79    2.20
  -8   0   0   -0.10    0.30
  -9   0   0   36.50    2.50
 -10   0   0   62.89    4.10
 -11   0   0    4.70    1.50
 -12   0   0    0.90    1.30
 -12   1   0   29.50    2.70
 -11   1   0   15.00    1.90
 -10   1   0   17.10    2.00
 -10   1   0   19.40    2.00
  -9   1   0   61.09    3.80
  -9   1   0   62.89    3.80
  -8   1   0  190.88    9.90
  -8   1   0  185.48    9.10
  -7   1   0   33.30    2.40
  -7   1   0   38.80    2.50
   6  -1   0  204.08    8.00
  -6   1   0  197.78    9.40
  -6   1   0  201.18   10.30
   5  -1   0   20.70    0.90
  -5   1   0   22.00    1.50
  -5   1   0   16.90    1.50
   4  -1   0   37.40    1.60
  -4   1   0   39.10    2.10
  -4   1   0   38.20    2.20
   3  -1   0   66.09    2.60
  -3   1   0   64.49    3.50
  -3   1   0   63.99    3.20
   2  -1   0   27.20    1.20
  -2   1   0   29.50    1.60
  -2   1   0   26.70    1.60
   1  -1   0  618.64   24.40
  -1   1   0  636.04   27.30
  -1   1   0  606.24   30.50
   0   1   0  326.37   12.80
   0   1   0  321.67   14.30
  -1  -1   0 3031.40  147.99
  -1  -1   0 2990.50  131.59
   1   1   0 3002.60  118.29
  -2  -1   0  875.91   45.50
  -2  -1   0  939.11   40.50
   2   1   0  948.91   36.40
  -3  -1   0  112.19    5.10
  -3  -1   0  111.99    5.80
   3   1   0  110.29    4.60
  -4  -1   0  174.98    8.90
  -4  -1   0  169.38    7.90
   4   1   0  176.58    7.10
  -5  -1   0  534.15   23.60
  -5  -1   0  528.15   26.40
   5   1   0  529.05   21.00
  -6  -1   0   81.59    4.70
  -6  -1   0   82.59    4.20
   6   1   0   89.49    3.70
  -7  -1   0  106.59    6.10
  -7  -1   0  107.99    5.50
   7   1   0  120.69    4.80
  -8  -1   0  107.39    5.90
  -8  -1   0  101.49    5.30
  -9  -1   0   50.49    3.30
 -10  -1   0    1.00    1.20
 -11  -1   0    4.70    1.50
 -12  -1   0   49.10    3.70
 -12   2   0    1.20    1.20
 -11   2   0   66.69    4.20
 -11   2   0   62.29    4.30
 -10   2   0   21.10    2.00
 -10   2   0   20.50    2.30
  -9   2   0    2.30    1.10
  -9   2   0    0.40    0.90
  -8   2   0   35.50    2.50
  -8   2   0   34.40    2.60
  -7   2   0   93.99    5.10
  -7   2   0  101.29    5.40
  -6   2   0  632.04   31.80
  -6   2   0  649.74   28.70
  -5   2   0   73.29    3.90
  -5   2   0   71.39    3.80
  -4   2   0 1152.78   49.90
  -4   2   0 1106.49   55.59
   3  -2   0  149.79    6.10
  -3   2   0  146.79    7.10
  -3   2   0  162.98    7.70
   2  -2   0    0.80    0.10
  -2   2   0    0.60    0.20
  -2   2   0    0.50    0.30
  -1   2   0 2622.74  110.99
  -1   2   0 2640.64   99.29
  -1   2   0 2314.57  124.39
   0   2   0  313.27   13.90
   0   2   0  314.27   12.50
  -1  -2   0 2612.34  128.59
   1   2   0 2529.55  114.29
   1   2   0 2681.73  102.69
  -2  -2   0   37.30    1.70
  -2  -2   0   37.80    2.10
   2   2   0   41.60    1.90
  -3  -2   0  123.39    5.50
  -3  -2   0  120.09    6.40
   3   2   0  128.49    5.20
  -4  -2   0 2104.69   93.49
  -4  -2   0 2131.29  104.99
   4   2   0 2170.78   83.99
  -5  -2   0  976.00   49.90
  -5  -2   0 1024.90   44.40
   5   2   0 1028.40   39.90
  -6  -2   0  935.51   40.60
  -6  -2   0  903.61   45.70
   6   2   0  923.11   36.50
  -7  -2   0    5.00    0.90
  -7  -2   0    5.50    1.10
   7   2   0    6.30    0.80
  -8  -2   0   11.20    1.50
  -9  -2   0   -1.20    0.90
 -10  -2   0    2.10    1.30
 -11  -2   0    2.00    1.40
 -12  -2   0    3.60    1.50
 -11   3   0   -0.80    1.00
 -11   3   0    0.10    1.30
 -10   3   0   51.49    3.40
 -10   3   0   49.99    3.70
  -9   3   0   61.69    3.80
  -9   3   0   57.99    3.90
  -8   3   0   89.49    5.20
  -8   3   0   96.29    5.20
  -7   3   0    2.60    0.80
  -7   3   0    2.70    1.00
  -6   3   0    0.90    0.80
  -6   3   0    1.30    0.60
  -5   3   0  644.14   28.50
  -5   3   0  631.24   31.60
  -4   3   0  114.69    5.90
  -4   3   0  113.59    5.60
  -3   3   0  797.72   39.20
  -3   3   0  785.02   31.30
  -3   3   0  799.52   35.20
  -2   3   0  118.99    5.00
  -2   3   0  119.19    6.10
  -2   3   0  119.49    5.70
  -1   3   0   93.89    4.50
  -1   3   0   96.79    4.10
   0  -3   0  158.78    9.30
   0   3   0  194.98    8.30
   0   3   0  197.48    7.60
  -1  -3   0 2050.39  102.99
   1   3   0 2156.48   82.19
   1   3   0 2063.99   91.69
  -2  -3   0  582.84   29.00
   2   3   0  588.84   23.40
  -3  -3   0   62.29    3.40
   3   3   0   62.19    2.90
  -4  -3   0 2086.49   89.69
  -4  -3   0 1955.90  100.69
   4   3   0 2102.09   80.69
  -5  -3   0    4.00    0.80
  -5  -3   0    5.10    0.60
   5   3   0    7.00    0.80
  -6  -3   0  134.49    7.20
  -6  -3   0  137.99    6.20
   6   3   0  125.19    5.80
  -7  -3   0    1.20    0.80
   7   3   0    1.10    0.60
  -8  -3   0  208.58   10.90
   8   3   0  203.68    8.70
  -9  -3   0   23.50    2.30
 -10  -3   0   54.19    3.70
 -11  -3   0    2.10    1.40
 -12  -3   0   -1.70    1.30
 -11   4   0    4.60    1.70
 -10   4   0   51.79    3.90
 -10   4   0   56.99    3.60
  -9   4   0    6.00    1.50
  -9   4   0    7.10    1.20
  -8   4   0  219.88   11.20
  -8   4   0  241.68   12.00
  -7   4   0  146.49    7.80
  -7   4   0  148.79    7.50
  -6   4   0    0.40    0.60
  -6   4   0    0.50    0.80
  -5   4   0  267.37   12.50
  -5   4   0  269.07   13.50
  -4   4   0   19.90    1.20
  -4   4   0   20.40    1.70
  -4   4   0   21.20    1.50
  -3   4   0  331.47   13.00
  -3   4   0  315.07   16.10
  -3   4   0  320.27   14.60
  -2   4   0    3.10    0.50
  -2   4   0    2.70    0.60
   0  -4   0  216.98   11.80
   0   4   0  236.68   10.40
   0   4   0  239.98    9.50
  -1  -4   0  200.48   10.70
   1   4   0  222.68    8.80
   1   4   0  211.48    9.50
  -2  -4   0  343.77   16.90
   2   4   0  349.27   13.80
   2   4   0  320.87   14.90
  -3  -4   0  145.99    7.60
   3   4   0  148.09    6.30
  -4  -4   0    9.40    1.10
   4   4   0    9.40    1.00
  -5  -4   0   49.99    3.10
  -5  -4   0   53.39    2.40
   5   4   0   48.30    2.70
  -6  -4   0   48.80    3.10
   6   4   0   45.80    2.60
  -7  -4   0  238.78   12.70
   7   4   0  248.48   10.20
  -8  -4   0    7.00    1.30
   8   4   0    7.70    1.10
  -9  -4   0  139.09    7.80
 -10  -4   0   14.50    2.10
 -11  -4   0    7.50    1.70
 -10   5   0    5.60    1.70
  -9   5   0  179.68    9.50
  -9   5   0  191.58    9.90
  -8   5   0   94.49    5.20
  -8   5   0   88.49    5.30
  -7   5   0  159.08    8.00
  -7   5   0  154.08    8.20
  -6   5   0   12.60    1.60
  -6   5   0   16.10    1.50
  -5   5   0  159.48    7.70
  -5   5   0  151.78    8.00
  -4   5   0   25.50    1.70
  -4   5   0   23.80    1.90
  -4   5   0   25.80    1.50
  -3   5   0  791.32   39.90
  -3   5   0  847.42   32.00
  -3   5   0  781.12   35.90
  -2   5   0  102.39    5.20
  -2   5   0  108.29    4.60
  -1   5   0  288.97   13.10
   0  -5   0  104.89    6.00
   0   5   0  111.89    4.90
   0   5   0  110.59    5.20
  -1  -5   0  271.47   14.40
   1   5   0  291.97   11.70
   1   5   0  287.77   12.70
  -2  -5   0   51.99    3.10
   2   5   0   57.19    2.80
   2   5   0   50.49    2.50
  -3  -5   0   11.20    1.10
  -4  -5   0  590.94   29.20
   4   5   0  578.44   23.60
  -5  -5   0   92.49    5.10
   5   5   0   92.79    4.40
  -6  -5   0   66.49    4.00
   6   5   0   65.99    3.40
  -7  -5   0   25.90    2.20
   7   5   0   30.10    2.00
  -8  -5   0   60.49    3.90
   8   5   0   57.69    3.20
  -9  -5   0    0.00    1.00
   9   5   0    0.20    0.70
 -10  -5   0    2.80    1.40
 -11  -5   0   24.00    2.70
 -10   6   0    5.20    1.70
  -9   6   0    6.10    1.70
  -8   6   0   45.60    3.00
  -8   6   0   43.20    3.40
  -7   6   0   -1.70    0.90
  -7   6   0    0.20    0.70
  -6   6   0   57.89    3.70
  -6   6   0   59.49    3.50
  -5   6   0  122.59    6.40
  -5   6   0  115.69    6.20
  -4   6   0 1202.28   53.39
   3  -6   0    0.30    0.60
  -3   6   0   -0.40    0.40
  -3   6   0    0.00    0.60
  -2   6   0  441.36   20.10
  -2   6   0  449.95   18.00
  -1   6   0  218.38    9.40
  -1   6   0  184.48    8.50
   0  -6   0    0.00    0.80
   0   6   0    0.90    0.50
   0   6   0    1.80    0.60
  -1  -6   0   96.79    5.70
   1   6   0  106.99    4.80
   1   6   0  104.69    4.90
  -2  -6   0   99.89    5.60
   2   6   0  103.89    4.80
   2   6   0  107.09    4.80
  -3  -6   0  946.11   45.70
   3   6   0  869.41   40.50
   3   6   0  953.80   36.90
  -4  -6   0  315.37   15.90
   4   6   0  311.37   13.10
  -5  -6   0  425.06   21.60
   5   6   0  428.96   17.60
  -6  -6   0    8.10    1.20
   6   6   0    6.70    1.10
  -7  -6   0   12.20    1.60
   7   6   0   15.30    1.60
  -8  -6   0    2.10    1.10
   8   6   0    2.30    0.90
  -9  -6   0    1.90    1.30
   9   6   0    2.30    0.90
 -10  -6   0   13.10    2.00
 -11  -6   0   -0.10    1.40
  -9   7   0   32.00    3.10
  -8   7   0    6.10    1.60
  -7   7   0    0.80    1.20
  -6   7   0    0.50    1.00
  -6   7   0    0.80    0.70
  -5   7   0   62.49    3.80
   4  -7   0  136.39    6.90
  -4   7   0  114.49    6.40
   3  -7   0  561.74   29.90
  -3   7   0  618.54   23.90
  -3   7   0  605.14   26.80
   2  -7   0   22.40    2.30
  -2   7   0   29.00    2.00
  -2   7   0   27.40    1.80
  -1   7   0   35.40    2.10
  -1   7   0   32.10    2.10
   0  -7   0    6.80    1.40
   0   7   0    6.30    0.90
   0   7   0    6.30    1.00
  -1  -7   0  319.27   16.80
   1   7   0  339.57   13.70
   1   7   0  329.97   14.80
  -2  -7   0    0.50    0.80
   2   7   0    0.70    0.70
   2   7   0    0.80    0.40
  -3  -7   0   26.40    2.00
   3   7   0   28.00    2.00
  -4  -7   0  188.48    9.80
   4   7   0  182.38    8.20
  -5  -7   0    2.20    0.90
   5   7   0    1.20    0.80
  -6  -7   0    3.30    1.10
   6   7   0    2.10    0.90
  -7  -7   0   17.70    1.90
   7   7   0   16.10    1.80
  -8  -7   0   81.79    5.20
   8   7   0   87.29    4.40
  -9  -7   0    3.10    1.40
   9   7   0    2.10    1.00
 -10  -7   0   25.90    2.70
  -8   8   0  100.09    6.00
  -7   8   0   -1.20    1.10
  -6   8   0   11.40    1.80
  -5   8   0   12.60    1.80
   4  -8   0   30.90    2.70
  -4   8   0   38.70    2.70
   3  -8   0  133.49    8.40
  -3   8   0  166.98    6.80
  -3   8   0  158.58    7.60
   2  -8   0    1.80    1.30
  -2   8   0   -0.20    0.70
  -2   8   0    0.80    0.60
  -1   8   0  346.27   16.20
  -1   8   0  366.16   14.80
   0  -8   0   73.19    4.90
   0   8   0   84.29    4.00
   0   8   0   79.89    4.10
  -1  -8   0  420.76   21.90
   1   8   0  429.26   19.40
   1   8   0  444.96   17.80
  -2  -8   0  301.27   15.20
   2   8   0  290.27   12.50
  -3  -8   0   36.60    2.60
   3   8   0   36.80    2.50
  -4  -8   0    1.60    0.90
   4   8   0    1.00    0.80
  -5  -8   0   22.00    2.00
   5   8   0   21.20    1.90
  -6  -8   0   30.60    2.50
   6   8   0   32.90    2.40
  -7  -8   0   71.79    4.50
   7   8   0   70.69    3.90
  -8  -8   0  130.09    7.50
   8   8   0  132.99    6.30
  -9  -8   0   87.39    5.40
   9   8   0   79.89    4.40
 -10  -8   0   -0.50    1.30
  10   8   0    0.60    0.90
  -7   9   0   40.50    3.30
  -6   9   0    2.70    1.30
  -5   9   0   64.59    4.10
  -4   9   0   36.50    2.80
   3  -9   0   65.09    4.70
  -3   9   0   74.69    4.10
   2  -9   0  139.19    8.80
  -2   9   0  148.49    7.30
  -2   9   0  155.78    6.70
   1  -9   0    0.40    0.50
  -1   9   0    1.00    0.70
  -1   9   0   -0.30    0.60
   0  -9   0   42.60    3.50
   0   9   0   45.90    2.70
   0   9   0   45.50    2.70
  -1  -9   0    2.00    1.20
   1   9   0    1.60    0.90
  -2  -9   0   38.50    2.90
   2   9   0   36.20    2.50
  -3  -9   0    2.30    1.10
   3   9   0   -0.60    0.80
  -4  -9   0  188.68    9.80
   4   9   0  176.68    8.30
  -5  -9   0   -0.90    0.90
   5   9   0   -0.80    0.70
  -6  -9   0   74.59    4.60
   6   9   0   74.39    4.10
  -7  -9   0    1.90    1.20
   7   9   0    1.80    1.10
  -8  -9   0    4.50    1.50
   8   9   0    5.10    1.20
  -9  -9   0    0.80    1.40
   9   9   0    0.40    1.00
  10   9   0    1.30    1.10
  -7  10   0    1.70    1.40
  -6  10   0    2.00    1.30
  -5  10   0  111.59    6.20
  -4  10   0  174.78    8.80
  -3  10   0   56.49    3.60
   2 -10   0  211.68   12.10
  -2  10   0  226.28    9.60
  -2  10   0  218.58   10.50
  -1  10   0   11.90    1.50
  -1  10   0   12.20    1.50
   0 -10   0   16.90    2.30
   0  10   0   15.60    1.70
  -1 -10   0   26.30    2.60
   1  10   0   25.90    2.10
  -2 -10   0   62.39    4.00
   2  10   0   57.59    3.50
  -3 -10   0  215.58   11.00
   3  10   0  196.88    9.30
  -4 -10   0   55.09    3.60
   4  10   0   51.89    3.30
  -5 -10   0  327.17   16.30
   5  10   0  296.87   13.40
  -6 -10   0   44.10    3.30
   6  10   0   42.70    3.00
  -7 -10   0   72.99    4.70
   7  10   0   68.39    4.10
  -8 -10   0    0.30    1.30
   8  10   0   -0.10    1.00
  -9 -10   0   -0.20    1.30
   9  10   0   -0.30    1.00
  -6  11   0   23.60    2.60
  -5  11   0   11.10    1.80
  -4  11   0  108.99    6.10
  -3  11   0   42.40    3.10
  -2  11   0    1.70    1.00
  -1  11   0    0.40    0.90
   0 -11   0  154.58    9.10
   0  11   0  169.78    7.50
  -1 -11   0    8.20    1.90
   1  11   0    7.90    1.40
  -2 -11   0   28.90    2.70
   2  11   0   24.20    2.30
  -3 -11   0   15.70    1.90
   3  11   0   15.60    1.90
  -4 -11   0   10.80    1.70
   4  11   0    9.50    1.50
  -5 -11   0   -0.20    1.10
   5  11   0   -0.30    0.90
  -6 -11   0   19.40    2.20
   6  11   0   16.20    2.00
  -7 -11   0    2.30    1.40
   7  11   0    2.20    1.20
  -8 -11   0    2.30    1.50
   8  11   0    2.60    1.20
  -4  12   0    1.20    1.20
  -3  12   0    4.10    1.30
   0  12   0   57.99    3.50
  -1 -12   0  161.18    8.80
   1  12   0  146.99    7.30
  -2 -12   0   13.60    2.10
   2  12   0   11.70    1.70
  -3 -12   0   57.29    3.80
   3  12   0   48.00    3.40
  -4 -12   0   40.00    3.20
   4  12   0   40.40    2.90
  -5 -12   0    0.40    1.20
   5  12   0    0.40    1.00
  -6 -12   0    5.20    1.60
   6  12   0    5.70    1.40
  -7 -12   0    0.70    1.40
   0  13   0   87.19    4.80
   1  13   0   11.00    1.70
   2  13   0   18.00    2.10
  -3 -13   0    5.20    1.50
   3  13   0    2.00    1.10
  -4 -13   0    5.10    1.60
   4  13   0    6.90    1.50
  -5 -13   0    0.00    1.30
  -5 -13   1    3.90    1.60
  -4 -13   1    0.30    1.40
   3  13  -1   37.30    3.00
  -3 -13   1   47.90    3.60
   2  13  -1    8.80    1.60
  -2 -13   1   10.60    2.10
   1  13  -1    1.30    1.10
   0  13  -1    7.20    1.40
   6  12  -1    2.20    1.20
  -6 -12   1    2.80    1.50
   5  12  -1    1.70    1.10
  -5 -12   1    1.10    1.40
   4  12  -1   85.69    4.90
  -4 -12   1   95.29    5.70
   3  12  -1    2.90    1.20
  -3 -12   1    4.80    1.60
   2  12  -1   68.49    4.10
  -2 -12   1   76.39    5.00
   1  12  -1    4.40    1.20
  -1 -12   1    5.80    1.90
   0  12  -1    3.80    1.10
   0 -12   1    8.00    2.30
  -3  12  -1   40.80    3.10
  -4  12  -1    2.30    1.30
   7  11  -1   38.20    2.90
  -7 -11   1   39.90    3.30
   6  11  -1    0.70    1.00
  -6 -11   1    1.50    1.30
   5  11  -1   -0.40    0.90
  -5 -11   1   -0.80    1.10
   4  11  -1   26.00    2.30
  -4 -11   1   25.60    2.50
   3  11  -1   -0.40    0.80
  -3 -11   1   -0.10    1.20
   2  11  -1   15.50    1.80
  -2 -11   1   18.20    2.20
   1  11  -1   -1.00    0.70
  -1 -11   1   -1.10    1.30
   0  11  -1   48.60    3.10
   0 -11   1   53.29    4.10
  -1  11  -1  147.89    7.10
   1 -11   1  159.98    9.20
  -2  11  -1   10.10    1.50
  -3  11  -1  129.79    6.90
  -4  11  -1   35.00    2.90
  -5  11  -1    0.20    1.20
  -6  11  -1    8.20    1.80
   9  10  -1   -0.50    0.90
   8  10  -1   68.29    4.10
  -8 -10   1   71.89    4.80
   7  10  -1   36.00    2.80
  -7 -10   1   43.60    3.30
   6  10  -1   35.90    2.70
  -6 -10   1   37.70    3.00
   5  10  -1   16.30    1.90
  -5 -10   1   20.10    2.10
   4  10  -1    0.40    0.80
  -4 -10   1   -0.40    1.10
   3  10  -1   51.39    3.20
  -3 -10   1   51.89    3.60
   2  10  -1    1.40    0.90
  -2 -10   1    1.50    1.30
   1  10  -1   64.79    3.70
  -1 -10   1   68.79    4.60
   0  10  -1   11.20    1.40
   0 -10   1   10.60    2.10
  -1  10  -1  192.08    8.50
  -1  10  -1  186.18    9.20
   1 -10   1  194.48   10.90
  -2  10  -1   98.49    5.30
   2 -10   1   98.59    6.40
  -3  10  -1    0.20    0.90
   3 -10   1    3.10    0.90
  -4  10  -1   62.59    4.00
  -5  10  -1   79.59    4.80
  -6  10  -1    2.20    1.30
  -7  10  -1    1.90    1.40
   9   9  -1   10.40    1.60
  -9  -9   1   10.90    1.90
   8   9  -1    0.30    1.00
  -8  -9   1    1.40    1.30
   7   9  -1  106.09    5.40
  -7  -9   1  106.19    6.30
   6   9  -1    0.80    0.90
  -6  -9   1    0.30    1.10
   5   9  -1    0.50    0.80
  -5  -9   1    0.00    1.00
   4   9  -1    0.90    0.80
  -4  -9   1    0.50    0.90
   3   9  -1  396.26   17.10
  -3  -9   1  424.06   21.00
   2   9  -1   38.40    2.50
  -2  -9   1   34.50    2.90
   1   9  -1   12.60    1.50
  -1  -9   1    8.50    1.70
   0   9  -1   68.39    3.80
   0   9  -1   71.59    3.70
   0  -9   1   70.19    4.80
  -1   9  -1   22.00    1.90
  -1   9  -1   25.90    2.00
   1  -9   1   25.50    3.00
  -2   9  -1   31.70    2.40
  -2   9  -1   34.50    2.30
   2  -9   1   33.30    3.70
  -3   9  -1    7.10    1.30
   3  -9   1    3.90    1.30
  -4   9  -1  274.67   13.10
  -5   9  -1   12.80    1.80
  -6   9  -1  114.69    6.30
  -7   9  -1    0.50    1.20
  10   8  -1   -0.20    0.90
 -10  -8   1    2.00    1.50
   9   8  -1   10.30    1.50
  -9  -8   1    6.30    1.70
   8   8  -1    7.80    1.40
  -8  -8   1    9.50    1.70
   7   8  -1    1.00    1.00
  -7  -8   1    2.40    1.20
   6   8  -1   12.50    1.50
  -6  -8   1   13.30    1.70
   5   8  -1  106.09    5.20
  -5  -8   1  104.49    6.00
   4   8  -1   56.59    3.20
  -4  -8   1   56.69    3.60
   3   8  -1  408.06   17.10
  -3  -8   1  414.66   20.90
   2   8  -1  771.22   31.40
  -2  -8   1  785.12   38.90
   1   8  -1    6.10    1.10
   1   8  -1    6.20    0.90
  -1  -8   1    5.60    1.50
   0   8  -1   79.29    3.90
   0   8  -1   79.29    4.10
   0  -8   1   75.69    5.10
  -1   8  -1   76.19    4.10
  -1   8  -1   79.29    3.80
   1  -8   1   72.39    5.00
  -2   8  -1   13.70    1.30
  -2   8  -1   10.90    1.30
   2  -8   1    9.00    1.80
  -3   8  -1   19.80    1.90
   3  -8   1   18.60    2.10
  -4   8  -1    1.60    0.90
   4  -8   1    1.30    0.60
  -5   8  -1  395.76   18.40
  -6   8  -1    0.30    1.00
   6  -8   1   -0.10    0.30
  -7   8  -1   56.99    3.90
  -8   8  -1    5.80    1.60
 -10  -7   1   11.30    2.00
   9   7  -1    2.50    1.00
  -9  -7   1    3.10    1.40
   8   7  -1   15.20    1.70
  -8  -7   1   19.00    2.10
   7   7  -1  151.78    7.00
  -7  -7   1  152.28    8.40
   6   7  -1   41.10    2.60
  -6  -7   1   40.90    2.90
   5   7  -1    7.20    1.10
  -5  -7   1    5.90    1.10
   4   7  -1   25.10    1.90
  -4  -7   1   22.90    1.90
   3   7  -1  203.78    9.10
  -3  -7   1  215.18   11.00
   2   7  -1    2.30    0.50
   2   7  -1    0.80    0.70
  -2  -7   1    0.70    0.90
   1   7  -1  287.07   13.50
   1   7  -1  310.87   12.50
  -1  -7   1  297.97   15.40
   0   7  -1  367.66   15.00
   0   7  -1  356.66   16.40
   0  -7   1  365.16   18.80
  -1   7  -1    9.00    1.10
  -1   7  -1    7.80    1.00
   1  -7   1    6.00    1.50
  -2   7  -1  383.96   16.80
  -2   7  -1  410.66   15.10
   2  -7   1  308.87   18.90
  -3   7  -1   12.00    1.20
  -3   7  -1   10.20    1.40
   3  -7   1   11.60    1.50
  -4   7  -1   56.09    3.60
   4  -7   1   66.19    3.80
  -5   7  -1   40.90    2.90
   5  -7   1   43.30    2.90
  -6   7  -1   42.60    2.70
  -6   7  -1   39.30    3.00
  -7   7  -1   80.89    5.00
  -7   7  -1   86.69    4.90
  -8   7  -1   -0.20    1.20
  -8   7  -1    0.10    0.90
  -9   7  -1   57.39    4.10
 -11  -6   1    0.40    1.40
 -10  -6   1    0.20    1.30
   9   6  -1   16.20    1.70
  -9  -6   1   18.00    2.20
   8   6  -1  161.58    7.40
  -8  -6   1  165.98    9.00
   7   6  -1   18.00    1.70
  -7  -6   1   15.30    1.70
   6   6  -1  254.97   10.80
  -6  -6   1  249.38   13.10
   5   6  -1    9.80    1.20
  -5  -6   1    7.30    1.10
   4   6  -1   38.90    2.40
  -4  -6   1   39.20    2.60
   3   6  -1   20.00    1.20
   3   6  -1   22.10    1.70
  -3  -6   1   22.10    1.80
   2   6  -1   14.90    1.40
   2   6  -1   10.90    0.90
  -2  -6   1   11.40    1.40
   1   6  -1  842.72   38.10
   1   6  -1  900.71   34.50
  -1  -6   1  846.02   43.00
   0   6  -1    3.60    0.60
   0   6  -1    3.00    0.70
   0  -6   1    2.70    1.10
  -1   6  -1 1386.66   58.19
   1  -6   1 1251.27   65.49
  -2   6  -1   19.80    1.40
  -2   6  -1   17.40    1.60
   2  -6   1   17.10    1.70
  -3   6  -1  126.99    6.50
  -3   6  -1  131.29    5.60
   3  -6   1  132.99    7.10
  -4   6  -1   48.40    3.10
  -5   6  -1  137.89    7.00
  -5   6  -1  139.69    7.30
  -6   6  -1    0.10    0.70
  -6   6  -1    0.40    0.90
  -7   6  -1   55.19    3.40
  -7   6  -1   54.49    3.60
  -8   6  -1   49.10    3.20
  -8   6  -1   44.70    3.40
  -9   6  -1    1.40    1.30
  -9   6  -1    0.20    1.00
 -10   6  -1    9.30    1.90
 -11  -5   1    6.50    1.80
 -10  -5   1    7.80    1.70
   9   5  -1   12.20    1.40
  -9  -5   1    9.20    1.60
   8   5  -1   50.69    2.90
  -8  -5   1   52.79    3.60
   7   5  -1  208.68    8.70
  -7  -5   1  195.08   10.70
   6   5  -1   -0.60    0.60
  -6  -5   1   -0.50    0.70
   5   5  -1    8.70    1.10
  -5  -5   1    8.70    1.20
   4   5  -1   80.99    4.00
  -4  -5   1   86.29    4.70
  -4  -5   1   85.19    3.90
   3   5  -1  447.46   17.40
   3   5  -1  391.16   18.80
  -3  -5   1  441.56   21.30
   2   5  -1    5.60    0.80
   2   5  -1    6.70    0.60
  -2  -5   1    6.60    1.10
   1   5  -1  204.08    9.20
   1   5  -1  214.38    8.60
  -1  -5   1  195.38   10.60
   0   5  -1   27.00    1.60
   0   5  -1   26.30    1.60
   0  -5   1   23.80    2.20
  -1   5  -1  148.39    6.50
   1  -5   1  125.29    7.50
  -2   5  -1  260.67   12.10
  -2   5  -1  276.27   10.80
   2  -5   1  254.97   13.50
  -3   5  -1   75.39    3.40
  -3   5  -1   76.99    4.10
  -4   5  -1  330.77   13.10
  -4   5  -1  327.07   15.00
  -4   5  -1  320.47   16.40
  -5   5  -1  118.59    6.00
  -5   5  -1  114.49    6.20
  -6   5  -1  384.26   18.00
  -6   5  -1  395.56   19.60
  -7   5  -1    9.10    1.20
  -7   5  -1    8.20    1.50
  -8   5  -1   31.30    2.70
  -8   5  -1   31.90    2.40
  -9   5  -1   15.20    2.20
  -9   5  -1   19.00    1.80
 -10   5  -1   -0.80    1.00
 -10   5  -1   -0.20    1.30
 -11  -4   1    8.10    1.80
 -10  -4   1   67.99    4.60
  -9  -4   1    2.30    1.20
   8   4  -1    7.10    1.00
  -8  -4   1    4.50    1.20
   7   4  -1   38.60    2.30
  -7  -4   1   36.90    2.70
   6   4  -1   64.59    3.30
  -6  -4   1   68.99    4.00
   5   4  -1  651.03   25.90
  -5  -4   1  653.93   28.50
  -5  -4   1  634.24   32.20
   4   4  -1  143.89    6.20
  -4  -4   1  141.69    6.50
  -4  -4   1  145.79    7.50
   3   4  -1 1715.93   66.09
   3   4  -1 1629.14   73.29
  -3  -4   1 1676.83   82.39
   2   4  -1   30.60    1.60
  -2  -4   1   34.20    2.10
   1   4  -1   77.59    3.40
   1   4  -1   75.19    3.50
  -1  -4   1   69.49    4.10
   0   4  -1 1701.33   65.59
   0   4  -1 1627.94   73.09
  -1   4  -1  173.18    7.90
   1  -4   1  170.38    9.00
  -2   4  -1  236.28   11.30
  -2   4  -1  240.68   10.10
   2  -4   1  267.27   12.60
  -3   4  -1    1.30    0.30
  -3   4  -1    1.90    0.60
  -3   4  -1    2.00    0.50
  -4   4  -1  545.75   24.20
  -4   4  -1  525.25   26.70
  -4   4  -1  541.85   21.30
  -5   4  -1  704.83   31.10
  -5   4  -1  682.33   34.40
  -6   4  -1  199.18    9.80
  -6   4  -1  206.48   10.40
  -7   4  -1  161.98    8.30
  -7   4  -1  171.98    8.80
  -8   4  -1   42.40    3.00
  -8   4  -1   38.60    2.70
  -9   4  -1    3.80    1.10
  -9   4  -1    4.40    1.50
 -10   4  -1    1.30    1.30
 -10   4  -1    1.90    1.10
 -11   4  -1   -0.50    1.30
 -11   4  -1    0.40    1.10
 -12  -3   1    2.90    1.60
 -11  -3   1   68.19    4.60
 -10  -3   1    7.20    1.60
  -9  -3   1    8.50    1.50
   8   3  -1   15.40    1.40
  -8  -3   1   16.50    1.80
   7   3  -1   73.19    3.50
  -7  -3   1   73.89    4.40
   6   3  -1   25.80    1.70
  -6  -3   1   30.80    1.70
  -6  -3   1   24.40    2.00
   5   3  -1    8.70    0.90
  -5  -3   1    8.40    0.80
  -5  -3   1    8.50    1.00
   4   3  -1  757.42   30.20
  -4  -3   1  753.92   33.40
  -4  -3   1  769.92   37.70
   3   3  -1 1208.28   48.00
  -3  -3   1 1226.68   59.79
  -3  -3   1 1206.98   53.19
   2   3  -1  229.68    9.20
   2   3  -1  225.08    9.90
  -2  -3   1  217.28   11.30
   1   3  -1   15.90    1.10
   1   3  -1   18.80    1.00
  -1  -3   1   12.10    1.20
   0   3  -1  160.08    7.10
   0   3  -1  162.08    6.50
   0  -3   1  149.69    8.20
  -1   3  -1  150.48    6.60
  -1   3  -1  142.99    5.90
   1  -3   1  134.69    7.40
  -2   3  -1 1408.56   60.39
  -2   3  -1 1313.47   67.49
  -2   3  -1 1398.56   53.99
  -3   3  -1   29.80    1.80
  -3   3  -1   28.40    1.70
  -3   3  -1   25.20    1.30
  -4   3  -1  239.48   12.30
  -4   3  -1  251.27   11.30
  -5   3  -1   18.50    1.70
  -5   3  -1   20.50    1.40
  -6   3  -1   92.39    4.90
  -6   3  -1   88.89    4.80
  -7   3  -1    0.20    0.60
  -7   3  -1   -0.60    0.80
  -8   3  -1   -0.10    0.70
  -8   3  -1   -0.20    0.90
  -9   3  -1  255.87   12.60
  -9   3  -1  265.67   13.50
 -10   3  -1   34.10    2.60
 -10   3  -1   33.30    3.00
 -11   3  -1   21.00    2.10
 -11   3  -1   17.40    2.30
 -12  -2   1   13.80    2.20
 -11  -2   1    2.40    1.40
 -10  -2   1   11.80    1.80
  -9  -2   1   21.00    2.10
  -8  -2   1   14.00    1.60
   7   2  -1  205.98    8.50
  -7  -2   1  203.48    9.50
  -7  -2   1  203.68   10.70
   6   2  -1  675.73   26.80
  -6  -2   1  687.63   29.90
  -6  -2   1  659.23   33.60
   5   2  -1    4.50    0.60
  -5  -2   1    4.50    0.60
  -5  -2   1    5.00    0.90
   4   2  -1  275.77   11.00
  -4  -2   1  272.77   13.70
  -4  -2   1  268.67   12.20
   3   2  -1 2597.14   99.39
  -3  -2   1 2517.05  110.99
  -3  -2   1 2473.45  124.39
   2   2  -1 2075.49   81.39
  -2  -2   1 2064.89  101.69
   1   2  -1  560.44   24.60
   1   2  -1  568.84   22.20
  -1  -2   1  553.94   27.70
   0   2  -1  825.92   36.90
   0   2  -1  880.21   33.10
   0  -2   1  815.82   41.50
  -1   2  -1 6589.04  243.88
  -1   2  -1 5422.86  304.97
  -1   2  -1 6609.34  272.47
  -2   2  -1  336.27   13.50
  -2   2  -1  335.57   16.90
  -2   2  -1  348.67   15.20
  -3   2  -1  796.62   40.30
  -3   2  -1  839.32   36.20
  -4   2  -1    9.80    1.00
  -4   2  -1    8.10    0.80
  -5   2  -1  148.09    7.50
  -5   2  -1  142.99    7.00
  -7   2  -1   91.89    5.00
  -7   2  -1   95.49    5.20
  -8   2  -1  134.89    7.20
  -8   2  -1  132.19    6.80
  -9   2  -1   36.50    2.60
  -9   2  -1   35.30    2.80
 -10   2  -1   97.09    5.70
 -10   2  -1  105.59    5.90
 -11   2  -1    5.20    1.60
 -11   2  -1    7.90    1.50
 -12   2  -1    1.00    1.20
 -12  -1   1   -1.80    1.20
 -11  -1   1   34.60    3.00
 -10  -1   1   20.80    2.20
  -9  -1   1   -0.80    0.90
  -8  -1   1   12.50    1.50
  -8  -1   1   14.10    1.50
   7   1  -1   78.09    3.40
  -7  -1   1   72.49    3.90
  -7  -1   1   74.59    4.40
   6   1  -1  157.98    6.50
  -6  -1   1  158.48    7.40
  -6  -1   1  151.98    8.20
   5   1  -1  296.97   11.40
  -5  -1   1  275.67   14.30
  -5  -1   1  278.07   12.80
   4   1  -1 1050.49   40.90
  -4  -1   1 1016.90   51.19
  -4  -1   1 1043.00   45.60
   3   1  -1   67.79    2.80
  -3  -1   1   62.29    3.10
  -3  -1   1   68.19    3.50
   2   1  -1 6809.02  277.87
  -2  -1   1 7353.26  309.87
  -2  -1   1 7053.09  347.67
   1   1  -1   10.80    0.60
   1   1  -1   10.90    0.60
   0   1  -1    0.20    0.10
   0   1  -1    1.10    0.20
   0  -1   1    0.50    0.30
  -1   1  -1    0.10    0.20
  -1   1  -1    0.70    0.10
  -1   1  -1    0.70    0.20
  -2   1  -1  301.07   14.90
  -2   1  -1  301.27   13.40
  -3   1  -1  310.27   13.80
  -3   1  -1  304.87   15.30
  -4   1  -1    4.60    0.60
  -5   1  -1  563.24   24.80
  -5   1  -1  545.55   27.50
  -6   1  -1  133.89    7.10
  -6   1  -1  136.09    6.60
  -7   1  -1   52.69    3.20
  -7   1  -1   57.49    3.40
  -8   1  -1   51.89    3.40
  -8   1  -1   59.29    3.50
  -9   1  -1   37.30    2.80
  -9   1  -1   40.40    2.80
 -10   1  -1   30.90    2.50
 -10   1  -1   27.50    2.60
 -11   1  -1    1.90    1.20
 -12   1  -1   13.40    1.90
 -12   0   1   18.50    2.20
 -11   0   1   14.70    2.00
 -10   0   1   81.89    5.00
  -8   0   1    6.90    1.20
  -7   0   1    2.90    0.70
  -7   0   1    5.40    1.00
  -6   0   1    2.10    0.70
  -6   0   1    1.90    0.70
   5   0  -1  367.56   14.30
  -5   0   1  360.26   16.20
  -5   0   1  352.66   18.10
   4   0  -1   37.60    1.70
  -3   0   1    4.30    0.60
  -3   0   1    4.60    0.60
   2   0  -1  681.83   26.30
  -2   0   1  647.94   29.40
  -2   0   1  673.93   32.90
   1   0  -1 1243.98   47.70
  -1   0   1 1230.48   53.19
  -1   0   1 1151.08   59.49
   0   0  -1    4.50    0.20
   0   0  -1    3.50    0.30
   0   0   1    5.10    0.30
  -1   0  -1 1479.15   54.99
  -1   0  -1 1245.88   61.39
  -1   0  -1 1472.85   68.99
  -2   0  -1  694.93   35.50
   2   0   1  748.23   28.30
  -3   0  -1  293.17   14.30
   3   0   1  279.97   11.30
  -4   0  -1 1122.09   55.29
   4   0   1 1121.69   44.10
  -5   0  -1  232.18   12.30
   5   0   1  251.57    9.60
  -6   0  -1  808.82   41.80
   6   0   1  877.01   33.20
  -8   0  -1    2.60    0.90
  -8   0  -1   -0.30    0.40
  -9   0  -1   19.30    1.90
  -9   0  -1   17.60    1.80
 -10   0  -1   40.10    3.00
 -11   0  -1   -1.20    1.10
 -12   0  -1   -1.30    1.20
 -12   1   1   24.70    2.50
 -11   1   1  111.09    6.40
 -10   1   1   16.90    2.00
 -10   1   1   17.20    1.90
  -9   1   1   68.49    4.30
  -9   1   1   73.69    4.20
  -8   1   1   29.50    2.40
  -8   1   1   32.50    2.30
  -7   1   1    1.40    0.80
  -7   1   1    1.30    0.80
   6  -1  -1    4.60    0.40
  -6   1   1    3.90    0.80
  -6   1   1    4.00    0.90
   5  -1  -1  142.79    5.70
  -5   1   1  138.09    7.30
  -5   1   1  144.49    6.80
   4  -1  -1  149.39    6.00
  -4   1   1  147.29    7.60
  -4   1   1  151.08    7.00
   3  -1  -1  217.88    8.60
  -3   1   1  215.48    9.80
  -3   1   1  214.68   10.80
   2  -1  -1  459.85   18.10
  -2   1   1  459.85   22.70
  -2   1   1  461.65   20.40
   1  -1  -1  473.45   18.50
  -1   1   1  468.95   20.80
  -1   1   1  469.65   23.20
   0  -1  -1  121.19    6.90
   0  -1  -1  128.39    5.60
   0   1   1  128.69    6.20
  -1  -1  -1 1353.76   56.09
  -1  -1  -1 1162.68   62.79
  -1  -1  -1 1310.87   50.29
  -2  -1  -1 1869.61   97.09
  -2  -1  -1 2014.40   86.59
   2   1   1 2034.10   77.39
  -3  -1  -1    5.30    0.50
  -3  -1  -1    5.20    0.60
   3   1   1    6.00    0.50
  -4  -1  -1  452.75   23.30
  -4  -1  -1  476.75   20.80
   4   1   1  476.25   18.60
  -5  -1  -1  359.06   18.70
  -5  -1  -1  385.06   16.70
   5   1   1  377.66   14.90
  -6  -1  -1  125.19    6.10
  -6  -1  -1  122.89    6.70
   6   1   1  130.29    5.30
  -7  -1  -1   32.00    2.30
  -7  -1  -1   29.50    2.10
   7   1   1   31.50    1.60
  -8  -1  -1    5.20    1.10
  -8  -1  -1    5.80    1.20
  -9  -1  -1  187.08   10.00
 -10  -1  -1    0.60    1.10
 -11  -1  -1  142.69    8.10
 -12  -1  -1    1.50    1.30
 -11   2   1   10.20    2.00
 -11   2   1   11.40    1.70
 -10   2   1   16.80    2.20
 -10   2   1   18.70    1.90
  -9   2   1   49.40    3.40
  -9   2   1   53.39    3.30
  -8   2   1   13.80    1.70
  -8   2   1   14.40    1.50
  -7   2   1  290.17   13.80
  -7   2   1  302.97   15.10
  -6   2   1  131.99    6.40
  -6   2   1  127.89    6.80
   5  -2  -1  135.79    5.50
  -5   2   1  132.99    7.00
  -5   2   1  139.19    6.60
   4  -2  -1  697.53   27.60
  -4   2   1  709.03   34.70
  -4   2   1  699.93   31.20
   3  -2  -1   42.00    1.90
  -3   2   1   42.20    2.40
  -3   2   1   49.60    2.40
   2  -2  -1 1227.78   48.20
  -2   2   1 1203.38   60.29
  -2   2   1 1249.57   53.99
   1  -2  -1  396.16   15.70
  -1   2   1  392.86   19.60
  -1   2   1  403.36   17.60
   0  -2  -1 4253.47  162.98
   0  -2  -1 3778.32  203.58
   0   2   1 4403.46  181.88
   1   2   1 1387.06   53.79
   1   2   1 1347.27   59.89
  -2  -2  -1  304.57   15.30
   2   2   1  312.37   12.40
  -3  -2  -1    6.10    0.70
  -3  -2  -1    3.40    0.30
   3   2   1    3.50    0.50
  -4  -2  -1  116.39    5.60
  -4  -2  -1  133.09    6.40
   4   2   1  117.99    5.20
  -5  -2  -1    6.30    0.90
  -6  -2  -1    7.10    0.90
  -6  -2  -1    6.40    1.10
   6   2   1    7.20    0.80
  -7  -2  -1    1.90    0.90
  -7  -2  -1    1.20    0.70
   7   2   1    3.60    0.60
  -8  -2  -1   23.50    2.10
  -9  -2  -1   36.10    2.80
 -10  -2  -1  116.69    6.80
 -11  -2  -1   -0.40    1.30
 -12  -2  -1   17.10    2.20
 -11   3   1    1.70    1.40
 -10   3   1    2.80    1.40
 -10   3   1    3.70    1.10
  -9   3   1   -0.30    1.20
  -9   3   1    0.80    0.90
  -8   3   1  260.27   12.80
  -8   3   1  236.88   11.90
  -7   3   1  145.09    7.40
  -7   3   1  150.08    7.70
  -6   3   1  224.98   10.50
  -6   3   1  217.98   11.20
   5  -3  -1    3.90    0.40
  -5   3   1    2.80    0.60
  -5   3   1    1.40    0.80
   4  -3  -1   98.69    4.00
  -4   3   1   93.69    5.00
  -4   3   1   97.29    4.80
   2  -3  -1  739.83   28.90
  -2   3   1  721.43   36.20
  -2   3   1  742.33   32.50
   1  -3  -1  157.18    6.70
   1  -3  -1  176.48    8.40
  -1   3   1  164.28    7.50
   0  -3  -1    0.10    0.40
   0   3   1   -0.30    0.20
   0   3   1   -0.30    0.20
   1   3   1  698.43   27.70
   1   3   1  694.43   30.60
  -2  -3  -1  694.83   34.50
   2   3   1  703.63   27.80
  -3  -3  -1  193.28   10.00
   3   3   1  201.28    8.20
  -4  -3  -1  104.19    4.60
  -4  -3  -1  103.59    5.50
   4   3   1   99.49    4.60
  -5  -3  -1 2233.48  111.49
  -5  -3  -1 2318.97   99.19
   5   3   1 2241.88   89.19
  -6  -3  -1   42.80    2.20
  -6  -3  -1   40.50    2.70
   6   3   1   38.50    2.20
  -7  -3  -1  168.28    8.90
   7   3   1  166.78    7.10
  -8  -3  -1   24.30    2.20
   8   3   1   27.00    1.70
  -9  -3  -1   41.00    3.10
 -10  -3  -1    6.50    1.50
 -11  -3  -1   10.80    1.90
 -12  -3  -1   12.30    2.10
 -11   4   1   29.50    3.10
 -10   4   1   14.40    2.20
  -9   4   1    3.90    1.10
  -9   4   1    2.30    1.30
  -8   4   1    5.60    1.10
  -8   4   1    5.00    1.40
  -7   4   1  307.67   15.40
  -7   4   1  301.57   14.30
  -6   4   1    0.10    0.80
  -6   4   1   -0.50    0.50
  -5   4   1    1.30    0.50
  -5   4   1    1.50    0.80
   4  -4  -1  364.56   14.10
  -4   4   1  345.47   16.10
  -4   4   1  349.67   17.60
   3  -4  -1 1273.77   48.70
  -3   4   1 1195.98   60.99
  -3   4   1 1246.28   54.69
  -2   4   1  732.93   32.50
   1  -4  -1 1350.36   66.09
  -1   4   1 1330.57   58.89
   0  -4  -1   19.50    1.50
   0   4   1   19.50    1.20
   0   4   1   18.50    1.30
   1   4   1  423.56   18.70
   1   4   1  422.16   17.10
  -2  -4  -1   81.69    4.30
   2   4   1   79.79    3.70
   2   4   1   85.49    3.80
  -3  -4  -1   36.00    2.20
   3   4   1   38.20    2.10
  -4  -4  -1  203.88   10.30
   4   4   1  199.78    8.50
  -5  -4  -1   47.40    2.90
   5   4   1   44.40    2.50
  -6  -4  -1  701.03   34.40
   6   4   1  674.83   27.60
  -7  -4  -1   -0.10    0.70
   7   4   1   -0.10    0.60
  -8  -4  -1    7.50    1.30
  -9  -4  -1    2.10    1.20
 -10  -4  -1   60.39    4.20
 -11  -4  -1    1.00    1.40
 -12  -4  -1   12.40    2.10
 -10   5   1    4.00    1.60
  -9   5   1   17.00    2.30
  -8   5   1   41.30    3.20
  -8   5   1   42.10    2.80
  -7   5   1    0.20    0.70
  -7   5   1   -0.40    0.90
  -6   5   1  130.59    6.90
  -6   5   1  139.39    7.10
  -5   5   1  132.39    6.80
  -5   5   1  129.09    6.60
  -4   5   1    1.00    0.50
  -4   5   1   -0.10    0.60
  -4   5   1    0.80    0.40
  -3   5   1  302.07   15.40
  -3   5   1  307.57   14.10
  -3   5   1  318.07   12.60
   2  -5  -1 1118.39   53.59
  -2   5   1 1050.59   47.90
  -2   5   1 1086.79   43.00
   1  -5  -1    0.40    0.70
  -1   5   1    0.70    0.40
  -1   5   1    0.00    0.30
   0  -5  -1   99.39    5.70
   0   5   1  108.99    4.80
   0   5   1  112.99    5.10
   1   5   1  607.04   27.00
   1   5   1  615.44   24.60
  -2  -5  -1  410.46   20.50
   2   5   1  408.66   16.80
   2   5   1  413.36   18.10
  -3  -5  -1   91.29    4.80
   3   5   1   87.39    4.20
  -4  -5  -1   17.50    1.50
   4   5   1   17.00    1.50
  -5  -5  -1   73.29    4.10
   5   5   1   69.39    3.60
  -6  -5  -1   17.20    1.70
   6   5   1   17.60    1.60
  -7  -5  -1    1.60    0.90
   7   5   1    2.20    0.80
  -8  -5  -1   57.29    3.80
   8   5   1   57.19    3.10
  -9  -5  -1   85.29    5.30
 -10  -5  -1   83.29    5.30
 -11  -5  -1   56.19    4.00
 -10   6   1    0.20    1.50
  -9   6   1    8.00    1.80
  -8   6   1    6.60    1.60
  -7   6   1  109.89    6.00
  -6   6   1    1.40    0.90
  -6   6   1    1.50    0.70
  -5   6   1  322.67   15.20
  -5   6   1  329.87   16.40
  -4   6   1    2.70    1.00
  -4   6   1    6.10    0.80
   3  -6  -1    0.70    0.60
  -3   6   1    0.40    0.60
  -3   6   1    0.40    0.50
   2  -6  -1   77.49    5.10
  -2   6   1  103.19    4.30
  -2   6   1   95.69    4.70
   1  -6  -1  177.48    9.80
  -1   6   1  191.88    8.00
  -1   6   1  190.88    8.70
   0  -6  -1  938.21   49.40
   0   6   1 1022.00   39.70
   0   6   1 1030.60   44.00
   1   6   1  143.09    6.40
   1   6   1  143.19    6.60
  -2  -6  -1 1557.54   76.39
   2   6   1 1548.05   61.49
   2   6   1 1546.35   67.99
  -3  -6  -1  584.54   29.10
   3   6   1  585.04   23.70
  -4  -6  -1   11.10    1.20
   4   6   1   10.00    1.30
  -5  -6  -1   34.80    2.50
   5   6   1   35.50    2.30
  -6  -6  -1   79.19    4.50
   6   6   1   71.89    3.90
  -7  -6  -1  195.68   10.40
   7   6   1  193.38    8.50
  -8  -6  -1   31.30    2.60
   8   6   1   31.50    2.30
  -9  -6  -1   43.70    3.30
   9   6   1   41.40    2.70
 -10  -6  -1   44.80    3.40
 -11  -6  -1    7.00    1.80
  -9   7   1    2.70    1.60
  -8   7   1  155.58    8.30
  -7   7   1   44.90    3.30
  -6   7   1   59.89    3.80
  -5   7   1   12.80    1.70
   4  -7  -1    1.30    0.70
  -4   7   1    1.40    0.90
   3  -7  -1  117.29    6.40
  -3   7   1  116.99    5.90
  -3   7   1  113.19    5.30
   2  -7  -1   41.30    3.20
  -2   7   1   47.00    2.80
  -2   7   1   48.60    2.60
   1  -7  -1   12.80    1.70
  -1   7   1   15.60    1.40
  -1   7   1   13.80    1.40
   0  -7  -1   13.90    1.60
   0   7   1   13.30    1.30
   0   7   1   14.40    1.40
   1   7   1  238.58   10.90
   1   7   1  243.38   10.30
  -2  -7  -1  238.78   12.30
   2   7   1  236.28   10.80
   2   7   1  243.78   10.30
  -3  -7  -1  143.39    7.50
   3   7   1  136.79    6.40
  -4  -7  -1   20.80    1.80
   4   7   1   21.80    1.90
  -5  -7  -1  160.28    8.50
   5   7   1  160.98    7.30
  -6  -7  -1    8.40    1.30
   6   7   1   10.70    1.40
  -7  -7  -1  184.68    9.80
   7   7   1  177.98    8.10
  -8  -7  -1    0.90    1.00
   8   7   1    0.70    0.90
  -9  -7  -1   34.60    2.80
   9   7   1   26.60    2.30
 -10  -7  -1    3.20    1.50
 -11  -7  -1   -0.40    1.30
  -8   8   1    3.00    1.50
  -7   8   1  144.19    7.70
  -6   8   1   18.10    2.10
  -5   8   1   66.59    4.10
  -4   8   1  161.38    8.10
   3  -8  -1   37.10    3.10
  -3   8   1   43.70    2.80
  -3   8   1   46.60    2.60
   2  -8  -1   30.50    2.80
  -2   8   1   34.10    2.30
  -2   8   1   32.00    2.20
   1  -8  -1  133.69    7.90
  -1   8   1  140.19    6.90
  -1   8   1  149.88    6.40
   0  -8  -1   10.80    1.60
   0   8   1   11.50    1.40
   0   8   1   12.90    1.30
   1   8   1   92.89    4.50
   1   8   1   89.59    4.50
  -2  -8  -1  104.89    5.80
   2   8   1  102.79    5.10
  -3  -8  -1    0.90    0.80
   3   8   1    0.30    0.70
  -4  -8  -1  232.18   11.70
   4   8   1  216.58    9.80
  -5  -8  -1   22.20    2.00
   5   8   1   22.00    1.90
  -6  -8  -1  161.18    8.70
   6   8   1  159.98    7.40
  -7  -8  -1   51.09    3.50
   7   8   1   49.40    3.10
  -8  -8  -1   57.39    3.90
   8   8   1   53.19    3.40
  -9  -8  -1    0.30    1.30
   9   8   1    0.50    0.90
 -10  -8  -1    1.90    1.40
  10   8   1    3.00    1.10
  -7   9   1    0.30    1.30
  -6   9   1   49.40    3.60
  -5   9   1   11.40    1.70
  -4   9   1   -0.20    1.00
  -3   9   1  160.98    8.00
   2  -9  -1   86.99    6.00
  -2   9   1   90.99    4.50
  -2   9   1   94.99    4.90
   1  -9  -1   21.90    2.50
  -1   9   1   23.70    1.90
  -1   9   1   22.20    1.90
   0  -9  -1   -1.00    1.20
   0   9   1   -0.50    0.60
   0   9   1   -0.30    0.70
   1   9   1  351.66   14.80
  -2  -9  -1   -0.50    0.90
   2   9   1    1.50    0.80
  -3  -9  -1  499.25   24.50
   3   9   1  472.05   20.10
  -4  -9  -1    0.80    0.90
   4   9   1   -0.50    0.80
  -5  -9  -1    1.30    0.90
   5   9   1    1.20    0.90
  -6  -9  -1    2.20    1.10
   6   9   1    2.80    1.10
  -7  -9  -1   23.90    2.40
   7   9   1   25.20    2.20
  -8  -9  -1   34.30    2.90
   8   9   1   30.40    2.50
  -9  -9  -1    7.50    1.70
   9   9   1    7.60    1.40
 -10  -9  -1   22.00    2.60
  10   9   1   19.40    2.10
  -6  10   1   12.50    2.00
  -5  10   1   79.69    4.90
  -4  10   1   74.39    4.50
  -3  10   1    6.90    1.40
  -2  10   1    6.30    1.20
  -2  10   1    5.70    1.20
  -1  10   1   14.90    1.70
  -1  10   1   16.70    1.70
   0 -10  -1   18.70    2.20
   0  10   1   25.30    2.00
   1  10   1    7.90    1.30
  -2 -10  -1  116.29    6.30
   2  10   1  104.29    5.50
  -3 -10  -1   25.50    2.20
   3  10   1   27.00    2.20
  -4 -10  -1   37.90    2.70
   4  10   1   32.20    2.50
  -5 -10  -1    8.30    1.50
   5  10   1    6.80    1.40
  -6 -10  -1   20.30    2.20
   6  10   1   19.40    2.10
  -7 -10  -1    2.80    1.30
   7  10   1    2.10    1.10
  -8 -10  -1    0.90    1.30
   8  10   1    0.40    1.00
  -9 -10  -1   52.89    4.00
   9  10   1   52.59    3.50
  -6  11   1   65.79    4.50
  -5  11   1    1.30    1.20
  -4  11   1    8.70    1.60
  -3  11   1   93.69    5.30
  -2  11   1    5.90    1.30
  -1  11   1   -0.30    0.90
   0  11   1   -0.90    0.80
  -2 -11  -1   11.30    1.70
   2  11   1    9.70    1.50
  -3 -11  -1    9.80    1.50
   3  11   1    6.60    1.40
  -4 -11  -1  106.29    6.10
   4  11   1  100.19    5.40
  -5 -11  -1   30.20    2.60
   5  11   1   27.80    2.50
  -6 -11  -1   54.29    3.70
   6  11   1   49.40    3.40
  -7 -11  -1   25.30    2.50
   7  11   1   23.40    2.40
  -8 -11  -1    1.10    1.40
   8  11   1    2.70    1.20
  -4  12   1   65.69    4.30
  -3  12   1    9.70    1.60
  -1  12   1   26.80    2.30
   0  12   1    2.80    1.20
   1  12   1    3.20    1.10
   2  12   1   11.40    1.70
  -3 -12  -1   72.79    4.50
   3  12   1   65.29    4.10
  -4 -12  -1   10.60    1.70
   4  12   1    8.20    1.60
  -5 -12  -1   80.39    5.00
   5  12   1   74.89    4.50
  -6 -12  -1   15.00    2.00
   6  12   1   13.30    1.90
  -7 -12  -1   49.90    3.80
   0  13   1    4.00    1.30
   1  13   1   16.30    2.00
   2  13   1    9.50    1.60
   3  13   1   10.80    1.70
   4  13   1    4.70    1.40
  -5 -13  -1    0.10    1.20
  -4 -13   2    3.00    1.60
   3  13  -2   -0.50    1.00
  -3 -13   2    0.10    1.60
   2  13  -2   12.60    1.80
  -2 -13   2   15.40    2.50
   1  13  -2    0.10    0.90
  -1 -13   2    0.70    1.70
   0  13  -2    2.50    1.10
  -6 -12   2    8.60    1.90
   5  12  -2   13.90    1.90
  -5 -12   2   18.10    2.40
   4  12  -2    5.20    1.30
  -4 -12   2    7.70    1.80
   3  12  -2    3.50    1.20
  -3 -12   2    1.80    1.50
   2  12  -2   13.40    1.80
  -2 -12   2   17.30    2.50
   1  12  -2   11.00    1.60
  -1 -12   2   15.70    2.60
   0  12  -2   34.20    2.60
   0 -12   2   36.20    3.80
   1 -12   2   10.70    2.60
  -3  12  -2   41.30    3.10
  -4  12  -2    1.80    1.20
   7  11  -2    4.10    1.30
  -7 -11   2    7.00    1.80
   6  11  -2  109.99    5.80
  -6 -11   2  115.39    6.80
   5  11  -2    2.10    1.10
  -5 -11   2    2.70    1.30
   4  11  -2    1.80    1.10
  -4 -11   2    2.40    1.30
   3  11  -2    1.80    1.00
  -3 -11   2    2.40    1.40
   2  11  -2   38.90    2.80
  -2 -11   2   50.19    3.70
   1  11  -2    0.40    0.90
  -1 -11   2    1.50    1.60
   0  11  -2   15.70    1.80
   0 -11   2   20.80    2.70
  -1  11  -2   59.29    3.50
   1 -11   2   62.99    5.10
  -2  11  -2    0.10    0.90
   2 -11   2    0.20    2.00
  -3  11  -2   -0.30    1.00
   3 -11   2    0.60    2.10
  -4  11  -2    3.30    1.30
  -5  11  -2   48.40    3.60
  -6  11  -2   27.70    2.80
   8  10  -2    6.40    1.40
  -8 -10   2    7.50    1.70
   7  10  -2    6.00    1.40
  -7 -10   2    4.40    1.50
   6  10  -2    0.90    1.00
  -6 -10   2    0.00    1.20
   5  10  -2   20.70    2.10
  -5 -10   2   29.50    2.60
   4  10  -2   49.90    3.20
  -4 -10   2   52.39    3.60
   3  10  -2   33.60    2.40
  -3 -10   2   32.80    2.90
   2  10  -2  101.09    5.10
  -2 -10   2  100.19    6.20
   1  10  -2   78.19    4.30
  -1 -10   2   87.39    5.50
   0  10  -2    9.70    1.30
   0 -10   2   10.70    2.20
  -1  10  -2   29.80    2.20
  -1  10  -2   25.30    2.20
   1 -10   2   31.00    3.40
  -2  10  -2   85.89    4.80
   2 -10   2   84.49    6.10
  -3  10  -2    1.20    1.00
   3 -10   2    1.50    1.80
  -4  10  -2    0.40    1.00
   4 -10   2    1.50    1.50
  -5  10  -2    3.40    1.40
  -6  10  -2   96.89    5.70
  -7  10  -2    3.60    1.50
   9   9  -2   10.10    1.60
  -9  -9   2   11.40    2.00
   8   9  -2    2.00    1.10
  -8  -9   2    2.50    1.40
   7   9  -2    0.60    1.00
  -7  -9   2    0.90    1.10
   6   9  -2   55.99    3.50
  -6  -9   2   58.69    4.00
   5   9  -2    0.80    0.90
  -5  -9   2   -1.10    0.90
   4   9  -2   41.60    2.80
  -4  -9   2   45.60    3.20
   3   9  -2    4.30    1.00
  -3  -9   2    4.70    1.40
   2   9  -2  202.18    9.20
  -2  -9   2  215.18   11.40
   1   9  -2    4.10    1.00
  -1  -9   2    6.00    1.80
   0   9  -2   89.59    4.50
   0   9  -2   91.89    4.80
   0  -9   2   94.89    6.20
  -1   9  -2  106.59    5.60
  -1   9  -2  110.49    5.10
   1  -9   2  106.99    7.20
  -2   9  -2    5.90    1.00
  -2   9  -2    7.50    1.20
   2  -9   2    5.60    1.90
  -3   9  -2  248.68   10.80
   3  -9   2  195.78   12.10
  -4   9  -2   26.80    2.30
   4  -9   2   22.50    2.50
  -5   9  -2    0.90    1.10
   5  -9   2    4.20    1.30
  -6   9  -2    0.10    1.10
  -7   9  -2    6.60    1.60
  10   8  -2    5.70    1.30
   9   8  -2    1.30    1.00
  -9  -8   2    0.80    1.30
   8   8  -2   66.59    3.90
  -8  -8   2   73.09    4.70
   7   8  -2  126.09    6.30
  -7  -8   2  140.29    7.70
   6   8  -2  107.89    5.50
  -6  -8   2  113.99    6.40
   5   8  -2  171.98    7.80
  -5  -8   2  169.78    9.20
   4   8  -2    9.60    1.30
  -4  -8   2   13.00    1.60
   3   8  -2  120.29    5.80
  -3  -8   2  128.09    7.00
   2   8  -2   66.79    3.50
  -2  -8   2   61.29    4.20
   1   8  -2    1.80    0.70
   1   8  -2   -0.70    0.60
  -1  -8   2   -1.80    1.30
   0   8  -2  143.39    6.50
   0   8  -2  144.89    7.10
   0  -8   2  150.58    8.50
  -1   8  -2   87.79    4.10
  -1   8  -2   83.69    4.40
   1  -8   2   75.99    5.50
  -2   8  -2  582.84   26.70
  -2   8  -2  602.14   23.90
  -3   8  -2   81.79    4.30
   3  -8   2   66.29    4.80
  -4   8  -2  190.78    9.30
   4  -8   2  189.18   10.30
  -5   8  -2    3.90    1.20
   5  -8   2    5.50    1.20
  -6   8  -2    4.50    1.30
   6  -8   2    4.50    1.10
  -7   8  -2   15.50    2.10
   7  -8   2   19.90    1.90
  -8   8  -2   29.70    2.80
 -10  -7   2    1.10    1.40
   9   7  -2    6.30    1.30
  -9  -7   2    7.30    1.70
   8   7  -2    6.30    1.30
  -8  -7   2    9.20    1.60
   7   7  -2   37.10    2.60
  -7  -7   2   37.10    2.90
   6   7  -2   92.29    4.70
  -6  -7   2   94.89    5.50
   5   7  -2   -0.40    0.70
  -5  -7   2    0.60    0.90
   4   7  -2   40.00    2.50
  -4  -7   2   39.70    2.80
   3   7  -2   83.19    4.20
  -3  -7   2   86.49    5.00
   2   7  -2   11.90    1.10
   2   7  -2   13.30    1.40
  -2  -7   2   11.90    1.60
   1   7  -2  165.68    7.20
   1   7  -2  161.48    7.70
  -1  -7   2  165.78    9.10
   0   7  -2   42.50    2.50
   0   7  -2   43.10    2.50
   0  -7   2   41.40    3.50
  -1   7  -2    3.60    0.80
  -1   7  -2    3.20    0.70
   1  -7   2    3.20    1.40
  -2   7  -2   28.80    2.10
  -2   7  -2   28.10    1.70
   2  -7   2   19.70    2.40
  -3   7  -2  143.19    7.00
  -3   7  -2  142.59    6.00
   3  -7   2  132.09    7.70
  -4   7  -2   13.30    1.60
   4  -7   2   16.40    1.70
  -5   7  -2    3.90    1.10
   5  -7   2    3.30    1.00
  -6   7  -2   92.19    5.20
  -6   7  -2   95.99    5.30
  -7   7  -2    1.60    1.20
  -7   7  -2    4.50    1.10
  -8   7  -2    0.90    1.20
  -8   7  -2    0.80    1.00
  -9   7  -2   35.70    3.20
  -9   7  -2   35.80    2.70
 -10  -6   2   15.40    2.20
   9   6  -2   89.89    4.70
  -9  -6   2   97.39    5.80
   8   6  -2   -0.60    0.70
  -8  -6   2   -1.30    1.00
   7   6  -2    0.60    0.80
  -7  -6   2    1.30    0.90
   6   6  -2   65.69    3.50
  -6  -6   2   66.49    4.10
   5   6  -2   46.30    2.70
  -5  -6   2   46.00    3.00
   4   6  -2  169.58    7.40
  -4  -6   2  168.48    8.90
   3   6  -2    1.70    0.40
   3   6  -2    1.60    0.70
  -3  -6   2    1.00    0.80
   2   6  -2 1001.00   45.20
   2   6  -2 1058.59   40.90
  -2  -6   2 1020.70   50.99
   1   6  -2  346.47   16.20
   1   6  -2  383.76   14.90
  -1  -6   2  359.16   18.60
   0   6  -2  128.79    5.70
   0   6  -2  119.49    5.30
   0  -6   2  102.59    6.70
  -1   6  -2   85.79    4.20
  -1   6  -2  107.39    4.80
   1  -6   2   86.89    5.60
  -2   6  -2  862.91   37.30
  -2   6  -2  899.01   33.40
   2  -6   2  754.82   41.90
  -3   6  -2    2.30    0.60
  -3   6  -2    1.80    0.80
   3  -6   2    2.20    0.80
  -4   6  -2   81.19    4.40
  -5   6  -2  209.78   10.60
  -5   6  -2  201.98    9.90
  -6   6  -2   93.29    5.30
  -6   6  -2  102.09    5.50
  -7   6  -2   68.89    4.00
  -7   6  -2   67.69    4.20
  -8   6  -2   26.80    2.10
  -8   6  -2   21.60    2.40
  -9   6  -2   12.90    1.70
  -9   6  -2   13.00    2.10
 -10   6  -2    4.30    1.30
 -10   6  -2    4.50    1.60
 -11  -5   2   13.30    2.10
 -10  -5   2   81.49    5.30
   9   5  -2    4.10    1.00
  -9  -5   2    2.40    1.30
   8   5  -2   25.70    2.00
  -8  -5   2   29.80    2.50
   7   5  -2  104.19    5.00
  -7  -5   2  107.59    6.10
   6   5  -2    2.60    0.80
   5   5  -2   26.70    1.80
  -5  -5   2   22.70    1.90
   4   5  -2    1.70    0.60
  -4  -5   2    2.20    0.80
   3   5  -2  504.95   19.50
   3   5  -2  450.45   21.20
  -3  -5   2  485.25   24.00
   2   5  -2    9.70    0.90
   2   5  -2    8.90    1.00
  -2  -5   2   13.10    1.30
   1   5  -2  443.96   17.00
   1   5  -2  402.86   18.70
  -1  -5   2  414.36   21.30
   0   5  -2   23.20    1.50
   0   5  -2   25.20    1.50
   0  -5   2   18.80    2.30
  -1   5  -2    1.70    0.50
  -1   5  -2    0.00    0.20
   1  -5   2    0.30    1.20
  -2   5  -2  295.57   11.80
  -2   5  -2  293.77   13.30
   2  -5   2  282.87   14.90
  -3   5  -2 1653.63   74.39
  -3   5  -2 1721.63   66.39
  -4   5  -2   52.29    3.10
  -4   5  -2   52.39    2.40
  -4   5  -2   53.39    3.10
  -5   5  -2   99.19    5.20
  -5   5  -2   96.89    5.30
  -6   5  -2   27.40    2.00
  -6   5  -2   24.60    2.20
  -7   5  -2   18.30    1.70
  -7   5  -2   17.40    1.90
  -8   5  -2    7.90    1.50
  -8   5  -2    8.40    1.30
  -9   5  -2    2.00    1.30
  -9   5  -2    3.00    1.10
 -10   5  -2   79.29    5.00
 -10   5  -2   81.49    4.90
 -11   5  -2    0.30    1.20
 -11   5  -2    1.70    1.40
 -11  -4   2   -0.10    1.30
 -10  -4   2    2.60    1.40
  -9  -4   2   54.39    3.80
   8   4  -2    9.40    1.20
  -8  -4   2    9.90    1.60
   7   4  -2   72.09    3.60
  -7  -4   2   70.19    4.30
   6   4  -2  412.36   16.40
  -6  -4   2  388.96   20.30
   5   4  -2 1380.56   53.69
  -5  -4   2 1299.87   66.89
  -5  -4   2 1384.16   59.49
   4   4  -2  346.67   13.20
  -4  -4   2  322.77   14.40
  -4  -4   2  298.47   16.20
   3   4  -2   25.30    1.50
   3   4  -2   23.30    1.30
  -3  -4   2   20.90    1.70
   2   4  -2   16.00    1.20
  -2  -4   2   12.90    1.40
   1   4  -2  852.91   31.50
   1   4  -2  767.62   34.90
  -1  -4   2  757.42   39.40
   0   4  -2    1.10    0.40
   0  -4   2   -0.20    0.60
  -1   4  -2   14.00    1.20
   1  -4   2   15.10    1.40
  -2   4  -2  147.49    6.40
  -2   4  -2  150.88    7.30
   2  -4   2  166.18    8.10
  -3   4  -2   71.29    3.80
  -3   4  -2   70.69    3.70
  -3   4  -2   66.09    3.00
  -4   4  -2  721.03   30.90
  -4   4  -2  666.23   27.20
  -4   4  -2  684.93   34.20
  -5   4  -2   22.90    1.90
  -5   4  -2   21.20    1.60
  -6   4  -2    0.50    0.80
  -6   4  -2    0.70    0.60
  -7   4  -2  148.89    7.80
  -7   4  -2  146.39    7.50
  -8   4  -2   26.80    2.50
  -8   4  -2   31.20    2.20
  -9   4  -2   40.70    3.10
  -9   4  -2   41.00    2.80
 -10   4  -2   -0.50    1.20
 -10   4  -2   -1.20    1.00
 -11   4  -2   20.90    2.20
 -11   4  -2   18.80    2.40
 -11  -3   2    4.10    1.50
 -10  -3   2   -0.50    1.10
  -9  -3   2    0.60    1.10
   8   3  -2   46.10    2.50
  -8  -3   2   43.40    3.10
   7   3  -2  353.96   14.20
  -7  -3   2  337.67   17.60
   6   3  -2  495.15   19.30
  -6  -3   2  460.55   24.00
  -6  -3   2  479.45   21.30
   5   3  -2  217.48    9.20
  -5  -3   2  218.78   11.40
  -5  -3   2  224.98   10.00
   4   3  -2  675.63   26.20
  -4  -3   2  629.44   32.60
  -4  -3   2  666.43   29.00
   3   3  -2 1106.29   43.30
  -3  -3   2 1114.79   48.10
  -3  -3   2 1058.59   53.89
   2   3  -2    9.80    0.80
   2   3  -2    8.40    0.70
  -2  -3   2    8.80    1.00
   1   3  -2  734.13   28.00
   1   3  -2  718.33   31.10
  -1  -3   2  666.83   35.00
   0   3  -2  128.19    5.90
   0   3  -2  131.49    5.40
   0  -3   2  125.89    6.90
  -1   3  -2   10.20    0.90
  -1   3  -2    7.70    0.70
   1  -3   2   12.00    1.00
  -2   3  -2   97.19    4.60
  -2   3  -2   89.49    3.90
  -2   3  -2   97.89    4.90
  -3   3  -2  486.75   21.30
  -3   3  -2  494.25   23.60
  -3   3  -2  446.66   18.70
  -4   3  -2  240.58   11.90
  -4   3  -2  231.68   10.90
  -5   3  -2    1.70    0.50
  -5   3  -2    1.40    0.70
  -6   3  -2  525.05   24.30
  -6   3  -2  550.94   26.80
  -7   3  -2  348.17   17.60
  -7   3  -2  347.27   16.10
  -8   3  -2  107.39    5.90
  -8   3  -2  113.59    6.10
  -9   3  -2   47.70    3.10
  -9   3  -2   43.10    3.30
 -10   3  -2   33.90    2.90
 -10   3  -2   31.90    2.60
 -11   3  -2   14.40    1.80
 -11   3  -2   11.70    1.90
 -12  -2   2    4.20    1.60
 -11  -2   2   24.50    2.60
 -10  -2   2   45.30    3.40
  -9  -2   2   19.00    2.00
  -8  -2   2   10.70    1.50
   7   2  -2  139.99    5.80
  -7  -2   2  131.19    6.50
  -7  -2   2  134.89    7.30
   6   2  -2    0.60    0.50
   5   2  -2  565.64   22.30
  -5  -2   2  530.75   27.90
  -5  -2   2  581.54   24.80
   4   2  -2   55.59    2.70
  -4  -2   2   60.59    3.30
  -4  -2   2   58.49    2.90
   3   2  -2  285.67   11.60
  -3  -2   2  286.37   12.80
  -3  -2   2  289.37   14.40
   2   2  -2  145.09    6.70
   2   2  -2  148.29    6.10
  -2  -2   2  149.88    7.60
   1   2  -2   10.20    0.80
   1   2  -2    8.40    0.80
  -1  -2   2    8.10    1.10
   0   2  -2  368.76   16.80
   0   2  -2  370.36   15.10
   0  -2   2  397.76   19.00
  -2   2  -2   67.79    3.20
  -2   2  -2   62.99    3.40
  -2   2  -2   61.59    2.60
  -3   2  -2  109.79    5.70
  -3   2  -2  112.69    5.30
  -4   2  -2    7.60    0.80
  -4   2  -2    6.90    0.90
  -5   2  -2  639.84   27.90
  -5   2  -2  609.14   30.90
  -6   2  -2   19.90    1.80
  -6   2  -2   21.50    1.60
  -7   2  -2  380.36   17.60
  -7   2  -2  386.86   19.30
  -8   2  -2   99.19    5.50
  -8   2  -2  109.09    5.80
  -9   2  -2    7.50    1.30
  -9   2  -2    8.30    1.40
 -10   2  -2    1.20    1.00
 -10   2  -2    0.90    1.10
 -11   2  -2   65.49    4.10
 -11   2  -2   59.19    4.10
 -12   2  -2    0.10    1.20
 -12  -1   2   -1.70    1.20
 -11  -1   2   52.89    3.90
 -10  -1   2  151.58    8.40
  -9  -1   2    3.10    1.20
  -8  -1   2  199.38   10.50
  -8  -1   2  197.88    9.40
   7   1  -2   18.80    1.20
  -7  -1   2   15.20    1.70
  -7  -1   2   21.80    1.70
   6   1  -2  141.49    5.80
  -6  -1   2  133.29    7.30
  -6  -1   2  140.89    6.60
  -5  -1   2    4.40    0.70
  -5  -1   2    4.60    0.80
   4   1  -2   17.40    1.10
  -4  -1   2   18.90    1.40
  -4  -1   2   22.70    1.30
   3   1  -2  751.82   29.70
  -3  -1   2  753.22   37.10
  -3  -1   2  749.23   33.20
   2   1  -2  379.96   15.30
  -2  -1   2  390.36   19.10
   1   1  -2 4335.77  175.48
   1   1  -2 4827.42  195.68
  -1  -1   2 4219.08  219.48
   0   1  -2   48.40    2.30
   0   1  -2   47.50    2.10
   0  -1   2   52.69    2.70
  -1   1  -2   -0.80    0.20
  -1   1  -2   -0.40    0.30
  -1   1  -2   -1.00    0.20
  -2   1  -2  172.08    8.00
  -2   1  -2  182.28    7.00
  -2   1  -2  177.48    8.90
  -3   1  -2   15.30    1.00
  -3   1  -2   13.20    1.00
  -4   1  -2  132.69    6.00
  -4   1  -2  117.69    6.40
  -5   1  -2  502.05   23.20
  -5   1  -2  533.95   25.80
  -6   1  -2   98.09    5.10
  -6   1  -2  102.99    5.40
  -7   1  -2    2.00    0.80
  -7   1  -2    5.60    1.10
  -8   1  -2   41.70    2.80
  -8   1  -2   44.30    2.90
  -9   1  -2   11.80    1.50
  -9   1  -2   10.60    1.50
 -10   1  -2   91.09    5.20
 -10   1  -2   81.79    4.90
 -11   1  -2   25.00    2.40
 -12   1  -2   62.59    4.20
 -11   0   2    0.50    1.30
 -10   0   2   17.00    2.00
  -9   0   2    0.40    0.50
  -9   0   2    3.20    1.10
  -8   0   2   50.79    3.10
  -8   0   2   52.79    3.30
  -7   0   2    3.50    0.90
  -7   0   2    2.70    0.80
   6   0  -2  802.42   30.80
  -6   0   2  764.72   34.60
  -6   0   2  767.62   38.60
   5   0  -2  369.56   14.40
  -5   0   2  352.36   16.20
  -5   0   2  357.36   18.10
   4   0  -2  266.87   10.30
  -4   0   2  242.18   11.60
  -4   0   2  257.57   12.90
   3   0  -2  356.86   14.20
  -3   0   2  366.16   15.90
  -3   0   2  348.67   17.70
   2   0  -2 1947.41   76.39
  -2   0   2 1966.90   95.59
  -2   0   2 1906.51   85.09
   1   0  -2 1938.41   76.89
  -1   0   2 1931.91   96.39
  -1   0   2 1999.20   85.69
   0   0  -2  288.87   12.10
   0   0  -2  284.67   13.50
   0   0   2  344.57   15.20
  -1   0  -2 4911.31  258.97
  -1   0  -2 5639.84  231.28
  -2   0  -2  976.60   43.00
  -2   0  -2  980.30   38.50
  -3   0  -2  191.88    8.70
  -3   0  -2  190.78    9.60
  -4   0  -2   47.80    2.80
   4   0   2   52.09    2.20
  -5   0  -2  161.48    8.50
   5   0   2  169.28    6.60
  -6   0  -2  103.89    5.50
   6   0   2  101.69    4.20
  -8   0  -2    5.20    1.00
  -8   0  -2    0.30    0.50
  -9   0  -2    1.30    0.90
  -9   0  -2   -0.40    0.90
 -10   0  -2    2.60    1.10
 -11   0  -2   54.49    3.80
 -12   0  -2    4.40    1.40
 -11   1   2   11.80    1.70
 -10   1   2    1.90    1.30
 -10   1   2    0.60    1.10
  -9   1   2    8.90    1.50
  -9   1   2    8.50    1.30
  -8   1   2    3.90    1.00
  -8   1   2    2.90    1.00
  -7   1   2  254.47   12.90
  -7   1   2  248.78   11.80
   6  -1  -2   53.09    2.40
  -6   1   2   55.39    3.10
  -6   1   2   56.39    3.30
   5  -1  -2  967.80   37.80
  -5   1   2  930.21   47.40
  -5   1   2  983.10   42.50
   4  -1  -2    0.50    0.20
  -4   1   2   -0.40    0.40
  -4   1   2   -0.20    0.40
   3  -1  -2   61.39    2.50
  -3   1   2   58.09    3.00
  -3   1   2   59.09    3.20
   2  -1  -2   75.59    3.10
  -2   1   2   75.19    3.80
  -2   1   2   72.39    3.50
   1  -1  -2 1082.29   42.50
  -1   1   2 1075.09   53.19
  -1   1   2 1088.49   47.50
   0  -1  -2    0.90    0.20
   0   1   2    0.10    0.20
  -1  -1  -2  272.07   11.50
  -1  -1  -2  246.88   12.80
  -2  -1  -2  185.28    9.40
  -2  -1  -2  192.98    8.40
  -3  -1  -2  438.06   18.80
  -3  -1  -2  418.26   21.10
   3   1   2  418.26   16.90
  -4  -1  -2    0.60    0.40
  -4  -1  -2    0.10    0.30
   4   1   2    0.20    0.30
  -5  -1  -2    1.40    0.60
  -6  -1  -2  736.03   38.00
  -6  -1  -2  787.82   33.90
   6   1   2  771.72   30.30
  -7  -1  -2   31.70    2.40
  -7  -1  -2   38.60    2.30
  -8  -1  -2  414.96   19.20
  -8  -1  -2  431.46   21.50
  -9  -1  -2    4.00    1.10
 -10  -1  -2   29.60    2.60
 -11  -1  -2    0.40    1.20
 -12  -1  -2   10.30    1.80
 -11   2   2    3.30    1.50
 -10   2   2  141.19    7.60
 -10   2   2  147.29    7.90
  -9   2   2  116.19    6.10
  -9   2   2  106.59    6.10
  -8   2   2    3.30    1.10
  -8   2   2    3.50    0.90
  -7   2   2   25.10    2.20
  -7   2   2   26.70    1.90
  -6   2   2  662.03   33.30
  -6   2   2  678.73   30.00
   5  -2  -2   65.19    2.70
  -5   2   2   61.29    3.50
  -5   2   2   64.89    3.50
   4  -2  -2  142.59    5.80
  -4   2   2  142.09    7.30
  -4   2   2  143.99    6.80
   3  -2  -2  270.87   11.00
  -3   2   2  275.67   13.70
  -3   2   2  282.37   12.50
   2  -2  -2  665.53   26.30
  -2   2   2  662.63   32.80
  -2   2   2  675.53   29.50
   1  -2  -2 1521.75   59.79
  -1   2   2 1559.04   66.69
  -1   2   2 1479.15   74.69
   0  -2  -2 8869.01  371.36
   0  -2  -2 9520.85  469.25
   0   2   2 9999.00  414.56
  -1  -2  -2   65.29    3.50
  -1  -2  -2   71.49    2.90
   1   2   2   68.79    3.20
  -2  -2  -2 1664.23   65.79
  -2  -2  -2 1690.23   73.29
  -2  -2  -2 1658.63   82.09
  -3  -2  -2  194.68    8.40
  -3  -2  -2  183.58    9.50
   3   2   2  184.88    7.80
  -4  -2  -2   24.30    1.40
  -4  -2  -2   26.30    1.70
   4   2   2   25.00    1.50
  -5  -2  -2  350.66   18.60
  -5  -2  -2  385.26   16.50
   5   2   2  377.26   15.00
  -6  -2  -2   79.49    4.60
  -6  -2  -2   84.39    4.00
   6   2   2   81.09    3.70
  -7  -2  -2  626.44   31.20
  -7  -2  -2  622.14   27.70
   7   2   2  620.14   24.80
  -8  -2  -2  111.29    6.20
  -9  -2  -2   59.99    3.80
 -10  -2  -2    6.20    1.50
 -11  -2  -2   -0.50    1.20
 -12  -2  -2   -0.10    1.30
 -11   3   2   55.09    4.10
 -10   3   2    6.30    1.60
  -9   3   2   80.29    4.70
  -9   3   2   84.99    5.00
  -8   3   2   68.59    4.20
  -8   3   2   69.89    4.00
  -7   3   2   43.90    3.00
  -7   3   2   46.80    2.80
  -6   3   2    3.00    0.60
  -6   3   2    2.50    0.90
   5  -3  -2  245.28    9.80
  -5   3   2  248.38   11.40
  -5   3   2  237.78   12.20
   4  -3  -2  293.97   11.50
  -4   3   2  275.97   13.10
  -4   3   2  290.17   14.30
   3  -3  -2   28.00    1.30
  -3   3   2   27.00    1.50
  -3   3   2   25.50    1.70
   2  -3  -2  463.85   18.50
  -2   3   2  470.65   20.80
  -2   3   2  464.85   23.00
   1  -3  -2  698.93   28.70
   1  -3  -2  789.92   35.90
  -1   3   2  696.33   32.10
   0  -3  -2  125.39    6.70
   0  -3  -2  138.79    5.50
   0   3   2  138.29    6.10
  -1  -3  -2  385.86   16.00
  -1  -3  -2  418.56   19.90
   1   3   2  403.56   17.70
  -2  -3  -2  857.91   44.00
   2   3   2  924.61   35.40
   2   3   2  897.41   39.10
  -3  -3  -2   90.39    4.70
   3   3   2   90.69    4.10
  -4  -3  -2  617.14   26.70
  -4  -3  -2  608.04   30.20
   4   3   2  601.84   24.40
  -5  -3  -2    9.10    0.80
  -6  -3  -2  292.57   15.60
  -6  -3  -2  323.47   13.80
   6   3   2  304.67   12.60
  -7  -3  -2   43.60    2.90
   7   3   2   41.50    2.30
  -8  -3  -2  125.09    7.00
  -9  -3  -2  100.39    5.90
 -10  -3  -2   10.40    1.70
 -11  -3  -2  115.29    6.90
 -12  -3  -2   17.50    2.30
 -11   4   2    1.20    1.50
 -10   4   2   17.80    2.30
  -9   4   2   12.50    1.90
  -8   4   2    1.60    1.20
  -8   4   2    2.00    0.80
  -7   4   2   34.70    2.60
  -7   4   2   32.70    2.20
  -6   4   2  292.47   14.50
  -6   4   2  284.57   13.50
   5  -4  -2   35.20    1.70
  -5   4   2   39.60    2.50
  -5   4   2   35.40    2.20
   4  -4  -2 1322.77   50.69
  -4   4   2 1253.37   63.39
  -4   4   2 1291.87   56.99
   2  -4  -2   87.29    3.70
  -2   4   2   87.89    4.30
   1  -4  -2  953.40   37.90
   1  -4  -2  951.40   47.40
  -1   4   2  977.10   42.30
   0  -4  -2  351.56   19.00
   0  -4  -2  402.56   15.30
   0   4   2  394.86   17.00
  -1  -4  -2  348.37   17.50
   1   4   2  365.66   14.40
   1   4   2  345.47   15.60
   2   4   2   48.80    2.50
   2   4   2   47.60    2.20
  -3  -4  -2  415.16   20.80
   3   4   2  419.76   17.00
  -4  -4  -2  352.66   17.60
   4   4   2  345.97   14.30
  -5  -4  -2  223.88   11.10
   5   4   2  207.08    9.10
  -6  -4  -2   33.00    2.40
   6   4   2   32.00    2.10
  -7  -4  -2    3.90    1.10
   7   4   2    4.50    0.90
  -8  -4  -2   33.30    2.70
   8   4   2   36.20    2.20
  -9  -4  -2   -0.40    1.10
 -10  -4  -2   86.09    5.40
 -11  -4  -2   18.60    2.40
 -12  -4  -2   19.10    2.50
 -10   5   2    3.40    1.60
  -9   5   2   18.20    2.30
  -8   5   2   31.60    2.80
  -7   5   2   50.19    3.40
  -6   5   2   70.49    4.00
  -6   5   2   74.29    4.20
  -5   5   2  167.98    8.70
  -5   5   2  172.98    8.30
   4  -5  -2   49.80    2.20
  -4   5   2   47.80    2.90
  -4   5   2   46.90    2.70
   3  -5  -2  198.28    7.90
  -3   5   2  192.18    9.70
  -3   5   2  186.28    9.00
   2  -5  -2  679.83   32.70
   2  -5  -2  654.53   26.10
  -2   5   2  645.04   29.30
   1  -5  -2  151.38    8.30
  -1   5   2  167.18    7.40
   0  -5  -2  411.46   22.10
   0   5   2  462.75   18.00
   0   5   2  460.15   19.80
  -1  -5  -2  122.99    6.40
   1   5   2  123.79    5.70
   1   5   2  125.29    5.50
   2   5   2  403.46   17.70
   2   5   2  398.56   16.40
  -3  -5  -2    5.30    0.70
   3   5   2    4.20    0.80
  -4  -5  -2  280.17   13.70
   4   5   2  259.37   11.30
  -5  -5  -2  227.98   11.50
   5   5   2  216.38    9.50
  -6  -5  -2   25.00    2.00
   6   5   2   21.40    1.80
  -7  -5  -2    1.60    0.90
   7   5   2    3.10    0.80
  -8  -5  -2   67.49    4.10
   8   5   2   63.69    3.40
  -9  -5  -2   13.50    1.90
 -10  -5  -2   11.30    1.90
 -11  -5  -2   14.90    2.10
  -9   6   2    5.10    1.70
  -8   6   2   46.70    3.50
  -7   6   2    9.80    1.70
  -6   6   2   10.10    1.50
  -5   6   2   39.90    2.50
  -5   6   2   39.90    2.80
  -4   6   2   14.70    1.30
  -4   6   2   11.60    1.20
  -4   6   2   11.30    1.50
   3  -6  -2  793.42   36.90
  -3   6   2  723.03   33.20
  -3   6   2  713.33   29.70
   2  -6  -2  143.19    8.00
  -2   6   2  157.88    6.60
  -2   6   2  154.48    7.30
   1  -6  -2  507.75   25.90
  -1   6   2  515.35   21.00
  -1   6   2  530.95   23.20
   0  -6  -2  208.18   11.20
   0   6   2  229.88    9.40
   0   6   2  222.88   10.00
  -1  -6  -2   26.50    1.80
   1   6   2   29.00    1.90
   1   6   2   26.70    1.60
   2   6   2   23.90    1.80
   2   6   2   24.60    1.40
  -3  -6  -2  101.09    5.30
   3   6   2   93.99    4.70
  -4  -6  -2   42.80    2.70
   4   6   2   39.80    2.50
  -5  -6  -2   11.70    1.30
   5   6   2   12.10    1.40
  -6  -6  -2   50.19    3.20
   6   6   2   49.10    2.90
  -7  -6  -2    4.40    1.10
   7   6   2    2.60    0.90
  -8  -6  -2    0.70    1.00
   8   6   2    0.70    0.80
  -9  -6  -2   33.00    2.70
   9   6   2   29.90    2.30
 -10  -6  -2    5.50    1.60
 -11  -6  -2    0.60    1.40
  -9   7   2  149.79    8.30
  -8   7   2    9.40    1.90
  -7   7   2   23.20    2.40
  -6   7   2   12.60    1.80
  -5   7   2   12.70    1.70
   3  -7  -2   -0.30    0.70
  -3   7   2    0.20    0.60
  -3   7   2    0.30    0.80
   2  -7  -2  422.46   23.60
  -2   7   2  477.85   21.10
  -2   7   2  504.25   19.10
   1  -7  -2   59.99    4.00
  -1   7   2   69.99    3.50
  -1   7   2   69.59    3.50
   0  -7  -2  221.88   12.20
   0   7   2  243.48   10.90
   0   7   2  247.08   10.10
  -1  -7  -2   -0.10    0.60
   1   7   2   -0.70    0.40
   1   7   2    0.10    0.60
   2   7   2  208.78    9.60
   2   7   2  214.88    9.20
  -3  -7  -2  263.17   13.30
   3   7   2  259.97   11.20
  -4  -7  -2  471.25   23.30
   4   7   2  453.75   19.10
  -5  -7  -2   -0.20    0.80
   5   7   2   -0.20    0.70
  -6  -7  -2   46.00    3.10
   6   7   2   47.50    2.90
  -7  -7  -2    9.10    1.40
   7   7   2    6.00    1.20
  -8  -7  -2   -1.00    0.90
   8   7   2   -0.10    0.80
  -9  -7  -2   25.10    2.40
   9   7   2   24.50    2.10
 -10  -7  -2    6.50    1.70
 -11  -7  -2   22.90    2.70
  -8   8   2   28.60    3.00
  -7   8   2  111.99    6.40
  -6   8   2   65.09    4.20
  -5   8   2   90.69    5.10
  -4   8   2  164.18    8.20
  -3   8   2    0.10    0.80
  -3   8   2   -0.40    0.60
   2  -8  -2  109.39    7.00
  -2   8   2  131.89    6.30
  -2   8   2  135.99    5.90
   1  -8  -2   11.00    1.60
  -1   8   2    8.20    1.10
  -1   8   2   10.40    1.30
   0  -8  -2  129.09    7.30
   0   8   2  136.59    6.50
   0   8   2  136.49    6.20
  -1  -8  -2    4.70    1.10
   1   8   2    4.30    0.70
   1   8   2    4.10    1.00
   2   8   2  288.97   12.30
  -3  -8  -2  753.02   36.90
   3   8   2  728.03   30.00
  -4  -8  -2  127.29    7.00
   4   8   2  131.19    6.20
  -5  -8  -2    1.60    0.90
   5   8   2    1.10    0.80
  -6  -8  -2   32.80    2.50
   6   8   2   31.50    2.40
  -7  -8  -2    1.40    1.00
   7   8   2    2.20    1.00
  -8  -8  -2   -0.70    1.10
   8   8   2    1.00    1.00
  -9  -8  -2    3.70    1.50
   9   8   2    3.70    1.10
 -10  -8  -2   21.30    2.50
  -7   9   2    9.50    1.90
  -6   9   2  145.29    7.80
  -5   9   2   47.90    3.40
  -4   9   2   54.39    3.60
  -3   9   2   79.49    4.50
  -2   9   2    2.10    0.90
  -2   9   2    3.20    1.00
  -1   9   2  122.79    5.90
  -1   9   2  124.89    6.20
   0  -9  -2    2.20    1.10
   0   9   2    3.60    1.00
   0   9   2    3.00    0.80
  -1  -9  -2  123.79    6.70
   1   9   2  119.19    5.80
  -3  -9  -2   15.20    1.60
   3   9   2   13.60    1.70
  -4  -9  -2  255.97   13.10
   4   9   2  247.68   11.00
  -5  -9  -2  137.09    7.50
   5   9   2  135.19    6.50
  -6  -9  -2    9.40    1.50
   6   9   2    9.80    1.50
  -7  -9  -2  138.69    7.80
   7   9   2  137.79    6.70
  -8  -9  -2   26.20    2.60
   8   9   2   25.20    2.40
  -9  -9  -2    6.90    1.70
   9   9   2    7.70    1.50
 -10  -9  -2    6.30    1.70
  10   9   2    2.90    1.20
  -6  10   2   -0.20    1.20
  -5  10   2   36.90    3.10
  -4  10   2   -0.30    1.10
  -3  10   2  106.19    5.80
  -2  10   2   69.49    3.80
  -1  10   2  185.58    8.80
  -1  10   2  174.78    8.20
   0  10   2   45.70    2.90
  -1 -10  -2   20.60    2.10
   1  10   2   21.40    2.10
  -2 -10  -2   23.50    1.90
  -3 -10  -2   13.80    1.60
   3  10   2   14.20    1.70
  -4 -10  -2    8.90    1.40
   4  10   2    8.40    1.50
  -5 -10  -2   -1.00    1.00
   5  10   2    0.00    0.90
  -6 -10  -2   62.69    4.00
   6  10   2   55.19    3.60
  -7 -10  -2   42.20    3.20
   7  10   2   40.60    3.00
  -8 -10  -2   85.79    5.20
   8  10   2   75.59    4.50
  -9 -10  -2   10.10    2.00
   9  10   2    9.80    1.70
  -5  11   2    3.30    1.50
  -4  11   2   15.40    2.00
  -3  11   2    5.50    1.40
  -2  11   2  112.09    6.00
  -1  11   2    4.10    1.20
   0  11   2   74.69    4.20
   1  11   2    5.80    1.30
  -2 -11  -2    3.00    1.10
   2  11   2    3.60    1.10
  -3 -11  -2    9.70    1.50
   3  11   2    8.90    1.50
  -4 -11  -2   26.30    2.30
   4  11   2   24.40    2.40
  -5 -11  -2    0.50    1.00
   5  11   2    0.30    0.90
  -6 -11  -2   11.70    1.70
   6  11   2    9.50    1.70
  -7 -11  -2   18.00    2.20
   7  11   2   14.10    2.00
  -8 -11  -2    4.60    1.50
   8  11   2    4.00    1.30
  -4  12   2    7.00    1.60
  -3  12   2    2.60    1.20
  -1  12   2   17.50    2.00
   0  12   2    2.80    1.20
   1  12   2    0.50    1.00
   2  12   2  105.79    5.60
   3  12   2   57.69    3.70
  -4 -12  -2   29.30    2.50
   4  12   2   27.90    2.60
  -5 -12  -2   57.19    3.90
   5  12   2   54.59    3.70
  -6 -12  -2    0.50    1.20
   6  12   2   -1.30    0.90
  -7 -12  -2   12.80    2.00
   7  12   2   11.30    1.80
   0  13   2   32.10    2.70
   1  13   2    2.60    1.20
   2  13   2   -0.90    0.90
   3  13   2   18.50    2.20
   4  13   2   -0.60    1.00
  -6 -13  -2    2.00    1.40
  -3 -13   3    8.60    2.10
   2  13  -3   12.80    1.80
  -2 -13   3   14.70    2.60
   1  13  -3   14.90    1.90
  -1 -13   3   16.70    2.80
   0  13  -3   35.10    2.70
   0 -13   3   38.40    4.10
   1 -13   3   59.19    5.10
   5  12  -3    1.60    1.10
  -5 -12   3    0.80    1.60
   4  12  -3    0.10    1.00
  -4 -12   3   -0.20    1.40
   3  12  -3   47.20    3.40
  -3 -12   3   63.39    4.40
   2  12  -3   10.80    1.70
  -2 -12   3   12.10    2.30
   1  12  -3   76.09    4.50
  -1 -12   3   93.49    6.10
   0  12  -3   58.29    3.60
   0 -12   3   64.39    5.10
   1 -12   3   12.00    2.70
   2 -12   3   19.90    3.20
  -3  12  -3   28.90    2.60
  -4  12  -3    1.90    1.20
   6  11  -3    0.20    1.00
  -6 -11   3   -1.40    1.30
   5  11  -3   27.40    2.40
  -5 -11   3   24.10    2.80
   4  11  -3    4.10    1.20
  -4 -11   3    5.60    1.70
   3  11  -3   61.49    3.70
  -3 -11   3   64.79    4.50
   2  11  -3    0.70    0.90
  -2 -11   3    1.50    1.60
   1  11  -3    9.70    1.50
  -1 -11   3    9.30    2.20
   0  11  -3   53.29    3.20
   0 -11   3   53.19    4.60
  -1  11  -3   30.70    2.40
   1 -11   3   34.50    3.80
  -2  11  -3   73.29    4.30
   2 -11   3   68.69    5.60
  -3  11  -3   -0.20    1.00
   3 -11   3    0.30    2.40
  -4  11  -3   78.09    4.60
   4 -11   3   68.89    5.50
  -5  11  -3    9.50    1.80
   8  10  -3    1.90    1.00
  -8 -10   3    0.40    1.40
   7  10  -3   27.10    2.40
  -7 -10   3   28.10    2.70
   6  10  -3   67.49    4.00
  -6 -10   3   72.19    4.70
   5  10  -3   79.49    4.40
  -5 -10   3   79.19    5.00
   4  10  -3  201.28    9.50
  -4 -10   3  224.08   11.60
   3  10  -3    3.40    1.00
  -3 -10   3    3.40    1.60
   2  10  -3   79.49    4.30
  -2 -10   3   86.79    5.40
   1  10  -3   34.20    2.40
  -1 -10   3   34.90    3.50
   0  10  -3   22.90    2.00
   0 -10   3   26.30    3.20
  -1  10  -3    0.00    0.70
  -1  10  -3   -0.20    0.80
   1 -10   3    1.20    1.90
  -2  10  -3   -0.60    0.80
   2 -10   3   -0.60    2.00
  -3  10  -3  158.18    7.40
   3 -10   3  120.29    8.40
  -4  10  -3    0.00    1.00
   4 -10   3    2.20    1.50
  -5  10  -3   60.69    3.90
   5 -10   3   50.39    4.30
  -6  10  -3    2.00    1.30
   9   9  -3    1.70    1.10
   8   9  -3    1.30    1.00
  -8  -9   3    0.20    1.20
   7   9  -3    1.50    1.00
  -7  -9   3    2.40    1.30
   6   9  -3   32.80    2.50
  -6  -9   3   35.40    2.80
   5   9  -3   26.90    2.20
  -5  -9   3   24.10    2.40
   4   9  -3   14.10    1.70
  -4  -9   3   15.30    1.90
   3   9  -3   20.90    1.90
  -3  -9   3   22.30    2.40
   2   9  -3   94.79    4.90
  -2  -9   3  105.69    6.30
   1   9  -3   84.39    4.30
  -1  -9   3   87.19    5.80
   0   9  -3  125.69    5.90
   0   9  -3  128.69    6.40
   0  -9   3  132.09    8.20
  -1   9  -3   39.40    2.50
  -1   9  -3   43.00    2.80
   1  -9   3   39.40    4.00
  -2   9  -3    9.40    1.30
  -2   9  -3   11.30    1.30
   2  -9   3    8.70    2.10
  -3   9  -3  157.18    7.10
   3  -9   3  115.09    8.00
  -4   9  -3   31.00    2.50
   4  -9   3   22.10    2.60
  -5   9  -3   36.00    2.80
   5  -9   3   34.20    2.90
  -6   9  -3    0.10    1.10
   6  -9   3    0.30    0.90
  -7   9  -3   35.60    3.20
   7  -9   3   42.60    3.10
  10   8  -3    7.50    1.40
   9   8  -3    5.20    1.30
  -9  -8   3    9.60    1.80
   8   8  -3   96.69    5.10
  -8  -8   3  104.09    6.20
   7   8  -3    6.80    1.30
  -7  -8   3    5.40    1.50
   6   8  -3   50.39    3.10
  -6  -8   3   52.69    3.60
   5   8  -3    1.30    0.80
  -5  -8   3    0.40    0.90
   3   8  -3   54.49    3.20
  -3  -8   3   57.79    3.80
   2   8  -3    2.10    0.80
  -2  -8   3    1.10    1.30
   1   8  -3  953.70   43.70
   1   8  -3  987.80   39.50
  -1  -8   3 1019.50   49.60
   0   8  -3  266.07   11.20
   0   8  -3  264.77   12.30
   0  -8   3  262.17   14.40
  -1   8  -3  176.28    8.20
  -1   8  -3  174.98    7.40
   1  -8   3  154.28    9.70
  -2   8  -3    1.40    0.70
  -2   8  -3    1.50    0.80
   2  -8   3    0.20    1.40
  -3   8  -3   67.39    3.60
   3  -8   3   44.90    4.00
  -4   8  -3    6.50    1.30
   4  -8   3   13.40    1.70
  -5   8  -3   28.80    2.60
   5  -8   3   33.40    2.60
  -6   8  -3   89.89    5.40
   6  -8   3   98.49    5.60
  -7   8  -3   -0.20    1.10
   7  -8   3    0.20    0.90
  -8   8  -3    3.90    1.50
 -10  -7   3   12.00    2.10
   9   7  -3   49.00    3.10
  -9  -7   3   49.70    3.80
   8   7  -3    1.40    1.00
  -8  -7   3   -1.10    1.10
   7   7  -3   81.59    4.40
  -7  -7   3   88.09    5.20
   6   7  -3   41.80    2.70
  -6  -7   3   41.10    3.00
   5   7  -3    0.50    0.70
  -5  -7   3    0.50    0.80
   4   7  -3   41.60    2.60
  -4  -7   3   39.70    2.80
   3   7  -3  138.99    6.40
  -3  -7   3  143.09    7.80
   2   7  -3  175.48    7.90
   2   7  -3  180.28    8.30
  -2  -7   3  184.18    9.80
   1   7  -3    5.20    0.80
   1   7  -3    7.60    1.10
  -1  -7   3    5.80    1.70
   0   7  -3  761.62   30.10
   0   7  -3  725.73   33.40
   0  -7   3  765.02   38.00
  -1   7  -3   34.80    2.00
  -1   7  -3   28.50    2.10
   1  -7   3   23.80    2.90
  -2   7  -3   21.60    1.50
  -2   7  -3   21.00    1.80
   2  -7   3   15.70    2.10
  -3   7  -3  305.17   13.90
  -3   7  -3  312.87   12.20
   3  -7   3  274.57   15.50
  -4   7  -3  450.75   21.60
   4  -7   3  494.15   24.10
  -5   7  -3   91.59    5.40
   5  -7   3  106.99    5.80
  -6   7  -3   61.09    3.90
  -7   7  -3    7.70    1.20
  -7   7  -3    4.70    1.40
  -8   7  -3   55.29    3.60
  -8   7  -3   53.49    3.80
  -9   7  -3    1.60    1.10
  -9   7  -3    3.90    1.50
 -10  -6   3    1.60    1.30
   9   6  -3    2.90    1.00
  -9  -6   3    3.80    1.40
   8   6  -3   22.50    2.00
  -8  -6   3   24.60    2.30
   7   6  -3   67.79    3.60
  -7  -6   3   67.79    4.30
   6   6  -3   21.60    1.80
  -6  -6   3   17.90    1.90
   5   6  -3  195.08    8.20
  -5  -6   3  180.08    9.90
   4   6  -3  121.19    5.60
  -4  -6   3  119.79    6.60
   3   6  -3  216.28    8.80
   3   6  -3  187.38    9.30
  -3  -6   3  212.98   10.80
   2   6  -3  493.35   23.40
   2   6  -3  533.95   21.40
  -2  -6   3  557.54   26.70
   1   6  -3    0.60    0.50
   1   6  -3    0.80    0.60
  -1  -6   3   -0.60    1.10
   0   6  -3  499.85   23.00
   0   6  -3  537.65   20.80
   0  -6   3  507.15   26.30
  -1   6  -3   86.99    4.30
  -1   6  -3   90.09    3.80
   1  -6   3   68.09    5.00
  -2   6  -3  173.88    7.00
  -2   6  -3  177.08    8.00
   2  -6   3  144.49    8.90
  -3   6  -3  501.35   23.10
  -3   6  -3  508.95   20.40
   3  -6   3  519.75   25.80
  -4   6  -3  297.07   14.80
   4  -6   3  339.07   16.30
  -5   6  -3  334.37   16.00
  -5   6  -3  356.06   17.50
  -6   6  -3    3.30    1.10
  -6   6  -3    1.70    0.80
  -7   6  -3   14.40    1.90
  -7   6  -3   16.60    1.70
  -8   6  -3   34.10    2.90
  -8   6  -3   35.90    2.60
  -9   6  -3    2.10    1.10
  -9   6  -3    1.70    1.40
 -10   6  -3    0.00    1.30
 -10   6  -3   -0.10    1.10
 -11  -5   3   52.59    4.00
 -10  -5   3   -0.30    1.20
   9   5  -3   25.40    2.00
  -9  -5   3   25.80    2.50
   8   5  -3    1.40    0.80
  -8  -5   3    2.70    1.20
   7   5  -3   79.09    4.00
  -7  -5   3   83.19    4.90
   6   5  -3  275.67   11.40
  -6  -5   3  263.17   13.90
   5   5  -3   -0.40    0.50
  -5  -5   3   -0.50    0.70
   4   5  -3   88.39    4.20
  -4  -5   3   90.79    5.00
   3   5  -3    8.10    0.80
   3   5  -3    6.40    0.90
  -3  -5   3    8.40    1.10
   2   5  -3  234.58   10.90
   2   5  -3  242.68   10.10
  -2  -5   3  247.18   12.50
   1   5  -3   53.89    2.60
   1   5  -3   49.20    2.60
  -1  -5   3   49.10    3.50
   0   5  -3  461.75   18.10
   0   5  -3  435.46   20.10
   0  -5   3  450.55   22.90
  -1   5  -3   41.00    2.30
  -1   5  -3   54.99    2.70
   1  -5   3   48.60    3.30
  -2   5  -3   41.30    2.10
  -2   5  -3   45.50    2.60
   2  -5   3   40.10    2.80
  -3   5  -3  805.42   37.30
  -3   5  -3  785.32   33.10
   3  -5   3  922.61   41.70
  -4   5  -3  397.46   18.50
  -4   5  -3  412.16   20.30
  -5   5  -3   43.60    2.70
  -5   5  -3   43.70    2.90
  -6   5  -3   10.20    1.20
  -6   5  -3   10.30    1.50
  -7   5  -3  186.58    9.40
  -7   5  -3  193.68   10.00
  -8   5  -3   23.30    2.10
  -8   5  -3   24.00    2.40
  -9   5  -3  105.59    6.20
  -9   5  -3  114.89    6.30
 -10   5  -3    0.50    1.10
 -10   5  -3    0.10    1.30
 -11   5  -3   -1.00    1.10
 -11   5  -3   -0.60    1.30
 -11  -4   3   17.90    2.40
 -10  -4   3   10.50    1.80
  -9  -4   3  108.39    6.40
   8   4  -3  138.09    6.30
  -8  -4   3  141.39    7.80
   7   4  -3    0.50    0.60
  -7  -4   3    1.00    0.90
   6   4  -3  210.28    8.80
  -6  -4   3  204.38   10.90
   5   4  -3    6.80    0.90
  -5  -4   3    7.90    1.10
  -5  -4   3    7.00    0.80
   4   4  -3  180.18    7.60
  -4  -4   3  176.48    9.30
  -4  -4   3  179.48    8.20
   3   4  -3   37.90    2.00
   3   4  -3   36.10    2.00
  -3  -4   3   37.70    2.40
   2   4  -3  686.23   26.60
   2   4  -3  638.84   29.50
  -2  -4   3  678.03   33.30
   1   4  -3  755.12   29.30
   1   4  -3  736.33   32.50
  -1  -4   3  717.43   36.70
   0   4  -3    6.00    0.70
   0   4  -3    4.70    0.60
   0  -4   3    4.00    1.10
  -1   4  -3 1287.67   55.29
   1  -4   3 1222.98   62.19
  -2   4  -3    3.50    0.40
  -2   4  -3    4.00    0.70
   2  -4   3    3.60    0.70
  -3   4  -3   67.29    3.60
  -3   4  -3   61.79    2.80
  -3   4  -3   66.89    3.50
  -4   4  -3   90.29    3.70
  -4   4  -3   93.89    4.70
  -4   4  -3   89.19    4.90
  -5   4  -3    4.40    0.80
  -6   4  -3   44.10    3.10
  -6   4  -3   57.19    3.20
  -7   4  -3   17.30    1.70
  -7   4  -3   20.20    2.00
  -8   4  -3  243.08   12.30
  -8   4  -3  267.37   13.20
  -9   4  -3    5.90    1.30
  -9   4  -3    6.10    1.50
 -10   4  -3   10.90    1.90
 -10   4  -3   13.70    1.70
 -11   4  -3   14.70    1.90
 -11   4  -3   13.80    2.20
 -11  -3   3    0.80    1.30
 -10  -3   3   26.60    2.60
  -9  -3   3    2.90    1.20
   8   3  -3   19.70    1.50
  -8  -3   3   19.30    2.00
   7   3  -3   44.30    2.50
  -7  -3   3   47.20    3.10
   6   3  -3  124.19    5.60
  -6  -3   3  126.59    6.10
  -6  -3   3  130.39    6.90
   5   3  -3   36.70    2.00
  -5  -3   3   36.00    2.10
  -5  -3   3   34.30    2.40
   4   3  -3  197.28    8.20
  -4  -3   3  201.68    9.00
  -4  -3   3  191.18   10.10
   3   3  -3  260.27   10.70
  -3  -3   3  262.67   13.30
   2   3  -3  158.28    6.60
   2   3  -3  163.18    7.20
  -2  -3   3  148.79    8.10
   1   3  -3   24.80    1.50
  -1  -3   3   29.10    2.00
   0   3  -3   41.60    1.90
   0   3  -3   40.90    2.10
   0  -3   3   37.00    2.60
  -1   3  -3   72.99    3.60
   1  -3   3   73.59    4.10
  -2   3  -3    0.20    0.20
  -2   3  -3    0.70    0.40
  -2   3  -3    0.20    0.40
  -3   3  -3  493.35   24.70
  -3   3  -3  478.65   19.60
  -3   3  -3  522.75   22.30
  -4   3  -3  407.76   15.40
  -4   3  -3  383.36   17.70
  -4   3  -3  380.06   19.50
  -5   3  -3  379.06   17.10
  -5   3  -3  368.46   18.70
  -6   3  -3   84.19    4.60
  -7   3  -3  100.89    5.50
  -8   3  -3   13.40    1.70
  -8   3  -3   14.40    1.50
  -9   3  -3   80.39    4.90
  -9   3  -3   90.59    5.00
 -10   3  -3   20.00    2.00
 -10   3  -3   18.60    2.20
 -11   3  -3    8.10    1.80
 -11   3  -3    9.90    1.60
 -11  -2   3    3.00    1.40
 -10  -2   3   27.60    2.60
  -9  -2   3   14.10    1.80
  -8  -2   3   27.00    2.30
   7   2  -3    4.00    0.70
  -7  -2   3    3.80    0.90
  -7  -2   3    3.90    1.00
   6   2  -3  339.67   13.40
  -6  -2   3  324.87   14.90
  -6  -2   3  325.07   16.80
   5   2  -3 2767.72  107.09
  -5  -2   3 2755.82  119.49
  -5  -2   3 2649.43  133.99
   4   2  -3 1552.24   60.59
  -4  -2   3 1522.15   67.59
  -4  -2   3 1537.75   75.79
   3   2  -3 1651.63   66.79
  -3  -2   3 1716.53   83.49
  -3  -2   3 1724.63   74.59
   2   2  -3  222.88    9.90
   2   2  -3  217.28    9.00
  -2  -2   3  222.18   11.20
   1   2  -3  235.08    9.10
   1   2  -3  237.98   10.10
  -1  -2   3  198.88   11.40
   0   2  -3  602.64   24.50
   0   2  -3  626.44   27.30
   0  -2   3  626.44   30.80
  -1   2  -3  331.47   15.70
   1  -2   3  373.56   17.60
  -2   2  -3  237.58   11.90
  -2   2  -3  240.78   10.80
  -2   2  -3  235.78    9.50
  -3   2  -3  248.58    9.50
  -3   2  -3  237.08   12.00
  -3   2  -3  233.18   11.00
  -4   2  -3  626.94   27.20
  -4   2  -3  592.24   30.20
  -5   2  -3  295.27   13.40
  -5   2  -3  286.17   14.60
  -6   2  -3    5.20    1.00
  -6   2  -3    6.40    0.90
  -7   2  -3   12.40    1.50
  -7   2  -3   13.20    1.40
  -8   2  -3   94.19    5.30
  -8   2  -3   97.69    5.20
  -9   2  -3    1.70    0.90
  -9   2  -3    2.40    1.10
 -10   2  -3    7.70    1.50
 -10   2  -3    7.40    1.40
 -11   2  -3    1.00    1.20
 -11   2  -3    1.20    1.10
 -12   2  -3    3.00    1.40
 -11  -1   3   24.80    2.50
 -10  -1   3   16.90    2.00
  -9  -1   3   16.90    1.90
  -8  -1   3   12.90    1.50
  -8  -1   3   13.10    1.60
   7   1  -3   38.30    2.00
  -7  -1   3   39.60    2.70
  -7  -1   3   35.80    2.40
   6   1  -3   83.29    3.50
  -6  -1   3   76.19    4.00
  -6  -1   3   76.39    4.40
   5   1  -3  329.77   12.90
  -5  -1   3  311.07   16.20
   4   1  -3 1203.38   47.50
  -4  -1   3 1206.08   59.39
   3   1  -3  151.28    6.10
  -3  -1   3  147.09    7.60
   2   1  -3  116.39    4.90
  -2  -1   3  117.99    6.10
  -2  -1   3  119.39    5.50
   1   1  -3  279.67   12.10
   1   1  -3  277.07   10.80
  -1  -1   3  251.27   13.50
   0   1  -3  131.39    6.10
   0   1  -3  129.49    5.50
   0  -1   3  143.19    7.00
  -1   1  -3 3218.08  141.99
  -1   1  -3 3233.68  158.98
  -2   1  -3  305.07   13.90
  -2   1  -3  310.17   15.40
  -2   1  -3  316.07   12.30
  -3   1  -3    3.60    0.60
  -3   1  -3    4.70    0.30
  -4   1  -3  171.58    7.80
  -4   1  -3  163.58    8.50
  -5   1  -3  135.19    6.50
  -5   1  -3  133.09    7.00
  -6   1  -3   47.50    2.80
  -6   1  -3   45.50    2.80
  -7   1  -3  113.49    6.00
  -7   1  -3  109.39    5.70
  -8   1  -3   28.00    2.30
  -8   1  -3   31.90    2.20
  -9   1  -3  179.38    9.30
  -9   1  -3  169.28    8.60
 -10   1  -3   -0.80    0.90
 -10   1  -3    0.60    1.10
 -11   1  -3   42.00    3.10
 -12   1  -3    2.10    1.30
 -11   0   3    6.20    1.50
 -10   0   3    8.20    1.50
  -9   0   3  208.48   11.00
  -9   0   3  207.28   10.10
  -8   0   3   25.60    2.10
  -8   0   3   25.40    2.20
   7   0  -3  250.07   10.20
  -7   0   3  253.57   12.90
  -7   0   3  250.67   11.70
   6   0  -3  137.59    5.60
  -6   0   3  132.79    6.50
  -6   0   3  128.39    7.00
   5   0  -3   14.90    1.00
  -5   0   3   15.30    1.40
  -5   0   3   14.40    1.30
   4   0  -3   57.19    2.50
  -4   0   3   54.89    3.00
  -4   0   3   56.49    3.10
   3   0  -3  100.89    4.30
  -3   0   3  104.09    5.30
  -3   0   3  101.59    4.90
   2   0  -3  132.09    5.30
  -2   0   3  125.09    6.00
  -2   0   3  132.39    6.60
   1   0  -3  446.66   17.30
  -1   0   3  429.16   21.60
   0   0  -3 1308.87   54.19
   0   0  -3 1344.07   60.49
   0   0   3 1487.75   68.19
  -1   0  -3 6966.20  281.57
  -1   0  -3 6457.75  251.87
  -1   0  -3 5826.42  315.07
  -2   0  -3  391.46   15.40
  -2   0  -3  393.46   17.30
  -2   0  -3  382.16   19.20
  -3   0  -3   65.99    3.20
  -3   0  -3   65.59    2.70
  -3   0  -3   65.29    3.50
  -4   0  -3    5.00    0.70
  -4   0  -3    5.80    0.70
  -5   0  -3   80.69    4.40
  -5   0  -3   93.59    4.90
   5   0   3   96.99    3.80
  -6   0  -3   -0.20    0.30
  -6   0  -3    0.60    0.60
   6   0   3    0.40    0.30
  -9   0  -3    8.80    1.30
  -9   0  -3   11.60    1.50
 -10   0  -3   12.60    1.70
 -11   0  -3    9.00    1.60
 -12   0  -3    0.70    1.30
 -10   1   3   44.80    3.50
 -10   1   3   50.99    3.50
  -9   1   3   26.00    2.40
  -9   1   3   26.70    2.20
  -8   1   3  115.39    6.00
  -8   1   3  112.99    6.30
  -7   1   3   20.20    1.90
  -7   1   3   20.10    1.80
   6  -1  -3    6.00    0.60
  -6   1   3    5.00    1.00
  -6   1   3    5.20    0.90
   5  -1  -3  218.98    8.60
  -5   1   3  206.98    9.90
  -5   1   3  211.78   10.80
   4  -1  -3   33.10    1.50
  -4   1   3   29.60    1.90
  -4   1   3   33.00    2.00
   3  -1  -3    2.90    0.40
  -3   1   3    2.00    0.50
  -3   1   3    3.00    0.40
   2  -1  -3  246.48    9.90
  -2   1   3  242.98   12.20
  -2   1   3  249.38   11.10
   1  -1  -3 1898.51   77.39
  -1   1   3 2052.79   96.59
  -1   1   3 1941.91   86.19
   0  -1  -3  192.78    9.20
   0  -1  -3  190.08    8.20
   0   1   3  228.98   10.10
  -1  -1  -3  175.28    7.10
  -1  -1  -3  176.78    8.00
  -1  -1  -3  178.18    8.80
  -2  -1  -3  441.26   20.40
  -2  -1  -3  383.76   18.30
  -3  -1  -3  453.55   18.40
  -3  -1  -3  470.45   23.10
  -3  -1  -3  475.05   20.60
  -4  -1  -3   45.20    2.30
  -4  -1  -3   42.80    2.50
   4   1   3   45.20    2.10
  -5  -1  -3 1195.08   50.49
  -5  -1  -3 1076.39   56.49
   5   1   3 1164.48   45.20
  -6  -1  -3   81.39    4.50
  -6  -1  -3   82.49    4.10
   6   1   3   78.49    3.50
  -7  -1  -3    2.30    0.80
  -7  -1  -3    2.70    0.80
  -8  -1  -3    2.10    0.80
  -8  -1  -3    0.70    0.80
  -9  -1  -3   17.30    1.90
 -10  -1  -3  177.28    9.60
 -11  -1  -3    4.60    1.40
 -12  -1  -3   43.00    3.30
 -11   2   3    5.10    1.60
 -10   2   3   19.50    2.30
  -9   2   3   14.60    1.60
  -9   2   3   16.30    2.00
  -8   2   3   16.30    1.80
  -8   2   3   14.70    1.50
  -7   2   3    4.20    0.90
  -7   2   3    3.10    1.00
   6  -2  -3  151.28    6.00
  -6   2   3  140.59    7.20
  -6   2   3  146.49    7.60
   5  -2  -3 1181.38   46.50
  -5   2   3 1189.88   52.29
  -5   2   3 1173.48   58.19
   4  -2  -3  522.25   20.80
  -4   2   3  535.05   23.50
  -4   2   3  520.55   26.00
   3  -2  -3 1175.18   46.90
  -3   2   3 1188.58   58.59
  -3   2   3 1215.18   52.59
   2  -2  -3    5.30    0.50
  -2   2   3    5.40    0.40
  -2   2   3    5.00    0.60
   1  -2  -3   35.60    1.70
  -1   2   3   37.30    1.90
  -1   2   3   38.40    2.00
   0  -2  -3  581.84   23.40
   0   2   3  600.94   26.20
  -1  -2  -3  142.39    5.80
  -1  -2  -3  141.19    7.00
  -2  -2  -3   38.50    1.90
  -2  -2  -3   38.70    1.70
  -3  -2  -3    9.80    0.80
  -3  -2  -3   11.60    0.70
  -4  -2  -3 1072.49   45.70
  -4  -2  -3 1003.60   51.29
   4   2   3 1042.80   41.20
  -5  -2  -3  113.09    5.20
  -5  -2  -3  109.79    5.90
   5   2   3  108.59    4.80
  -6  -2  -3  530.55   22.80
  -6  -2  -3  503.55   25.60
   6   2   3  498.85   20.50
  -7  -2  -3  104.59    5.80
  -7  -2  -3  102.99    5.10
   7   2   3  103.19    4.60
  -8  -2  -3   27.50    2.20
  -9  -2  -3   22.60    2.20
 -10  -2  -3   -1.20    0.90
 -11  -2  -3   63.69    4.30
 -12  -2  -3    1.30    1.30
 -11   3   3    1.30    1.50
 -10   3   3    0.20    1.30
  -9   3   3   15.80    2.10
  -8   3   3   18.00    1.60
  -8   3   3   17.30    2.00
  -7   3   3   10.10    1.10
  -7   3   3    8.90    1.50
  -6   3   3    9.60    1.00
  -6   3   3   10.00    1.40
   5  -3  -3  282.27   11.20
  -5   3   3  274.77   14.00
  -5   3   3  278.67   12.90
   4  -3  -3  253.77   10.20
  -4   3   3  261.47   11.80
  -4   3   3  251.07   12.70
   3  -3  -3    0.70    0.30
  -3   3   3    0.30    0.50
  -3   3   3    0.00    0.30
   2  -3  -3  206.58    8.20
  -2   3   3  201.98    9.30
  -2   3   3  201.68   10.10
   1  -3  -3  790.82   36.30
   1  -3  -3  707.23   29.10
  -1   3   3  712.83   32.60
   0  -3  -3   21.20    1.10
   0  -3  -3   18.70    1.10
   0   3   3   20.30    1.20
  -1  -3  -3   85.39    4.30
  -2  -3  -3   16.00    1.10
  -2  -3  -3   17.20    1.00
   2   3   3   17.50    1.00
  -3  -3  -3    4.10    0.40
  -3  -3  -3    3.50    0.50
   3   3   3    3.10    0.60
  -4  -3  -3  755.72   37.70
  -4  -3  -3  784.22   33.50
   4   3   3  745.03   30.40
  -5  -3  -3  165.18    8.90
  -5  -3  -3  177.98    7.70
   5   3   3  170.18    7.30
  -6  -3  -3  507.05   25.60
  -6  -3  -3  531.55   22.60
   6   3   3  492.25   20.60
  -7  -3  -3  136.59    7.30
   7   3   3  133.09    5.90
  -8  -3  -3  163.48    8.80
  -9  -3  -3  173.08    9.40
 -10  -3  -3   31.10    2.70
 -11  -3  -3   22.10    2.50
 -12  -3  -3   15.60    2.10
 -10   4   3   19.50    2.50
  -9   4   3   55.09    3.90
  -8   4   3   24.30    2.40
  -7   4   3  131.09    6.80
  -6   4   3    6.50    0.80
  -6   4   3    5.50    1.20
   5  -4  -3   19.00    1.10
  -5   4   3   17.90    1.80
  -5   4   3   17.40    1.30
   4  -4  -3    3.70    0.50
  -4   4   3    2.30    0.80
  -4   4   3    3.70    0.50
   3  -4  -3   83.39    3.50
  -3   4   3   79.29    4.20
  -3   4   3   82.99    4.20
   2  -4  -3  871.01   34.50
  -2   4   3  874.21   38.60
   1  -4  -3 1493.25   59.29
  -1   4   3 1519.85   66.19
   0  -4  -3 3782.22  189.68
   0  -4  -3 3840.32  152.08
   0   4   3 3953.30  169.78
  -1  -4  -3  417.36   20.50
  -1  -4  -3  413.06   16.50
   1   4   3  412.06   18.30
  -2  -4  -3  787.72   38.30
   2   4   3  766.62   34.10
  -3  -4  -3  503.95   24.70
   3   4   3  495.85   20.10
   3   4   3  491.75   21.80
  -4  -4  -3    1.10    0.50
   4   4   3   -0.20    0.50
  -5  -4  -3  161.98    8.40
   5   4   3  158.58    7.00
  -6  -4  -3   63.79    4.00
   6   4   3   78.49    3.60
  -7  -4  -3   73.99    4.40
   7   4   3   74.49    3.70
  -8  -4  -3   31.10    2.40
   8   4   3   30.80    2.00
  -9  -4  -3   64.49    4.10
 -10  -4  -3   81.99    5.10
 -11  -4  -3    1.60    1.40
 -12  -4  -3    1.30    1.50
 -10   5   3    8.00    1.90
  -9   5   3    4.20    1.50
  -8   5   3  124.09    6.80
  -7   5   3    7.50    1.50
  -6   5   3  109.09    5.80
  -5   5   3  104.09    5.40
  -5   5   3  100.59    5.30
   4  -5  -3    8.70    0.80
  -4   5   3    8.10    0.90
  -4   5   3    7.90    1.20
   3  -5  -3    5.40    0.60
  -3   5   3    4.80    0.60
  -3   5   3    3.10    0.80
   2  -5  -3   30.50    1.90
   2  -5  -3   27.10    1.60
  -2   5   3   31.50    2.00
   1  -5  -3  391.66   20.50
   1  -5  -3  419.16   16.50
  -1   5   3  425.76   18.50
   0  -5  -3  356.56   14.00
   0  -5  -3  330.87   17.30
   0   5   3  357.76   15.60
  -1  -5  -3  777.32   38.10
   1   5   3  769.42   34.10
  -2  -5  -3   93.49    4.80
   2   5   3   89.99    4.30
   2   5   3   89.59    4.20
  -3  -5  -3   27.80    1.80
   3   5   3   27.20    1.90
  -4  -5  -3  129.89    6.60
   4   5   3  119.19    5.70
  -5  -5  -3  331.47   16.30
   5   5   3  308.97   13.40
  -6  -5  -3   78.79    4.50
   6   5   3   75.99    3.90
  -7  -5  -3   55.39    3.70
   7   5   3   62.89    3.20
  -8  -5  -3    9.00    1.40
   8   5   3    7.80    1.20
  -9  -5  -3    1.40    1.20
 -10  -5  -3    1.00    1.30
 -11  -5  -3    8.90    1.80
  -9   6   3    2.50    1.50
  -8   6   3    6.10    1.60
  -7   6   3    1.20    1.10
  -6   6   3  100.09    5.50
  -5   6   3   20.00    2.00
   4  -6  -3  375.46   14.90
  -4   6   3  362.96   17.00
   3  -6  -3  319.27   13.40
   3  -6  -3  348.87   16.80
  -3   6   3  331.57   15.30
   2  -6  -3   45.60    2.20
   2  -6  -3   42.60    2.70
  -2   6   3   42.80    2.60
   1  -6  -3   47.40    2.90
  -1   6   3   47.50    2.70
   0  -6  -3  191.68   10.80
   0   6   3  235.58    9.20
   0   6   3  217.48    9.80
  -1  -6  -3  106.19    5.60
   1   6   3  107.89    5.10
   1   6   3  110.19    5.00
  -2  -6  -3  288.57   14.50
   2   6   3  292.67   12.20
   2   6   3  287.77   12.90
   3   6   3 1076.49   43.80
   3   6   3 1117.19   48.10
  -4  -6  -3  876.81   42.50
   4   6   3  834.32   34.40
  -5  -6  -3  100.59    5.50
   5   6   3   96.19    4.80
  -6  -6  -3  138.49    7.50
   6   6   3  138.99    6.40
  -7  -6  -3    2.50    1.00
   7   6   3    3.10    0.90
  -8  -6  -3   11.80    1.60
   8   6   3    9.90    1.40
  -9  -6  -3    0.40    1.20
   9   6   3   -0.10    0.80
 -10  -6  -3    0.40    1.20
 -11  -6  -3    7.00    1.80
  -9   7   3   26.50    3.00
  -8   7   3   38.70    3.30
  -7   7   3   -0.40    1.10
  -6   7   3   -0.80    1.00
  -5   7   3   37.40    2.80
  -4   7   3   54.69    3.40
  -3   7   3  191.38    8.40
  -3   7   3  197.98    9.30
  -2   7   3    5.30    0.90
   1  -7  -3  143.39    8.10
  -1   7   3  158.88    7.40
  -1   7   3  164.68    7.00
   0  -7  -3  220.48   11.70
   0   7   3  237.78    9.90
   0   7   3  231.18   10.50
  -1  -7  -3  376.76   19.10
   1   7   3  382.46   17.10
   1   7   3  385.56   15.90
  -2  -7  -3   12.60    1.20
   2   7   3   12.50    1.00
   2   7   3   13.50    1.50
   3   7   3   93.19    4.70
  -4  -7  -3  274.97   13.90
   4   7   3  267.37   11.70
  -5  -7  -3  139.79    7.30
   5   7   3  129.79    6.30
  -6  -7  -3   22.80    2.00
   6   7   3   21.20    1.90
  -7  -7  -3    1.60    1.00
   7   7   3    2.60    1.00
  -8  -7  -3  165.28    8.70
   8   7   3  147.69    7.20
  -9  -7  -3   55.09    3.80
   9   7   3   51.59    3.20
 -10  -7  -3   52.09    3.90
 -11  -7  -3    4.00    1.60
  -8   8   3   72.59    4.90
  -7   8   3  112.69    6.40
  -6   8   3    6.00    1.50
  -5   8   3   55.69    3.70
  -4   8   3   19.10    2.00
  -3   8   3   73.79    4.20
  -3   8   3   74.39    3.90
  -1   8   3  290.17   12.30
  -1   8   3  288.77   13.30
   0  -8  -3  443.46   23.10
   0   8   3  476.75   19.10
   0   8   3  469.45   20.80
  -1  -8  -3   48.10    2.90
   1   8   3   45.60    2.60
   1   8   3   47.70    2.90
  -2  -8  -3  650.63   31.70
   2   8   3  624.44   26.00
  -3  -8  -3    0.00    0.30
   3   8   3   -0.30    0.80
  -4  -8  -3    0.80    0.80
   4   8   3    0.30    0.80
  -5  -8  -3   15.60    1.60
   5   8   3   13.00    1.60
  -6  -8  -3   36.60    2.70
   6   8   3   37.30    2.60
  -7  -8  -3   85.19    5.10
   7   8   3   87.49    4.60
  -8  -8  -3   48.00    3.40
   8   8   3   46.40    3.10
  -9  -8  -3   85.59    5.40
   9   8   3   83.09    4.50
 -10  -8  -3    2.20    1.50
  -7   9   3   32.60    3.10
  -6   9   3    1.10    1.30
  -5   9   3   83.49    5.00
  -4   9   3   34.50    2.70
  -3   9   3   94.29    5.20
  -2   9   3    1.10    0.80
  -2   9   3    0.00    0.30
  -1   9   3    4.60    0.90
  -1  -9  -3  113.99    6.20
   1   9   3  116.29    5.70
  -2  -9  -3   21.00    1.80
   2   9   3   22.90    2.10
  -3  -9  -3   26.10    1.90
  -4  -9  -3   75.99    4.40
   4   9   3   71.69    4.10
  -5  -9  -3  101.69    5.70
   5   9   3   99.99    5.20
  -6  -9  -3    4.80    1.20
   6   9   3    8.10    1.50
  -7  -9  -3   14.00    1.80
   7   9   3   10.50    1.70
  -8  -9  -3   10.30    1.80
   8   9   3   12.60    1.80
  -9  -9  -3    1.40    1.40
   9   9   3    4.10    1.20
 -10  -9  -3    0.30    1.40
  10   9   3    0.40    1.00
  -6  10   3   32.80    3.10
  -5  10   3   17.00    2.20
  -4  10   3  255.57   12.40
  -3  10   3   53.29    3.60
  -1  10   3   40.10    2.80
  -1  10   3   38.80    2.70
   0  10   3   15.60    1.80
   2  10   3    1.20    0.90
  -3 -10  -3  251.77   13.00
   3  10   3  251.37   11.10
  -4 -10  -3   77.79    4.50
   4  10   3   72.89    4.20
  -5 -10  -3   55.49    3.40
   5  10   3   44.40    3.20
  -6 -10  -3   34.60    2.70
   6  10   3   35.10    2.70
  -7 -10  -3    1.00    1.20
   7  10   3    0.40    1.00
  -8 -10  -3    7.20    1.60
   8  10   3    6.00    1.50
  -9 -10  -3    8.50    1.80
   9  10   3    7.30    1.50
  -5  11   3   54.99    4.00
  -4  11   3   33.10    2.90
  -3  11   3  134.49    7.10
  -2  11   3   -0.80    1.00
  -1  11   3   -0.70    0.90
   0  11   3   17.30    2.00
   1  11   3   66.79    3.90
   2  11   3   13.30    1.80
   3  11   3   19.30    2.10
  -4 -11  -3   10.30    1.50
   4  11   3    9.30    1.60
  -5 -11  -3   50.39    3.40
   5  11   3   42.20    3.20
  -6 -11  -3    2.10    1.20
   6  11   3    1.70    1.10
  -7 -11  -3    5.80    1.50
   7  11   3    5.20    1.40
  -8 -11  -3   13.40    2.00
   8  11   3   12.00    1.80
  -9 -11  -3    0.80    1.40
   9  11   3    1.20    1.10
  -4  12   3   15.80    2.20
  -3  12   3   11.00    1.80
  -1  12   3   68.59    4.10
   0  12   3   62.39    3.90
   1  12   3   46.80    3.30
   2  12   3   39.90    3.00
   3  12   3   17.20    2.10
   4  12   3    9.90    1.70
   5  12   3    1.60    1.20
  -6 -12  -3    4.10    1.40
   6  12   3    1.90    1.20
  -7 -12  -3    5.40    1.50
   7  12   3    5.20    1.50
   0  13   3   53.29    3.60
   1  13   3   22.60    2.40
   2  13   3    2.10    1.20
   3  13   3    0.20    1.10
   4  13   3   68.89    4.30
   2  13  -4   32.70    2.70
  -2 -13   4   37.10    3.80
   1  13  -4    0.90    1.00
  -1 -13   4   -0.90    1.90
   0 -13   4   11.20    2.80
   1 -13   4   23.10    3.60
   4  12  -4   57.79    3.80
  -4 -12   4   70.49    4.90
   3  12  -4   53.69    3.60
  -3 -12   4   61.29    4.60
   2  12  -4   19.70    2.10
  -2 -12   4   20.60    3.00
   1  12  -4   45.80    3.10
  -1 -12   4   46.50    4.30
   0  12  -4    5.20    1.30
   0 -12   4    4.10    2.40
   1 -12   4   10.50    2.70
   2 -12   4    6.80    2.60
  -3  12  -4    8.90    1.70
   3 -12   4    8.80    2.90
  -4  12  -4   10.80    1.80
   6  11  -4    7.70    1.50
  -6 -11   4    9.00    2.00
   5  11  -4   41.30    3.10
  -5 -11   4   53.89    3.90
   4  11  -4    0.20    0.90
  -4 -11   4   -1.10    1.40
   3  11  -4    0.40    0.90
  -3 -11   4    0.60    1.60
   2  11  -4    5.10    1.20
  -2 -11   4    5.70    2.00
   1  11  -4   30.20    2.40
  -1 -11   4   33.30    3.60
   0  11  -4    0.80    0.90
   0 -11   4    2.30    2.00
  -1  11  -4  112.29    5.50
   1 -11   4  113.09    7.70
  -2  11  -4    6.70    1.40
   2 -11   4    8.00    2.60
  -3  11  -4    3.40    1.20
   3 -11   4    1.40    2.20
  -4  11  -4   -0.10    1.10
   4 -11   4    0.40    1.80
  -5  11  -4    7.50    1.70
   5 -11   4    8.10    2.20
   7  10  -4   52.89    3.50
  -7 -10   4   60.19    4.30
   6  10  -4   11.50    1.70
  -6 -10   4   13.10    2.00
   5  10  -4   14.50    1.80
  -5 -10   4   15.10    2.20
   4  10  -4    6.20    1.30
  -4 -10   4    6.80    1.70
   3  10  -4   -0.60    0.80
  -3 -10   4   -1.20    1.40
   2  10  -4    0.80    0.90
  -2 -10   4    2.90    1.80
   1  10  -4   40.20    2.70
  -1 -10   4   45.30    4.10
   0  10  -4  221.88    9.80
   0 -10   4  231.08   12.90
  -1  10  -4    4.80    1.10
  -1  10  -4    4.70    1.10
   1 -10   4    2.70    2.30
  -2  10  -4  160.58    7.80
   2 -10   4  142.29    9.30
  -3  10  -4   -0.40    1.00
   3 -10   4    0.80    1.60
  -4  10  -4   -0.70    1.00
   4 -10   4   -0.60    1.40
  -5  10  -4    0.00    1.10
   5 -10   4    0.10    1.30
  -6  10  -4   26.00    2.70
   6 -10   4   26.30    2.80
   8   9  -4    5.50    1.30
  -8  -9   4    4.70    1.60
   7   9  -4   16.30    1.90
  -7  -9   4   16.30    2.20
   6   9  -4   72.29    4.10
  -6  -9   4   76.59    4.90
   5   9  -4    5.70    1.20
  -5  -9   4    6.50    1.60
   4   9  -4   16.00    1.80
  -4  -9   4   18.90    2.20
   3   9  -4   50.79    3.20
  -3  -9   4   60.09    4.10
   2   9  -4  152.98    7.30
  -2  -9   4  172.38    9.40
   1   9  -4   29.90    2.20
  -1  -9   4   29.50    3.30
   0   9  -4  119.19    5.70
   0   9  -4  119.99    6.10
   0  -9   4  126.49    7.80
  -1   9  -4  150.88    6.60
  -1   9  -4  147.69    7.30
   1  -9   4  136.59    8.90
  -2   9  -4   12.40    1.60
  -2   9  -4   18.20    1.60
   2  -9   4   12.50    2.40
  -3   9  -4    1.20    1.00
   3  -9   4    0.80    1.40
  -4   9  -4   31.80    2.60
   4  -9   4   26.60    2.90
  -5   9  -4   49.20    3.40
   5  -9   4   48.20    3.70
  -6   9  -4    9.50    1.80
   6  -9   4   10.50    1.80
  -7   9  -4   29.40    2.90
   7  -9   4   32.40    2.80
   9   8  -4   13.00    1.70
  -9  -8   4    9.20    1.90
   8   8  -4    0.10    0.90
  -8  -8   4   -0.20    1.10
   7   8  -4    9.90    1.50
  -7  -8   4   12.70    1.90
   6   8  -4   23.20    2.00
  -6  -8   4   23.30    2.20
   5   8  -4    1.20    0.80
   4   8  -4  165.58    7.60
  -4  -8   4  170.38    9.20
   3   8  -4    0.70    0.80
  -3  -8   4    4.70    1.50
   2   8  -4  224.28   10.20
  -2  -8   4  251.67   12.90
   1   8  -4   22.30    1.80
   1   8  -4   21.50    1.80
  -1  -8   4   26.70    2.80
   0   8  -4   73.99    3.70
   0   8  -4   71.69    4.00
   0  -8   4   73.59    5.30
  -1   8  -4   11.00    1.20
  -1   8  -4    9.20    1.20
   1  -8   4    6.60    2.00
  -2   8  -4   68.79    4.00
  -2   8  -4   72.69    3.50
  -3   8  -4   21.60    2.00
   3  -8   4   12.90    2.20
  -4   8  -4   21.10    2.10
   4  -8   4   22.20    2.20
  -5   8  -4   32.40    2.70
   5  -8   4   35.50    2.80
  -6   8  -4   41.20    3.10
   6  -8   4   41.60    3.10
  -7   8  -4   17.50    2.20
   7  -8   4   17.20    1.90
  -8   8  -4    6.20    1.60
   9   7  -4    2.30    1.10
  -9  -7   4    2.00    1.30
   8   7  -4    4.90    1.20
  -8  -7   4    3.80    1.40
   7   7  -4   -0.40    0.80
  -7  -7   4   -0.40    1.10
   6   7  -4   24.50    2.00
  -6  -7   4   19.90    2.10
   5   7  -4    1.90    0.90
  -5  -7   4    3.90    1.10
   4   7  -4   32.10    2.20
  -4  -7   4   33.30    2.60
   3   7  -4   28.90    2.10
  -3  -7   4   34.40    2.70
   2   7  -4    9.90    1.20
   1   7  -4   20.70    1.60
   1   7  -4   19.70    1.60
  -1  -7   4   23.50    2.60
   0   7  -4  191.68    9.30
   0   7  -4  201.88    8.50
   0  -7   4  203.68   11.20
  -1   7  -4  656.13   24.60
  -1   7  -4  648.64   27.40
   1  -7   4  521.05   31.00
  -2   7  -4   66.99    3.60
  -2   7  -4   67.59    3.10
   2  -7   4   47.60    4.10
  -3   7  -4  169.48    7.90
  -3   7  -4  164.28    6.80
   3  -7   4  143.79    8.80
  -4   7  -4   64.09    3.80
   4  -7   4   61.29    4.00
  -5   7  -4    3.80    1.20
   5  -7   4    5.50    1.10
  -6   7  -4   17.50    2.00
  -7   7  -4    0.80    1.20
  -7   7  -4    1.70    1.00
  -8   7  -4   77.59    4.90
  -8   7  -4   77.69    4.70
  -9   7  -4    2.50    1.50
  -9   7  -4    2.90    1.20
 -10  -6   4   12.10    2.10
   9   6  -4    9.50    1.40
  -9  -6   4   10.80    1.90
   8   6  -4  185.58    8.50
  -8  -6   4  199.08   10.50
   7   6  -4   96.69    4.90
  -7  -6   4  102.89    5.90
   6   6  -4   65.49    3.60
  -6  -6   4   67.59    4.20
   5   6  -4   78.09    3.90
  -5  -6   4   78.19    4.70
   4   6  -4    6.10    1.00
  -4  -6   4    5.30    1.10
   3   6  -4   53.39    3.00
   3   6  -4   60.59    3.10
  -3  -6   4   56.79    3.60
   2   6  -4   33.20    2.10
   2   6  -4   32.40    2.00
  -2  -6   4   33.00    2.60
   1   6  -4  285.57   11.60
   1   6  -4  276.47   12.60
  -1  -6   4  270.27   14.70
   0   6  -4  552.24   21.70
   0   6  -4  535.25   24.10
   0  -6   4  527.75   27.50
  -1   6  -4  351.16   13.20
  -1   6  -4  343.17   14.70
   1  -6   4  266.77   16.70
  -2   6  -4  774.72   29.10
  -2   6  -4  767.92   32.70
   2  -6   4  649.04   36.70
  -3   6  -4    6.80    0.70
  -3   6  -4    5.20    1.00
   3  -6   4    4.30    1.10
  -4   6  -4    0.90    0.90
   4  -6   4    0.20    0.70
  -5   6  -4   76.89    4.30
  -5   6  -4   71.29    4.30
  -6   6  -4    4.30    1.20
  -6   6  -4    5.80    1.10
  -7   6  -4   -0.20    1.00
  -8   6  -4    2.20    1.10
  -8   6  -4    2.50    1.30
  -9   6  -4   84.09    5.00
  -9   6  -4   83.29    5.20
 -10   6  -4    0.00    1.10
 -10   6  -4    0.00    1.30
 -10  -5   4    1.70    1.40
   9   5  -4   53.19    3.00
  -9  -5   4   51.39    3.80
   8   5  -4   15.40    1.60
  -8  -5   4   15.60    2.00
   7   5  -4  113.09    5.30
  -7  -5   4  109.59    6.40
   6   5  -4    3.00    0.80
  -6  -5   4    2.50    1.00
   5   5  -4    8.50    1.10
  -5  -5   4   10.40    1.30
   4   5  -4    1.30    0.60
  -4  -5   4    0.80    0.80
   3   5  -4  248.18   12.30
   3   5  -4  288.17   11.30
  -3  -5   4  281.87   14.00
   2   5  -4   35.70    2.10
   2   5  -4   34.60    2.00
  -2  -5   4   36.80    2.60
   1   5  -4  300.87   14.00
   1   5  -4  323.67   12.70
  -1  -5   4  305.27   16.10
   0   5  -4   13.20    1.20
   0   5  -4   13.60    1.10
   0  -5   4   12.70    1.80
  -1   5  -4   34.30    1.70
  -1   5  -4   32.20    2.00
   1  -5   4   22.50    2.40
  -2   5  -4   32.20    2.20
  -2   5  -4   33.40    1.70
   2  -5   4   31.50    2.40
  -3   5  -4    0.50    0.60
  -3   5  -4    0.50    0.30
   3  -5   4   -0.10    0.60
  -4   5  -4  806.12   39.20
  -4   5  -4  771.12   35.30
  -5   5  -4  317.07   15.60
  -5   5  -4  293.77   14.30
  -6   5  -4  277.27   14.00
  -6   5  -4  267.27   12.90
  -7   5  -4    9.60    1.60
  -7   5  -4   13.20    1.50
  -8   5  -4    2.40    1.00
  -8   5  -4    4.90    1.40
  -9   5  -4    0.90    1.10
  -9   5  -4   -0.90    1.20
 -10   5  -4   35.90    2.80
 -10   5  -4   31.40    3.10
 -11   5  -4    4.80    1.50
 -11  -4   4   23.00    2.70
 -10  -4   4   11.70    1.90
  -9  -4   4   10.90    1.80
   8   4  -4  232.08   10.00
  -8  -4   4  236.38   12.40
   7   4  -4   59.09    3.10
  -7  -4   4   58.49    3.80
   6   4  -4    1.20    0.70
  -6  -4   4    0.60    0.90
   5   4  -4   51.19    2.70
  -5  -4   4   50.09    3.20
  -5  -4   4   50.29    2.80
   4   4  -4  671.63   26.90
  -4  -4   4  694.33   29.90
  -4  -4   4  649.54   33.50
   3   4  -4  265.27   12.30
   3   4  -4  285.17   11.30
  -3  -4   4  269.57   13.90
   2   4  -4 1911.91   85.29
   2   4  -4 1994.70   76.59
  -2  -4   4 1922.01   95.79
   1   4  -4    0.70    0.40
   1   4  -4    0.60    0.40
  -1  -4   4   -0.10    1.20
   0   4  -4  587.64   22.70
   0   4  -4  575.94   25.30
   0  -4   4  539.75   28.70
  -1   4  -4   17.90    1.10
  -1   4  -4   17.30    1.30
   1  -4   4   15.00    1.80
  -2   4  -4  137.99    7.00
  -2   4  -4  140.79    6.10
   2  -4   4  163.48    7.90
  -3   4  -4  100.89    4.30
  -3   4  -4  111.79    5.50
  -3   4  -4   95.49    5.20
  -4   4  -4    4.50    1.00
  -4   4  -4    7.60    0.90
  -4   4  -4    6.00    0.50
  -5   4  -4  619.64   27.50
  -5   4  -4  598.44   30.30
  -6   4  -4   44.60    3.00
  -6   4  -4   46.70    2.90
  -7   4  -4   52.29    3.30
  -7   4  -4   52.89    3.40
  -8   4  -4    7.70    1.50
  -8   4  -4    6.60    1.20
  -9   4  -4   21.20    2.40
  -9   4  -4   21.40    2.00
 -10   4  -4    0.70    1.30
 -10   4  -4    1.60    1.20
 -11   4  -4    8.10    1.60
 -11   4  -4   10.50    2.00
 -11  -3   4   24.30    2.70
 -10  -3   4   22.30    2.40
  -9  -3   4   10.10    1.70
   8   3  -4    8.90    1.10
  -8  -3   4    8.60    1.50
   7   3  -4  250.77   10.60
  -7  -3   4  254.27   13.20
   6   3  -4   32.40    2.00
  -6  -3   4   32.60    2.10
  -6  -3   4   32.40    2.40
   5   3  -4    4.30    0.70
  -5  -3   4    3.30    0.80
  -5  -3   4    4.90    1.00
   4   3  -4   33.30    1.80
  -4  -3   4   27.60    2.00
  -4  -3   4   24.60    1.90
   3   3  -4  491.95   19.70
   3   3  -4  495.75   21.80
  -3  -3   4  483.85   24.50
   2   3  -4    0.20    0.40
   2   3  -4    1.10    0.40
  -2  -3   4    0.60    0.70
   1   3  -4   37.80    1.90
   1   3  -4   34.40    1.80
  -1  -3   4   30.70    2.40
   0   3  -4  192.38    7.70
   0   3  -4  190.78    8.60
   0  -3   4  179.98    9.90
  -1   3  -4  104.29    4.60
  -1   3  -4  113.69    5.30
   1  -3   4  118.69    6.10
  -2   3  -4   57.49    2.60
  -2   3  -4   62.09    3.20
  -3   3  -4  196.48    8.00
  -3   3  -4  196.78    9.30
  -3   3  -4  200.98   10.10
  -4   3  -4   65.69    3.60
  -4   3  -4   62.99    3.60
  -4   3  -4   68.89    2.80
  -5   3  -4  172.38    9.00
  -5   3  -4  178.08    8.40
  -6   3  -4   -0.60    0.60
  -6   3  -4    0.60    0.80
  -7   3  -4   73.79    4.20
  -7   3  -4   73.49    4.20
  -8   3  -4   59.59    3.50
  -8   3  -4   56.59    3.70
  -9   3  -4   15.00    2.00
  -9   3  -4   19.20    1.90
 -10   3  -4  122.99    6.80
 -10   3  -4  115.49    6.60
 -11   3  -4    0.50    1.30
 -11   3  -4   -1.00    1.10
 -11  -2   4    1.30    1.30
 -10  -2   4    0.70    1.20
  -9  -2   4    1.50    1.10
  -8  -2   4   43.90    3.10
   7   2  -4   27.40    1.70
  -7  -2   4   25.90    2.10
  -7  -2   4   26.00    2.00
   6   2  -4  513.75   20.50
  -6  -2   4  501.15   22.80
  -6  -2   4  510.35   25.50
   5   2  -4  189.98    7.80
  -5  -2   4  183.78    8.70
  -5  -2   4  183.38    9.60
   4   2  -4   37.40    1.90
  -4  -2   4   37.50    2.20
  -4  -2   4   33.60    2.30
   3   2  -4   12.70    1.00
  -3  -2   4   13.10    1.20
   2   2  -4  200.28    9.00
   2   2  -4  193.78    8.10
  -2  -2   4  195.98   10.00
   1   2  -4  453.55   19.30
   1   2  -4  445.06   17.30
  -1  -2   4  404.86   21.80
   0   2  -4  163.68    6.80
   0   2  -4  166.08    7.60
   0  -2   4  168.88    8.70
  -1   2  -4  876.11   36.70
  -1   2  -4  904.81   41.10
   1  -2   4 1015.60   46.10
  -2   2  -4 1244.18   54.39
  -2   2  -4 1229.98   48.50
  -2   2  -4 1229.08   60.79
  -3   2  -4   95.99    3.90
  -3   2  -4   89.49    4.60
  -3   2  -4   94.59    4.90
  -4   2  -4  163.58    6.30
  -4   2  -4  151.88    8.00
  -4   2  -4  154.48    7.50
  -5   2  -4  142.79    7.00
  -5   2  -4  145.59    7.50
  -6   2  -4   15.30    1.20
  -6   2  -4    8.80    1.30
  -7   2  -4    0.90    0.70
  -7   2  -4    2.00    0.90
  -8   2  -4   53.79    3.40
  -8   2  -4   54.39    3.40
  -9   2  -4   54.69    3.50
  -9   2  -4   52.29    3.40
 -10   2  -4    2.50    1.20
 -10   2  -4    1.90    1.20
 -11   2  -4   -0.10    1.20
 -11   2  -4    0.80    1.10
 -12   2  -4   26.20    2.50
 -11  -1   4    5.60    1.60
 -10  -1   4    0.60    1.20
  -9  -1   4   18.70    2.00
  -8  -1   4    6.50    1.30
  -8  -1   4    6.70    1.20
   7   1  -4  120.89    5.20
  -7  -1   4  115.29    6.50
   6   1  -4    0.40    0.50
  -6  -1   4   -0.10    0.20
  -6  -1   4    0.70    0.70
   5   1  -4    0.20    0.40
  -5  -1   4   -0.20    0.60
  -5  -1   4    0.40    0.40
   4   1  -4  485.65   19.00
  -4  -1   4  459.35   23.70
  -4  -1   4  483.15   21.30
   3   1  -4 1229.78   48.80
  -3  -1   4 1231.38   54.59
  -3  -1   4 1252.57   60.99
   2   1  -4   30.70    1.50
  -2  -1   4   28.20    1.80
   1   1  -4  821.22   35.00
   1   1  -4  820.52   31.30
  -1  -1   4  736.03   39.20
   0   1  -4    1.50    0.30
   0   1  -4    1.70    0.40
   0  -1   4    2.30    0.50
  -1   1  -4 1222.58   47.70
  -1   1  -4 1203.48   53.29
  -2   1  -4  646.34   29.30
  -2   1  -4  678.13   26.10
  -2   1  -4  660.83   32.70
  -3   1  -4   25.80    1.20
  -3   1  -4   23.90    1.60
  -3   1  -4   26.20    1.60
  -4   1  -4  385.26   19.30
  -4   1  -4  380.66   15.30
  -4   1  -4  394.06   17.40
  -5   1  -4  164.18    8.40
  -5   1  -4  164.28    7.80
  -6   1  -4  807.12   40.30
  -6   1  -4  820.62   36.30
  -7   1  -4   23.80    2.00
  -7   1  -4   23.80    1.80
  -8   1  -4   -0.20    0.70
  -8   1  -4   -0.90    0.80
  -9   1  -4    1.00    0.90
  -9   1  -4    0.40    1.00
 -10   1  -4    0.50    1.00
 -10   1  -4   -1.10    1.00
 -11   1  -4   12.50    1.70
 -12   1  -4    2.40    1.30
 -10   0   4   33.40    2.80
  -9   0   4    6.00    1.40
  -9   0   4    7.50    1.40
  -8   0   4   13.20    1.60
  -8   0   4   15.50    1.70
   7   0  -4    7.60    0.80
  -7   0   4    4.90    1.10
  -7   0   4    5.50    1.10
   6   0  -4    0.90    0.50
  -6   0   4   -0.10    0.60
  -6   0   4    1.00    0.70
   5   0  -4  605.24   23.80
  -5   0   4  592.64   26.80
  -5   0   4  600.94   29.80
   4   0  -4  474.75   18.90
  -4   0   4  471.05   23.60
  -4   0   4  479.45   21.30
   3   0  -4  643.54   25.50
  -3   0   4  645.84   28.60
  -3   0   4  638.84   31.80
   2   0  -4  105.99    4.40
  -2   0   4  105.79    5.40
  -2   0   4  104.69    5.10
   1   0  -4  148.99    5.80
   1   0  -4  152.38    6.60
  -1   0   4  125.79    7.20
   0   0  -4  353.76   14.40
   0   0  -4  341.87   16.20
   0   0   4  392.26   18.10
  -1   0  -4  106.19    5.10
  -1   0  -4  111.79    4.50
  -2   0  -4  711.33   30.10
  -2   0  -4  798.22   37.70
  -2   0  -4  784.22   33.70
  -3   0  -4  562.24   24.20
  -3   0  -4  537.15   21.60
  -3   0  -4  539.85   27.00
  -4   0  -4  326.37   16.60
  -4   0  -4  342.77   15.00
  -4   0  -4  327.97   13.20
  -5   0  -4 1444.06   72.39
  -5   0  -4 1495.95   64.69
  -6   0  -4   90.59    4.70
  -6   0  -4   93.79    5.10
   6   0   4   94.99    3.90
  -9   0  -4   11.80    1.50
  -9   0  -4    6.50    1.20
 -10   0  -4    1.70    1.10
 -11   0  -4    5.70    1.30
 -12   0  -4   -0.80    1.10
 -10   1   4   11.60    1.80
  -9   1   4   -0.10    1.10
  -9   1   4    0.30    1.00
  -8   1   4    7.40    1.20
  -8   1   4    6.60    1.30
  -7   1   4  156.18    8.10
  -7   1   4  150.88    7.60
   6  -1  -4   13.60    1.00
  -6   1   4   15.80    1.40
  -6   1   4   16.30    1.60
   5  -1  -4   29.50    1.50
  -5   1   4   27.70    2.00
  -5   1   4   30.90    2.00
   4  -1  -4  451.05   18.20
  -4   1   4  468.65   20.60
  -4   1   4  455.85   22.80
   3  -1  -4    1.90    0.30
  -3   1   4    1.70    0.50
  -3   1   4    1.30    0.40
   2  -1  -4  163.88    6.60
  -2   1   4  159.58    8.10
  -2   1   4  161.38    7.50
   1  -1  -4    3.40    0.40
  -1   1   4    1.60    0.50
  -1   1   4    2.60    0.30
   0  -1  -4   64.59    2.80
   0  -1  -4   73.59    3.30
   0   1   4   63.39    3.40
  -1  -1  -4   -0.20    0.20
  -1  -1  -4    0.20    0.30
  -1  -1  -4   -0.40    0.20
  -2  -1  -4   59.29    3.10
  -2  -1  -4   71.69    2.80
  -3  -1  -4    1.60    0.40
  -3  -1  -4    0.80    0.30
  -3  -1  -4    2.30    0.30
  -4  -1  -4   41.80    2.20
  -4  -1  -4   41.60    1.80
  -4  -1  -4   36.60    2.30
  -5  -1  -4   56.99    3.00
  -5  -1  -4   57.69    3.30
   5   1   4   57.09    2.70
  -6  -1  -4  374.96   16.40
  -6  -1  -4  353.66   18.20
   6   1   4  358.56   14.60
  -8  -1  -4    0.70    0.90
  -8  -1  -4    0.50    0.80
  -9  -1  -4  175.18    9.40
 -10  -1  -4   23.00    2.10
 -11  -1  -4    7.30    1.50
 -12  -1  -4   11.30    1.80
 -10   2   4    4.40    1.50
  -9   2   4   35.60    3.00
  -8   2   4   98.39    5.50
  -8   2   4  100.39    5.50
  -7   2   4   85.89    4.80
  -7   2   4   86.29    4.80
   6  -2  -4  463.45   18.50
  -6   2   4  464.45   23.20
  -6   2   4  467.25   21.10
   5  -2  -4   54.59    2.50
  -5   2   4   54.89    3.10
  -5   2   4   55.49    3.20
   4  -2  -4    3.70    0.50
  -4   2   4    4.10    0.90
  -4   2   4    4.80    0.60
   3  -2  -4   41.00    1.90
  -3   2   4   41.20    2.40
  -3   2   4   41.40    2.20
   2  -2  -4    1.90    0.30
  -2   2   4    1.70    0.30
  -2   2   4    2.70    0.50
   1  -2  -4 1189.88   47.80
  -1   2   4 1237.68   53.39
   0  -2  -4  364.56   14.80
   0   2   4  378.96   16.60
  -1  -2  -4 1684.33   82.89
  -1  -2  -4 1679.43   66.19
  -2  -2  -4  309.17   13.50
  -2  -2  -4  296.57   15.00
  -2  -2  -4  303.37   12.10
  -3  -2  -4  571.54   28.60
  -3  -2  -4  595.34   25.50
  -3  -2  -4  568.84   22.90
  -4  -2  -4   10.20    0.70
  -4  -2  -4    8.70    0.80
  -4  -2  -4    8.00    0.80
  -5  -2  -4  115.59    5.20
  -5  -2  -4  103.39    5.80
   5   2   4  112.59    4.90
  -6  -2  -4  119.49    6.60
  -6  -2  -4  128.79    5.90
   6   2   4  124.49    5.40
  -7  -2  -4  183.58    9.60
  -7  -2  -4  186.38    8.50
   7   2   4  177.28    7.70
  -8  -2  -4   16.30    1.70
  -9  -2  -4   -0.90    0.90
 -10  -2  -4   96.99    5.70
 -11  -2  -4    1.80    1.30
 -12  -2  -4    3.70    1.50
 -10   3   4    3.80    1.50
  -9   3   4   -0.30    1.10
  -7   3   4  197.08    9.70
  -6   3   4   55.79    3.20
  -6   3   4   59.39    3.50
   5  -3  -4  113.89    4.90
  -5   3   4  122.69    6.10
  -5   3   4  113.19    5.90
   4  -3  -4  373.16   15.10
  -4   3   4  377.16   18.70
  -4   3   4  380.96   17.10
   3  -3  -4  108.49    4.60
  -3   3   4  108.49    5.50
  -3   3   4  112.49    5.40
   2  -3  -4  284.77   11.40
  -2   3   4  282.77   12.90
  -2   3   4  283.87   14.00
   1  -3  -4  563.64   22.50
  -1   3   4  572.84   25.30
   0  -3  -4   39.00    1.90
   0   3   4   42.80    2.20
  -1  -3  -4  365.76   14.60
  -1  -3  -4  355.26   18.00
   1   3   4  377.26   16.30
  -2  -3  -4   28.10    1.40
  -2  -3  -4   26.70    1.60
  -3  -3  -4  485.35   19.50
  -3  -3  -4  493.95   21.60
  -4  -3  -4    3.60    0.60
  -4  -3  -4    3.20    0.50
  -5  -3  -4  177.08    9.40
  -5  -3  -4  194.18    8.30
   5   3   4  176.98    7.80
  -6  -3  -4  526.85   22.50
  -6  -3  -4  493.25   25.30
   6   3   4  496.95   20.50
  -7  -3  -4   -0.80    0.80
   7   3   4    2.60    0.70
  -8  -3  -4   74.29    4.50
  -9  -3  -4   29.40    2.50
 -10  -3  -4   32.60    2.80
 -11  -3  -4    7.30    1.70
 -12  -3  -4   12.40    2.00
 -10   4   4   53.69    4.00
  -9   4   4   -0.10    1.30
  -8   4   4   15.90    2.10
  -7   4   4    2.00    1.10
  -6   4   4   92.89    5.10
   5  -4  -4  148.19    6.20
  -5   4   4  148.49    7.30
  -5   4   4  147.79    7.60
   4  -4  -4   57.09    2.60
  -4   4   4   55.49    3.00
  -4   4   4   55.29    3.20
   3  -4  -4 1266.87   49.10
  -3   4   4 1209.58   61.19
  -3   4   4 1261.97   55.09
   2  -4  -4  658.53   25.90
  -2   4   4  648.74   29.10
   1  -4  -4  313.67   17.30
   1  -4  -4  365.86   14.10
  -1   4   4  376.26   15.80
   0  -4  -4  307.67   12.40
   0  -4  -4  304.07   15.10
   0   4   4  308.47   13.80
  -1  -4  -4  560.44   28.10
  -1  -4  -4  573.74   22.70
   1   4   4  578.44   25.20
  -2  -4  -4  439.46   17.50
  -2  -4  -4  436.16   21.70
   2   4   4  441.56   19.40
  -3  -4  -4    5.00    0.60
   3   4   4    7.40    0.70
  -4  -4  -4 1119.29   47.50
  -4  -4  -4 1098.09   53.49
   4   4   4 1032.80   43.10
  -5  -4  -4   86.59    3.90
  -5  -4  -4   82.59    4.60
   5   4   4   83.29    4.10
  -6  -4  -4  423.16   20.80
   6   4   4  399.76   16.90
  -7  -4  -4  181.28    9.40
   7   4   4  173.28    7.70
  -8  -4  -4    1.20    0.90
   8   4   4    1.20    0.70
  -9  -4  -4   -0.10    0.90
 -10  -4  -4   42.50    3.30
 -11  -4  -4    1.00    1.40
 -12  -4  -4   -0.20    1.40
 -10   5   4   -1.10    1.30
  -9   5   4    4.00    1.50
  -8   5   4    1.60    1.30
  -7   5   4    2.30    1.20
  -6   5   4    0.40    1.00
  -5   5   4   40.30    2.80
   4  -5  -4  316.67   12.90
  -4   5   4  321.57   14.80
   3  -5  -4  122.29    5.10
  -3   5   4  118.39    6.00
   2  -5  -4  340.17   13.90
   2  -5  -4  346.17   17.10
  -2   5   4  345.07   15.60
   1  -5  -4    6.30    0.70
   1  -5  -4    8.80    0.80
  -1   5   4    6.70    0.90
   0  -5  -4  724.23   28.80
   0  -5  -4  712.23   35.70
   0   5   4  738.33   32.10
  -1  -5  -4 1616.54   78.39
  -1  -5  -4 1564.34   62.79
   1   5   4 1603.84   69.99
  -2  -5  -4 1037.90   50.29
  -2  -5  -4 1014.40   40.40
   2   5   4 1012.80   44.90
  -3  -5  -4    3.90    0.60
   3   5   4    3.20    0.80
   3   5   4    3.60    0.40
  -4  -5  -4  515.75   25.40
   4   5   4  501.35   20.80
  -5  -5  -4  126.29    6.70
   5   5   4  122.69    5.80
  -6  -5  -4    1.90    0.80
  -7  -5  -4   -0.30    0.80
   7   5   4    0.60    0.70
  -8  -5  -4    3.40    1.10
   8   5   4    1.90    0.80
  -9  -5  -4  241.18   12.80
 -10  -5  -4   32.10    2.80
 -11  -5  -4  111.39    6.70
  -9   6   4   18.80    2.50
  -8   6   4    6.40    1.60
  -7   6   4  152.08    7.90
  -6   6   4    8.40    1.50
  -5   6   4   10.90    1.50
   4  -6  -4  238.98    9.60
  -4   6   4  227.78   11.10
   3  -6  -4  115.59    5.00
  -3   6   4  113.09    5.80
   2  -6  -4    6.90    0.80
  -2   6   4    7.20    1.00
   1  -6  -4   11.20    1.00
   1  -6  -4   11.80    1.20
  -1   6   4   11.60    1.20
   0  -6  -4  104.49    4.50
   0  -6  -4  102.59    5.30
   0   6   4  102.99    5.00
  -1  -6  -4  285.87   14.40
  -1  -6  -4  291.37   11.80
   1   6   4  286.67   13.00
  -2  -6  -4   71.69    3.80
   2   6   4   66.29    3.60
   2   6   4   73.19    3.40
  -3  -6  -4  830.52   40.40
   3   6   4  820.02   35.80
   3   6   4  795.32   32.80
  -4  -6  -4   13.40    1.30
  -5  -6  -4   85.39    4.80
   5   6   4   85.19    4.40
  -6  -6  -4   22.60    1.90
   6   6   4   23.10    2.00
  -7  -6  -4   35.90    2.60
   7   6   4   38.50    2.50
  -8  -6  -4   38.00    2.90
   8   6   4   38.10    2.50
  -9  -6  -4   20.80    2.10
   9   6   4   20.10    1.90
 -10  -6  -4   57.49    4.10
 -11  -6  -4   -0.20    1.30
  -8   7   4  129.79    7.30
  -7   7   4   52.09    3.70
  -6   7   4  134.59    7.10
  -5   7   4   29.30    2.50
  -4   7   4    1.00    0.90
   3  -7  -4    8.60    0.90
  -3   7   4    4.90    1.10
   2  -7  -4  364.86   14.90
  -2   7   4  371.56   16.80
   1  -7  -4   18.10    1.30
  -1   7   4   18.50    1.60
   0  -7  -4  121.09    6.50
   0   7   4  130.49    6.00
  -1  -7  -4  238.38   12.00
   1   7   4  240.78   10.30
   1   7   4  234.98   10.80
  -2  -7  -4   23.20    1.60
   2   7   4   26.50    2.00
   2   7   4   23.80    1.50
  -3  -7  -4   -0.30    0.60
   3   7   4   -0.80    0.60
  -4  -7  -4   19.10    1.60
  -5  -7  -4  718.23   35.50
   5   7   4  706.23   29.00
  -6  -7  -4   11.40    1.40
   6   7   4    9.20    1.40
  -7  -7  -4   51.19    3.40
   7   7   4   48.10    3.10
  -8  -7  -4   25.00    2.30
   8   7   4   20.00    2.00
  -9  -7  -4    0.60    1.20
   9   7   4   -0.50    0.90
 -10  -7  -4    5.90    1.60
 -11  -7  -4    1.10    1.40
  -8   8   4   -1.40    1.30
  -7   8   4   87.49    5.40
  -6   8   4   -0.80    1.10
  -5   8   4    0.40    1.00
  -4   8   4    0.40    1.00
  -3   8   4  197.28    8.70
  -3   8   4  192.18    9.40
  -2   8   4   19.50    1.60
  -1   8   4  329.47   14.00
  -1   8   4  334.07   15.20
   0   8   4    9.20    1.10
   0   8   4    9.40    1.40
  -1  -8  -4   90.59    4.80
   1   8   4   85.59    4.60
   1   8   4   89.19    4.40
  -2  -8  -4   16.00    1.40
   2   8   4   11.20    1.50
   4   8   4  167.38    7.70
  -5  -8  -4   59.19    3.60
   5   8   4   56.79    3.50
  -6  -8  -4  105.89    5.90
   6   8   4  101.19    5.30
  -7  -8  -4    7.70    1.40
   7   8   4    6.00    1.30
  -8  -8  -4   20.80    2.20
   8   8   4   19.80    2.10
  -9  -8  -4   -1.60    1.10
   9   8   4    0.50    1.00
 -10  -8  -4   28.10    2.80
  -7   9   4    0.30    1.30
  -6   9   4   72.39    4.70
  -5   9   4   12.90    1.90
  -4   9   4    0.10    1.00
  -3   9   4   70.09    4.20
  -2   9   4  108.19    5.20
  -2   9   4   81.49    4.70
  -1   9   4   37.90    2.60
  -1   9   4   40.20    2.70
   0   9   4    6.50    1.00
   0   9   4    7.10    1.30
   1   9   4  280.97   12.20
  -2  -9  -4   34.60    2.30
   2   9   4   30.80    2.50
  -3  -9  -4    0.90    0.80
   3   9   4    1.00    0.90
   4   9   4  122.29    6.10
  -6  -9  -4   49.20    3.40
   6   9   4   52.69    3.30
  -7  -9  -4    4.10    1.30
   7   9   4    0.90    1.10
  -8  -9  -4   25.50    2.40
   8   9   4   19.10    2.20
  -9  -9  -4   28.10    2.70
   9   9   4   27.00    2.50
 -10  -9  -4   25.80    2.70
  10   9   4   18.00    2.10
  -6  10   4    2.40    1.40
  -5  10   4   38.90    3.20
  -4  10   4    7.20    1.60
  -3  10   4   19.40    2.10
  -2  10   4    6.60    1.20
  -2  10   4    5.90    1.30
  -1  10   4   27.40    2.20
  -1  10   4   23.10    2.30
   0  10   4  248.88   11.00
   1  10   4   24.80    2.30
   2  10   4  328.57   14.20
   3  10   4   42.10    3.00
  -4 -10  -4    2.10    0.90
   4  10   4    3.10    1.10
  -5 -10  -4    2.40    1.00
   5  10   4    1.30    1.00
  -6 -10  -4    4.00    1.20
   6  10   4    1.20    1.10
  -7 -10  -4   10.00    1.70
   7  10   4    9.30    1.60
  -8 -10  -4    5.80    1.50
   8  10   4    4.70    1.40
  -9 -10  -4   25.80    2.70
   9  10   4   23.50    2.50
  -5  11   4    0.00    1.30
  -4  11   4    0.90    1.20
  -3  11   4   43.40    3.30
  -2  11   4   53.09    3.50
  -1  11   4   12.80    1.70
   0  11   4    5.50    1.40
   1  11   4  219.58   10.00
   2  11   4   48.80    3.30
   3  11   4   45.20    3.20
   4  11   4   -0.80    0.90
  -5 -11  -4   79.79    4.80
   5  11   4   79.29    4.60
  -6 -11  -4    9.30    1.50
   6  11   4    8.80    1.70
  -7 -11  -4   41.90    3.20
   7  11   4   39.40    3.10
  -8 -11  -4    0.20    1.20
   8  11   4    1.80    1.20
  -9 -11  -4    1.70    1.40
   9  11   4    1.70    1.20
  -4  12   4   30.40    3.00
  -3  12   4   34.10    3.00
  -1  12   4   70.19    4.20
   0  12   4    0.20    1.00
   1  12   4    4.50    1.30
   2  12   4   47.40    3.30
   3  12   4    3.20    1.30
   4  12   4   46.20    3.30
   5  12   4   17.50    2.20
   6  12   4   50.29    3.60
  -7 -12  -4    0.50    1.30
   7  12   4    2.40    1.30
   0  13   4    1.30    1.20
   1  13   4   60.69    4.00
   2  13   4    8.80    1.70
   3  13   4   36.40    3.00
   4  13   4    0.10    1.10
   3  12  -5    7.40    1.50
  -3 -12   5    9.60    2.40
   2  12  -5    7.30    1.40
  -2 -12   5    5.60    2.20
   1  12  -5    0.30    1.00
  -1 -12   5    2.30    2.10
   0  12  -5   10.60    1.60
   0 -12   5   14.60    3.00
   1 -12   5   30.30    4.00
   2 -12   5   15.50    3.20
  -3  12  -5   64.99    4.20
   3 -12   5   55.79    5.40
   5  11  -5   26.60    2.40
  -5 -11   5   28.70    3.10
   4  11  -5   18.20    2.10
  -4 -11   5   22.30    2.70
   3  11  -5   14.90    1.90
  -3 -11   5   20.40    2.70
   2  11  -5  137.49    6.90
  -2 -11   5  154.78    9.00
   1  11  -5    4.90    1.20
  -1 -11   5    5.70    2.10
   0  11  -5   21.10    2.00
   0 -11   5   24.70    3.50
  -1  11  -5   -0.10    0.80
   1 -11   5    1.60    2.50
  -2  11  -5   15.60    1.90
   2 -11   5   12.80    3.10
  -3  11  -5   13.00    1.80
   3 -11   5   11.50    2.70
  -4  11  -5    0.00    1.10
   4 -11   5    1.10    1.80
  -5  11  -5   21.90    2.50
   5 -11   5   19.90    3.00
   7  10  -5    1.90    1.20
   6  10  -5    1.20    1.10
  -6 -10   5    2.50    1.60
   5  10  -5    9.90    1.50
  -5 -10   5   14.00    2.10
   4  10  -5   15.80    1.90
  -4 -10   5   18.10    2.50
   3  10  -5  165.78    8.20
  -3 -10   5  199.98   10.50
   2  10  -5   77.99    4.30
  -2 -10   5   83.59    5.60
   1  10  -5  269.67   12.10
  -1 -10   5  298.97   15.70
   0  10  -5   -1.40    0.80
   0 -10   5    1.00    2.20
  -1  10  -5    9.30    1.30
  -1  10  -5    8.30    1.40
   1 -10   5    6.60    2.40
  -2  10  -5   14.60    1.80
   2 -10   5   17.10    2.90
  -3  10  -5   23.60    2.30
   3 -10   5   19.20    3.00
  -4  10  -5   31.50    2.70
   4 -10   5   25.70    3.30
  -5  10  -5   -0.50    1.00
   5 -10   5   -0.70    1.30
  -6  10  -5   57.59    4.00
   6 -10   5   59.29    4.40
   7 -10   5   21.40    2.60
   8   9  -5    0.60    1.00
  -8  -9   5    0.60    1.20
   7   9  -5    4.00    1.20
  -7  -9   5    5.80    1.60
   6   9  -5   18.20    2.10
  -6  -9   5   23.50    2.50
   5   9  -5   12.50    1.60
  -5  -9   5   14.00    2.10
   4   9  -5   -0.60    0.80
  -4  -9   5    0.10    1.30
   3   9  -5    4.20    1.10
  -3  -9   5    7.30    1.70
   2   9  -5   39.10    2.60
  -2  -9   5   45.60    3.80
   1   9  -5   43.30    2.70
  -1  -9   5   45.80    4.10
   0   9  -5    6.70    1.10
  -1   9  -5   72.79    3.90
  -1   9  -5   62.39    3.40
   1  -9   5   61.59    5.20
  -2   9  -5   95.59    5.10
  -2   9  -5  101.29    4.50
   2  -9   5   79.49    6.20
  -3   9  -5    7.90    1.50
   3  -9   5    8.00    2.00
  -4   9  -5   86.09    4.80
   4  -9   5   72.59    5.30
  -5   9  -5    4.90    1.40
   5  -9   5    4.30    1.40
  -6   9  -5    0.50    1.20
   6  -9   5   -0.40    1.10
  -7   9  -5   15.00    2.10
   7  -9   5   12.50    1.90
   8  -9   5    0.00    1.10
   9   8  -5    7.60    1.40
   8   8  -5   -0.70    0.90
  -8  -8   5   -0.40    1.30
   7   8  -5  116.39    5.80
  -7  -8   5  120.09    7.00
   6   8  -5   64.79    3.80
  -6  -8   5   74.69    4.70
   5   8  -5  156.08    7.40
  -5  -8   5  165.58    9.00
   4   8  -5   28.40    2.20
  -4  -8   5   35.70    2.80
   3   8  -5    7.40    1.20
  -3  -8   5    7.70    1.60
   2   8  -5   26.30    2.00
  -2  -8   5   34.90    3.20
   1   8  -5   81.09    4.30
   1   8  -5   78.59    4.00
  -1  -8   5   77.89    5.50
   0   8  -5  164.18    7.10
   0   8  -5  157.48    7.70
   0  -8   5  153.18    9.40
  -1   8  -5  127.79    6.20
  -1   8  -5  128.29    5.60
   1  -8   5  105.89    7.70
  -2   8  -5  217.98    9.30
  -2   8  -5  222.58   10.60
  -3   8  -5  226.78    9.90
   3  -8   5  176.68   11.10
  -4   8  -5    3.00    1.10
   4  -8   5    4.20    1.30
  -5   8  -5   37.70    3.00
   5  -8   5   41.50    3.20
  -6   8  -5   33.60    2.90
   6  -8   5   36.90    2.80
  -7   8  -5    0.20    1.20
   7  -8   5    1.60    1.10
  -8   8  -5    0.00    1.20
   8  -8   5   -0.30    1.00
   9   7  -5   -0.10    0.90
  -9  -7   5    0.60    1.30
   8   7  -5   15.70    1.80
  -8  -7   5   18.30    2.20
   7   7  -5    6.40    1.20
  -7  -7   5    4.50    1.40
   6   7  -5   55.09    3.20
  -6  -7   5   51.29    3.60
   5   7  -5    6.90    1.20
  -5  -7   5    7.00    1.40
   4   7  -5    1.00    0.80
  -4  -7   5    0.60    1.00
   3   7  -5    1.10    0.70
  -3  -7   5    1.50    1.20
   2   7  -5  207.28   10.10
   2   7  -5  216.98    9.40
  -2  -7   5  233.18   12.00
   1   7  -5   15.60    1.50
   1   7  -5   16.30    1.50
  -1  -7   5   19.40    2.50
   0   7  -5  147.89    6.50
   0   7  -5  148.99    7.20
   0  -7   5  143.89    8.70
  -1   7  -5   39.20    2.50
  -1   7  -5   40.00    2.20
   1  -7   5   31.10    3.40
  -2   7  -5    2.80    0.90
  -2   7  -5    1.90    0.60
   2  -7   5    2.20    1.20
   3  -7   5    2.50    1.10
  -4   7  -5    2.10    1.00
   4  -7   5   -1.90    1.00
  -5   7  -5  142.69    7.60
   5  -7   5  155.68    8.30
  -6   7  -5    0.00    1.00
   6  -7   5    0.80    0.90
  -7   7  -5  189.48    9.70
  -7   7  -5  171.58    9.20
  -8   7  -5    2.00    1.10
  -8   7  -5    0.10    1.30
  -9   7  -5    2.20    1.20
  -9   7  -5    0.00    1.30
 -10  -6   5   47.50    3.80
   9   6  -5   35.30    2.50
  -9  -6   5   34.50    3.10
   8   6  -5   19.50    1.90
  -8  -6   5   22.30    2.40
   7   6  -5   38.10    2.60
  -7  -6   5   41.80    3.10
   6   6  -5   10.30    1.40
  -6  -6   5   10.20    1.50
   5   6  -5    8.00    1.20
  -5  -6   5    8.40    1.40
   4   6  -5   26.20    1.90
  -4  -6   5   27.80    2.40
   3   6  -5    8.30    1.10
   3   6  -5    7.10    0.90
  -3  -6   5    6.20    1.30
   2   6  -5   96.99    4.50
   2   6  -5   91.69    4.70
  -2  -6   5   99.69    5.90
   1   6  -5  655.93   29.90
   1   6  -5  690.63   27.00
  -1  -6   5  672.23   34.10
   0   6  -5   12.40    1.30
   0   6  -5   14.50    1.30
   0  -6   5   11.70    2.00
  -1   6  -5   18.50    1.60
  -1   6  -5   19.30    1.30
   1  -6   5   12.90    2.10
  -2   6  -5   50.49    2.30
  -2   6  -5   44.70    2.80
   2  -6   5   39.80    3.30
  -3   6  -5   88.79    4.80
  -3   6  -5   86.79    3.90
   3  -6   5   90.19    5.30
   4  -6   5   15.70    1.70
  -5   6  -5   21.20    2.00
  -6   6  -5  106.49    5.80
  -6   6  -5  105.29    5.80
  -7   6  -5   -0.80    1.00
  -7   6  -5   -0.30    0.90
  -8   6  -5   66.09    4.10
  -8   6  -5   65.69    4.30
  -9   6  -5    2.00    1.10
  -9   6  -5    2.80    1.50
 -10   6  -5    7.00    1.50
 -10   6  -5    8.00    1.90
 -10  -5   5   72.59    4.90
   9   5  -5   40.90    2.60
  -9  -5   5   34.90    3.10
   8   5  -5    1.30    0.90
  -8  -5   5   -0.70    1.10
   7   5  -5    3.40    0.90
  -7  -5   5    5.20    1.30
   6   5  -5  142.99    6.30
  -6  -5   5  132.39    7.50
   5   5  -5   18.30    1.50
  -5  -5   5   15.20    1.60
   4   5  -5  120.09    5.50
  -4  -5   5  125.19    6.80
   3   5  -5   41.50    2.60
   3   5  -5   52.59    2.60
  -3  -5   5   50.39    3.20
   2   5  -5   81.79    4.10
   2   5  -5   85.49    3.90
  -2  -5   5   74.59    4.80
   1   5  -5   63.59    3.10
   1   5  -5   60.19    3.30
  -1  -5   5   67.09    4.30
   0   5  -5   38.60    2.00
   0   5  -5   33.80    2.20
   0  -5   5   34.70    3.00
  -1   5  -5  324.77   12.70
  -1   5  -5  333.87   14.30
   1  -5   5  278.87   16.30
  -2   5  -5    4.70    0.90
  -2   5  -5    4.40    0.60
   2  -5   5    4.40    1.00
  -3   5  -5  221.28    9.40
  -3   5  -5  224.28   10.90
   3  -5   5  251.77   12.10
  -4   5  -5   86.29    4.70
  -5   5  -5    4.90    0.90
  -5   5  -5    1.80    0.90
  -6   5  -5   21.00    1.90
  -6   5  -5   18.10    2.00
  -7   5  -5    3.40    1.20
  -7   5  -5    0.60    0.90
  -8   5  -5   68.39    4.20
  -8   5  -5   70.99    4.40
  -9   5  -5    7.00    1.40
  -9   5  -5    7.90    1.70
 -10   5  -5   63.39    4.50
 -10   5  -5   67.29    4.30
 -11   5  -5   18.80    2.20
 -10  -4   5   14.00    2.10
  -9  -4   5    0.60    1.20
   8   4  -5   -0.20    0.70
  -8  -4   5    1.50    1.10
   7   4  -5  156.68    7.00
  -7  -4   5  161.38    8.70
   6   4  -5   41.00    2.40
  -6  -4   5   43.30    2.90
   5   4  -5  420.56   17.20
  -5  -4   5  421.26   21.30
  -5  -4   5  424.56   19.10
   4   4  -5    7.40    0.90
  -4  -4   5    6.70    1.00
  -4  -4   5    7.40    1.10
   3   4  -5  100.79    5.00
   3   4  -5  106.09    4.70
  -3  -4   5  104.79    5.80
   2   4  -5  170.28    7.80
   2   4  -5  175.48    7.20
  -2  -4   5  159.68    9.00
   1   4  -5   51.79    2.50
   1   4  -5   51.79    2.80
  -1  -4   5   48.40    3.50
   0   4  -5  642.44   24.90
   0   4  -5  636.74   27.80
   0  -4   5  596.14   31.60
  -1   4  -5    0.40    0.50
  -1   4  -5    0.60    0.40
   1  -4   5    0.60    0.70
  -2   4  -5 1240.18   54.39
  -2   4  -5 1184.28   48.50
   2  -4   5 1269.57   60.99
  -3   4  -5   90.39    3.90
  -3   4  -5   90.29    4.70
  -4   4  -5  341.57   15.90
  -4   4  -5  352.76   13.80
  -4   4  -5  342.67   17.40
  -5   4  -5    1.80    0.90
  -5   4  -5    0.70    0.60
  -6   4  -5  122.19    6.60
  -6   4  -5  121.89    6.30
  -7   4  -5   24.20    2.20
  -7   4  -5   24.90    2.00
  -8   4  -5   63.39    4.00
  -8   4  -5   61.39    3.80
  -9   4  -5  102.59    5.70
  -9   4  -5   91.19    5.60
 -10   4  -5   19.40    2.10
 -10   4  -5   17.70    2.30
 -11   4  -5   44.20    3.60
 -11   4  -5   45.00    3.40
 -11  -3   5   38.60    3.30
 -10  -3   5    2.80    1.40
  -9  -3   5   18.20    2.20
   8   3  -5   22.20    1.70
  -8  -3   5   20.50    2.10
   7   3  -5   14.30    1.40
  -7  -3   5   13.60    1.60
   6   3  -5  408.86   16.50
  -6  -3   5  408.86   20.60
  -6  -3   5  398.46   18.30
   5   3  -5   15.70    1.30
  -5  -3   5   15.90    1.50
  -5  -3   5   15.70    1.60
   4   3  -5   63.09    3.10
  -4  -3   5   60.79    3.70
  -4  -3   5   65.29    3.50
   3   3  -5  399.76   15.70
   3   3  -5  383.06   17.40
  -3  -3   5  379.16   19.50
   2   3  -5  354.26   15.90
   2   3  -5  353.46   14.30
  -2  -3   5  354.36   17.90
   1   3  -5  743.33   29.20
   1   3  -5  754.52   32.60
  -1  -3   5  710.23   36.80
   0   3  -5  569.94   22.60
   0   3  -5  579.04   25.30
   0  -3   5  553.34   28.60
  -1   3  -5    9.00    1.00
  -1   3  -5   11.20    0.80
   1  -3   5    8.80    1.20
  -2   3  -5  149.39    6.40
  -2   3  -5  147.29    7.40
   2  -3   5  175.18    8.30
  -3   3  -5  730.73   36.40
  -3   3  -5  736.53   32.80
  -3   3  -5  738.53   29.00
  -4   3  -5   29.80    2.20
  -4   3  -5   30.10    2.00
  -4   3  -5   34.30    1.50
  -5   3  -5   49.70    3.10
  -5   3  -5   50.99    3.00
  -6   3  -5  208.28   10.70
  -6   3  -5  204.48    9.90
  -7   3  -5  121.39    6.40
  -7   3  -5  113.69    6.20
  -8   3  -5    0.20    0.80
  -8   3  -5    0.40    0.90
  -9   3  -5   73.79    4.40
  -9   3  -5   67.69    4.40
 -10   3  -5   55.49    3.50
 -10   3  -5   44.00    3.60
 -11   3  -5    1.80    1.20
 -11   3  -5    0.10    1.30
 -11  -2   5   36.50    3.10
 -10  -2   5   27.10    2.60
  -9  -2   5  117.59    6.70
   8   2  -5   23.70    1.70
  -8  -2   5   24.10    2.20
   7   2  -5    1.70    0.70
  -7  -2   5    1.50    0.90
  -7  -2   5    2.40    0.90
   6   2  -5   49.90    2.50
  -6  -2   5   45.20    3.00
  -6  -2   5   47.40    2.80
   5   2  -5    6.90    0.80
  -5  -2   5    5.00    0.90
  -5  -2   5    6.80    1.00
   4   2  -5  713.73   27.60
  -4  -2   5  668.63   34.30
   3   2  -5    1.70    0.50
  -3  -2   5    0.60    0.60
  -3  -2   5    1.20    0.60
   2   2  -5 1167.48   45.90
   2   2  -5 1175.28   51.19
  -2  -2   5 1143.79   57.39
   1   2  -5  210.18    8.40
   1   2  -5  215.18    9.40
  -1  -2   5  188.88   10.60
   0   2  -5  162.48    6.50
   0   2  -5  160.98    7.30
   0  -2   5  150.18    8.40
  -1   2  -5  101.69    4.40
  -1   2  -5  100.99    5.00
   1  -2   5  114.39    5.70
  -2   2  -5  999.20   39.10
  -2   2  -5 1015.60   49.00
  -2   2  -5  963.70   43.90
  -3   2  -5   12.20    1.30
  -3   2  -5   12.60    1.20
  -3   2  -5   11.50    0.80
  -4   2  -5   21.40    1.70
  -4   2  -5   27.50    1.30
  -4   2  -5   28.00    1.90
  -5   2  -5  110.69    4.40
  -5   2  -5  105.79    5.50
  -5   2  -5  106.19    5.70
  -6   2  -5  248.18   12.50
  -6   2  -5  238.88   11.50
  -7   2  -5   20.70    1.70
  -7   2  -5   19.10    1.90
  -8   2  -5  102.69    5.60
  -8   2  -5  105.59    5.80
  -9   2  -5    0.60    1.00
  -9   2  -5    0.40    0.90
 -10   2  -5    5.40    1.50
 -10   2  -5    7.10    1.40
 -11   2  -5   36.70    3.00
 -11   2  -5   31.60    2.70
 -10  -1   5   89.09    5.50
  -9  -1   5   33.80    2.70
  -8  -1   5   -0.50    0.40
  -8  -1   5    0.30    0.90
   7   1  -5   14.40    1.20
  -7  -1   5   10.10    1.30
  -7  -1   5   15.30    1.60
   6   1  -5   13.00    1.10
  -6  -1   5   15.90    1.50
  -6  -1   5   13.00    1.40
   5   1  -5   12.30    1.00
  -5  -1   5   10.20    1.20
  -5  -1   5    9.00    1.10
   4   1  -5   42.30    2.00
  -4  -1   5   39.70    2.40
  -4  -1   5   37.70    2.40
   3   1  -5  489.15   20.10
  -3  -1   5  513.25   22.60
  -3  -1   5  510.35   25.10
   2   1  -5    0.40    0.30
  -2  -1   5    0.50    0.50
   1   1  -5  135.89    5.50
   1   1  -5  143.39    6.30
  -1  -1   5  121.69    7.00
   0   1  -5   53.99    2.40
   0   1  -5   51.09    2.70
   0  -1   5   54.19    3.20
  -1   1  -5  191.58    9.50
  -1   1  -5  208.68    8.50
   1  -1   5  229.78   10.70
  -2   1  -5 2466.85  102.69
  -2   1  -5 2032.50   91.89
  -2   1  -5 2523.15  115.39
  -3   1  -5 3318.17  165.98
  -3   1  -5 3393.56  148.19
  -3   1  -5 3431.76  132.59
  -4   1  -5    0.00    0.20
  -4   1  -5   -0.20    0.50
  -4   1  -5    0.10    0.40
  -5   1  -5  777.32   38.30
  -5   1  -5  763.92   34.40
  -5   1  -5  776.62   30.40
  -6   1  -5   16.40    1.40
  -6   1  -5   15.30    1.50
  -7   1  -5   46.40    2.90
  -7   1  -5   46.90    3.00
  -8   1  -5    7.80    1.20
  -8   1  -5    6.40    1.20
  -9   1  -5    5.40    1.30
  -9   1  -5    8.10    1.20
 -10   1  -5   57.59    3.60
 -10   1  -5   51.79    3.60
 -11   1  -5   -0.20    1.10
 -12   1  -5    8.70    1.70
  -9   0   5   56.09    3.70
  -9   0   5   55.49    3.70
  -8   0   5  101.69    5.80
  -8   0   5  105.99    5.60
   7   0  -5   11.30    1.10
  -7   0   5   12.10    1.50
  -7   0   5   12.20    1.40
   6   0  -5  432.36   16.60
  -6   0   5  410.76   20.80
  -6   0   5  395.26   18.80
   5   0  -5  358.26   14.20
  -5   0   5  347.27   17.60
  -5   0   5  346.67   16.00
   4   0  -5  291.07   11.90
  -4   0   5  295.47   13.50
  -4   0   5  297.07   14.80
   3   0  -5  323.17   13.20
  -3   0   5  340.07   14.90
  -3   0   5  323.77   16.40
   2   0  -5    0.90    0.30
  -2   0   5    0.60    0.40
  -2   0   5   -0.20    0.50
   1   0  -5  771.62   29.10
   1   0  -5  767.62   32.60
  -1   0   5  669.73   36.30
   0   0  -5  706.03   32.10
   0   0  -5  717.43   28.70
   0   0   5  754.12   35.90
  -1   0  -5  186.88    8.70
  -1   0  -5  195.58    7.70
  -2   0  -5  568.74   25.80
  -2   0  -5  595.94   28.80
  -3   0  -5 1832.92   90.79
  -3   0  -5 1851.51   81.19
  -3   0  -5 1858.11   72.59
  -4   0  -5  824.82   36.70
  -4   0  -5  837.52   41.00
  -4   0  -5  827.42   32.70
  -5   0  -5   19.40    1.60
  -5   0  -5   16.30    1.00
  -5   0  -5   17.80    1.40
  -6   0  -5   -0.10    0.60
  -6   0  -5    0.00    0.50
   6   0   5    1.20    0.40
  -7   0  -5   28.70    2.00
  -7   0  -5   27.40    2.00
  -8   0  -5   -0.20    0.30
  -8   0  -5    0.00    0.70
 -10   0  -5   -0.60    1.00
 -11   0  -5    7.00    1.50
 -12   0  -5    1.50    1.20
 -10   1   5   27.60    2.70
  -9   1   5    1.00    1.20
  -8   1   5   12.20    1.40
  -8   1   5   11.80    1.60
  -7   1   5  122.09    6.40
  -7   1   5  129.19    6.80
   6  -1  -5   91.49    4.00
  -6   1   5   91.19    5.00
  -6   1   5   89.19    4.80
   5  -1  -5  307.37   12.60
  -5   1   5  318.47   14.40
  -5   1   5  311.97   15.70
   4  -1  -5   58.09    2.60
  -4   1   5   58.49    3.20
  -4   1   5   55.79    3.20
   3  -1  -5  112.69    4.90
  -3   1   5  114.99    6.00
  -3   1   5  125.29    5.70
   2  -1  -5   83.79    3.50
  -2   1   5   82.29    4.20
  -2   1   5   81.09    4.10
   1  -1  -5  441.76   17.60
  -1   1   5  448.46   19.80
  -1   1   5  437.26   21.80
   0  -1  -5    4.40    0.60
   0  -1  -5    3.50    0.40
  -1  -1  -5  429.56   19.20
  -1  -1  -5  433.96   21.30
  -1  -1  -5  430.76   17.20
  -2  -1  -5    6.50    0.60
  -3  -1  -5  199.58    9.40
  -3  -1  -5  193.38    8.30
  -3  -1  -5  227.08   10.40
  -4  -1  -5  109.09    5.80
  -4  -1  -5  112.79    4.60
  -5  -1  -5   14.70    1.30
  -5  -1  -5   16.40    1.30
  -5  -1  -5   14.30    0.90
  -6  -1  -5  696.73   30.50
  -6  -1  -5  687.53   34.00
   6   1   5  668.73   27.20
  -7  -1  -5  283.07   13.10
  -7  -1  -5  286.37   14.50
  -8  -1  -5   80.49    4.30
  -8  -1  -5   78.49    4.60
  -9  -1  -5   57.09    3.60
 -10  -1  -5    7.80    1.40
 -11  -1  -5   14.80    1.80
 -12  -1  -5    0.90    1.20
 -10   2   5   10.40    1.90
  -9   2   5  106.49    6.00
  -8   2   5    5.70    1.40
  -7   2   5   49.10    3.20
   6  -2  -5  273.97   11.20
  -6   2   5  267.47   12.90
  -6   2   5  284.37   14.00
   5  -2  -5   36.20    1.90
  -5   2   5   37.40    2.50
  -5   2   5   39.20    2.30
   4  -2  -5  143.09    6.10
  -4   2   5  150.58    7.60
  -4   2   5  151.58    7.20
   3  -2  -5  368.46   14.90
  -3   2   5  374.06   16.80
  -3   2   5  372.26   18.40
   2  -2  -5 1433.46   57.19
  -2   2   5 1463.65   71.29
  -2   2   5 1458.45   63.99
   1  -2  -5   37.70    1.90
  -1   2   5   39.20    2.00
  -1   2   5   42.40    2.30
   0  -2  -5  649.43   26.90
   0   2   5  667.23   30.20
   0   2   5  726.33   33.50
  -1  -2  -5    8.90    0.70
  -1  -2  -5   11.80    0.70
  -1  -2  -5   11.80    0.90
  -2  -2  -5   12.90    0.90
  -2  -2  -5   12.80    0.80
  -3  -2  -5  111.09    5.10
  -3  -2  -5  108.29    4.60
  -4  -2  -5    3.40    0.60
  -4  -2  -5    3.20    0.40
  -4  -2  -5    1.90    0.50
  -5  -2  -5 1033.80   51.09
  -5  -2  -5 1054.29   45.60
  -5  -2  -5 1017.60   40.80
  -6  -2  -5  303.57   13.60
  -6  -2  -5  303.77   15.30
   6   2   5  296.57   12.40
  -7  -2  -5  809.12   39.80
  -7  -2  -5  811.92   35.50
   7   2   5  776.12   31.80
  -8  -2  -5   18.10    1.80
  -9  -2  -5   18.30    1.90
 -10  -2  -5    0.00    1.10
 -11  -2  -5   30.50    2.70
 -12  -2  -5    1.10    1.30
 -10   3   5   41.50    3.40
  -9   3   5    5.50    1.50
  -8   3   5   86.79    5.10
  -7   3   5   16.60    1.90
  -6   3   5   40.60    2.80
   5  -3  -5  414.26   17.00
  -5   3   5  434.76   19.40
  -5   3   5  427.26   21.10
   4  -3  -5    3.20    0.50
  -4   3   5    3.60    0.50
   3  -3  -5  183.08    7.70
  -3   3   5  189.38    8.80
  -3   3   5  188.68    9.30
   2  -3  -5  338.87   13.90
  -2   3   5  353.36   15.80
  -2   3   5  351.66   17.10
   1  -3  -5  804.82   32.50
  -1   3   5  838.22   36.40
   0  -3  -5   15.00    1.00
   0   3   5   15.80    1.20
  -1  -3  -5   36.60    1.90
  -1  -3  -5   36.70    1.80
   1   3   5   36.40    2.10
  -2  -3  -5   59.99    3.10
  -3  -3  -5  197.58   10.40
  -3  -3  -5  209.58    9.30
  -3  -3  -5  213.08    8.50
  -4  -3  -5   14.70    1.00
  -4  -3  -5   12.90    0.90
  -4  -3  -5   11.60    1.10
  -5  -3  -5  624.34   31.80
  -5  -3  -5  654.93   28.30
  -6  -3  -5   46.60    2.50
  -6  -3  -5   46.60    2.80
   6   3   5   42.90    2.60
  -7  -3  -5   81.99    4.70
   7   3   5   83.69    4.00
  -8  -3  -5    0.00    0.80
  -9  -3  -5   20.40    2.00
 -10  -3  -5  113.89    6.60
 -11  -3  -5   17.20    2.20
 -12  -3  -5   40.10    3.30
 -10   4   5    3.50    1.70
  -9   4   5    0.90    1.30
  -8   4   5   60.29    4.00
  -7   4   5   -0.30    1.00
  -6   4   5  436.86   20.10
   5  -4  -5  131.89    5.80
  -5   4   5  142.69    6.90
   4  -4  -5  102.29    4.40
  -4   4   5   97.79    5.20
   3  -4  -5  220.38    9.20
  -3   4   5  223.28   11.10
  -3   4   5  228.38   10.50
   2  -4  -5  117.49    5.00
  -2   4   5  119.69    5.80
   1  -4  -5    6.20    0.70
  -1   4   5    6.70    0.80
   0  -4  -5  594.94   23.80
   0   4   5  603.04   26.60
  -1  -4  -5  280.37   14.40
  -1  -4  -5  299.57   11.80
   1   4   5  297.37   13.20
  -2  -4  -5   49.90    2.40
  -2  -4  -5   49.00    2.70
   2   4   5   52.09    2.60
  -3  -4  -5    9.80    0.80
  -3  -4  -5    7.90    0.90
  -4  -4  -5  245.68   10.70
  -4  -4  -5  236.28    9.80
  -4  -4  -5  235.48   12.10
  -5  -4  -5   32.20    2.20
  -5  -4  -5   36.70    1.90
   5   4   5   34.10    2.20
  -6  -4  -5   39.40    2.60
   6   4   5   39.60    2.50
  -7  -4  -5  246.18   12.60
   7   4   5  238.28   10.30
  -8  -4  -5   -1.40    0.80
   8   4   5   -0.10    0.60
  -9  -4  -5   -0.50    1.00
 -10  -4  -5   21.50    2.30
 -11  -4  -5   72.19    4.80
 -12  -4  -5    0.40    1.40
  -9   5   5   -1.10    1.30
  -8   5   5    0.10    1.20
  -7   5   5   96.79    5.50
  -6   5   5    2.50    1.10
  -5   5   5  192.68    9.40
   2  -5  -5   26.20    1.50
  -2   5   5   27.00    1.90
   1  -5  -5  538.85   21.40
  -1   5   5  533.95   24.00
   0  -5  -5   65.29    3.40
   0  -5  -5   67.29    3.10
   0   5   5   67.39    3.40
  -1  -5  -5   19.50    1.20
  -1  -5  -5   20.60    1.30
   1   5   5   20.20    1.40
  -2  -5  -5  485.15   23.80
  -2  -5  -5  469.55   19.30
   2   5   5  487.45   21.30
  -3  -5  -5    8.40    0.80
  -3  -5  -5    8.20    0.90
   3   5   5    8.90    0.80
   4   5   5  132.49    6.10
  -5  -5  -5   38.70    2.50
   5   5   5   35.70    2.50
  -6  -5  -5  470.65   23.00
   6   5   5  443.16   18.80
  -7  -5  -5   15.60    1.70
   7   5   5   17.60    1.70
  -8  -5  -5   69.99    4.20
   8   5   5   65.59    3.60
  -9  -5  -5    0.20    1.00
 -10  -5  -5   12.50    1.90
 -11  -5  -5    1.00    1.40
  -9   6   5   32.00    3.20
  -8   6   5   14.90    2.20
  -7   6   5   28.30    2.70
  -6   6   5   30.20    2.60
  -5   6   5   39.00    2.80
   4  -6  -5    2.30    0.60
  -4   6   5    2.30    1.00
   3  -6  -5   19.30    1.40
   2  -6  -5  834.82   32.80
  -2   6   5  814.42   36.70
   1  -6  -5  446.26   18.00
  -1   6   5  450.05   20.20
   0  -6  -5  536.25   21.40
   0  -6  -5  525.25   26.30
   0   6   5  539.95   23.80
  -1  -6  -5    2.90    0.50
  -1  -6  -5    2.30    0.50
   1   6   5    3.40    0.60
  -2  -6  -5  202.98    8.60
  -2  -6  -5  206.38   10.40
   2   6   5  207.08    9.30
  -3  -6  -5   15.90    1.30
   3   6   5   15.60    1.10
  -4  -6  -5    1.00    0.60
   4   6   5    2.10    0.90
  -5  -6  -5   95.19    5.20
   5   6   5   91.39    4.70
   6   6   5    3.20    1.00
  -7  -6  -5  104.19    5.80
   7   6   5  100.89    5.10
  -8  -6  -5    8.30    1.40
   8   6   5    5.20    1.10
  -9  -6  -5    6.40    1.50
   9   6   5    5.80    1.20
 -10  -6  -5    1.70    1.30
 -11  -6  -5    9.30    1.80
  -8   7   5   37.00    3.30
  -7   7   5   -0.90    1.20
  -6   7   5    8.20    1.60
  -5   7   5   57.29    3.70
   4  -7  -5  219.08    8.70
  -4   7   5  193.48   10.00
   3  -7  -5    3.80    0.70
  -3   7   5    3.10    0.90
   2  -7  -5  210.28    8.70
  -2   7   5  205.08    9.90
   1  -7  -5  139.29    6.20
  -1   7   5  146.59    6.90
   0  -7  -5   90.79    4.20
   0   7   5   94.39    4.70
  -1  -7  -5    1.90    0.50
  -1  -7  -5    2.10    0.60
   1   7   5    2.70    0.60
  -2  -7  -5  419.96   20.70
   2   7   5  418.56   18.50
   2   7   5  405.86   17.30
  -3  -7  -5   26.70    1.90
   3   7   5   30.90    2.30
  -4  -7  -5  233.68   11.90
   4   7   5  232.28   10.30
  -5  -7  -5    1.90    0.90
   5   7   5   -0.70    0.80
  -6  -7  -5   88.59    5.00
   6   7   5   85.89    4.60
  -7  -7  -5    9.80    1.40
   7   7   5    9.00    1.40
  -8  -7  -5   46.30    3.20
   8   7   5   40.50    2.90
  -9  -7  -5   34.60    2.90
   9   7   5   32.80    2.60
 -10  -7  -5   29.10    2.80
 -11  -7  -5   34.30    3.10
  -7   8   5   17.30    2.40
  -6   8   5  189.08    9.70
  -5   8   5   16.10    2.00
  -4   8   5   63.79    4.00
   3  -8  -5   17.20    1.50
  -3   8   5   12.00    1.60
   2  -8  -5   24.10    1.70
  -2   8   5   24.80    2.10
  -1   8   5   16.70    1.60
   0   8   5   15.10    1.50
   1   8   5  254.87   11.30
   1   8   5  236.38   10.70
  -2  -8  -5    9.40    1.00
   2   8   5   10.10    1.50
  -3  -8  -5  428.46   20.70
   3   8   5  394.76   17.30
  -4  -8  -5  107.59    5.90
   4   8   5  107.09    5.40
  -5  -8  -5   80.19    4.70
   5   8   5   89.59    4.60
  -6  -8  -5   12.10    1.50
   6   8   5   11.90    1.70
  -7  -8  -5    2.00    1.00
   7   8   5    1.70    1.00
  -8  -8  -5    7.80    1.50
   8   8   5    6.70    1.40
  -9  -8  -5    2.30    1.40
   9   8   5    2.20    1.10
 -10  -8  -5   24.00    2.60
 -11  -8  -5    6.20    1.80
  -7   9   5   34.20    3.20
  -6   9   5   21.60    2.50
  -5   9   5  126.49    6.90
  -4   9   5    0.60    1.00
  -3   9   5   18.00    1.90
  -2   9   5  190.88    8.60
  -2   9   5  187.78    9.20
  -1   9   5  126.29    6.30
  -1   9   5  125.29    6.20
   0   9   5   73.99    4.00
   0   9   5   77.69    4.20
   1   9   5   83.89    4.60
   2   9   5  207.18    9.40
   3   9   5    5.70    1.20
  -4  -9  -5   24.30    2.00
   4   9   5   24.50    2.20
  -5  -9  -5    0.20    0.30
   5   9   5    0.90    1.00
  -6  -9  -5   72.69    4.30
   6   9   5   67.69    4.10
  -7  -9  -5   33.80    2.70
   7   9   5   30.20    2.60
  -8  -9  -5  124.69    6.90
   8   9   5  109.79    6.00
  -9  -9  -5    3.10    1.50
   9   9   5    4.30    1.30
 -10  -9  -5    2.80    1.60
  10   9   5    6.10    1.50
  -6  10   5    5.10    1.60
  -5  10   5    1.70    1.40
  -4  10   5   30.00    2.70
  -3  10   5   89.19    5.10
  -2  10   5   78.49    4.40
  -2  10   5   73.49    4.40
  -1  10   5  367.86   16.80
  -1  10   5  359.66   15.60
   0  10   5   46.10    3.20
   1  10   5   10.40    1.60
   2  10   5   18.10    2.00
   3  10   5   46.30    3.20
   4  10   5   43.20    3.10
  -5 -10  -5    3.90    0.90
   5  10   5    6.00    1.40
  -6 -10  -5   73.39    4.30
   6  10   5   58.79    4.00
  -7 -10  -5   37.90    2.90
   7  10   5   32.10    2.80
  -8 -10  -5   13.20    1.90
   8  10   5   12.60    1.90
  -9 -10  -5   28.90    2.80
   9  10   5   25.00    2.60
 -10 -10  -5    7.30    1.90
  -5  11   5    4.70    1.60
  -4  11   5    1.70    1.30
  -3  11   5    5.20    1.40
  -2  11   5   62.99    4.00
  -1  11   5    1.80    1.10
   0  11   5    1.50    1.00
   1  11   5    0.00    1.00
   2  11   5  117.59    6.10
   3  11   5    4.00    1.30
   4  11   5   76.99    4.50
   5  11   5    4.20    1.30
   6  11   5   36.20    3.00
  -7 -11  -5    6.60    1.50
   7  11   5    3.80    1.40
  -8 -11  -5    2.70    1.40
   8  11   5    2.40    1.30
  -9 -11  -5    3.30    1.60
   9  11   5    1.80    1.30
  -4  12   5   42.80    3.50
  -3  12   5    3.10    1.40
  -1  12   5   12.80    1.90
   0  12   5    4.80    1.40
   1  12   5   10.80    1.80
   2  12   5   40.00    3.10
   3  12   5  209.68    9.90
   4  12   5   18.20    2.20
   5  12   5   17.00    2.20
   6  12   5    0.90    1.10
   7  12   5    0.70    1.20
   0  13   5    3.80    1.40
   1  13   5    1.60    1.20
   2  13   5   12.10    1.90
   3  13   5    3.30    1.30
   4  13   5   11.70    2.00
   2  12  -6   15.30    1.90
  -2 -12   6   19.00    3.10
   1  12  -6    4.90    1.30
  -1 -12   6    7.40    2.70
   0  12  -6   48.10    3.20
   0 -12   6   58.79    5.30
   1 -12   6    2.40    2.60
   2 -12   6    4.50    2.60
   4  11  -6    9.30    1.60
  -4 -11   6   10.00    2.30
   3  11  -6   34.90    2.70
  -3 -11   6   34.60    3.70
   2  11  -6    5.90    1.30
  -2 -11   6    5.20    2.20
   1  11  -6   -0.40    0.90
  -1 -11   6   -0.10    2.20
   0  11  -6   12.10    1.60
   0 -11   6   16.80    3.30
   1 -11   6    8.50    2.80
  -2  11  -6   41.50    3.10
   2 -11   6   36.10    4.30
  -3  11  -6   20.50    2.20
   3 -11   6   19.30    3.30
  -4  11  -6   58.09    3.90
   4 -11   6   51.99    4.90
  -5  11  -6   14.20    2.20
   5 -11   6   11.10    2.40
   6  10  -6   46.50    3.20
  -6 -10   6   50.49    3.80
   5  10  -6   38.30    2.90
  -5 -10   6   42.60    3.60
   4  10  -6  104.79    5.80
  -4 -10   6  131.99    7.40
   3  10  -6    4.60    1.20
  -3 -10   6    4.70    1.90
   2  10  -6    3.80    1.10
  -2 -10   6    9.20    2.30
   1  10  -6    3.90    1.10
  -1 -10   6    6.40    2.30
   0  10  -6   27.20    2.10
   0 -10   6   27.20    3.70
  -1  10  -6   66.09    4.10
  -1  10  -6   66.89    3.60
   1 -10   6   73.69    5.70
  -2  10  -6    5.10    1.30
   2 -10   6    5.40    2.30
  -3  10  -6   50.49    3.40
   3 -10   6   38.10    4.20
  -4  10  -6    8.20    1.60
   4 -10   6    4.30    2.00
  -5  10  -6   16.90    2.20
   5 -10   6   15.70    2.40
  -6  10  -6    1.50    1.40
   6 -10   6    0.30    1.30
   7   9  -6   -1.80    0.80
  -7  -9   6   -0.10    1.30
   6   9  -6    0.10    0.90
  -6  -9   6    2.10    1.40
   5   9  -6   45.80    3.10
  -5  -9   6   48.30    3.70
   4   9  -6    0.00    0.90
  -4  -9   6   -0.50    1.30
   3   9  -6    2.60    1.00
  -3  -9   6    4.00    1.60
   2   9  -6  105.19    5.40
  -2  -9   6  119.89    7.20
   1   9  -6   96.09    4.80
  -1  -9   6  100.19    6.60
   0   9  -6  184.18    9.30
   0   9  -6  193.98    8.50
   0  -9   6  202.28   11.50
  -1   9  -6   96.49    5.10
  -1   9  -6   96.29    4.60
   1  -9   6   87.89    6.60
  -2   9  -6    0.20    0.90
  -2   9  -6    1.40    0.70
   2  -9   6    0.00    1.80
  -3   9  -6   58.99    3.50
   3  -9   6   40.10    4.10
   4  -9   6    2.60    1.40
   5  -9   6   11.90    2.00
  -6   9  -6   15.30    2.10
   6  -9   6   15.20    2.10
  -7   9  -6   16.90    2.20
   7  -9   6   17.30    2.20
   8   8  -6   26.60    2.30
  -8  -8   6   27.50    2.80
   7   8  -6   47.40    3.10
  -7  -8   6   47.60    3.70
   6   8  -6   11.10    1.60
  -6  -8   6   12.70    1.90
   5   8  -6   36.70    2.60
  -5  -8   6   36.90    3.00
   4   8  -6    9.80    1.40
  -4  -8   6    9.90    1.70
   3   8  -6   78.89    4.20
  -3  -8   6   87.09    5.40
   2   8  -6    9.00    1.30
  -2  -8   6    9.70    2.10
   1   8  -6  215.58   10.70
   1   8  -6  222.38    9.80
  -1  -8   6  249.88   13.00
   0   8  -6  193.08    8.30
   0   8  -6  186.48    9.10
   0  -8   6  188.78   11.10
  -1   8  -6   20.00    1.90
  -1   8  -6   18.80    1.60
   1  -8   6   13.80    2.70
  -2   8  -6   33.70    2.50
  -2   8  -6   36.60    2.00
   2  -8   6   22.30    3.10
  -3   8  -6   38.00    2.70
   3  -8   6   28.10    3.00
  -4   8  -6   14.10    1.80
   4  -8   6   14.40    2.00
  -5   8  -6    1.00    1.10
   5  -8   6    2.90    1.20
  -7   8  -6   69.59    4.60
   7  -8   6   76.19    4.80
  -8   8  -6   -0.20    1.20
   8  -8   6   -0.20    1.00
   9   7  -6   27.10    2.30
  -9  -7   6   26.00    2.80
   8   7  -6    0.60    0.90
  -8  -7   6   -1.00    1.20
   7   7  -6    7.30    1.30
  -7  -7   6    6.80    1.60
   6   7  -6    4.10    1.10
  -6  -7   6    6.20    1.50
   5   7  -6   14.60    1.60
  -5  -7   6   11.70    1.80
   4   7  -6    2.60    0.90
  -4  -7   6    2.30    1.20
   3   7  -6   36.50    2.40
  -3  -7   6   42.40    3.30
   2   7  -6   18.90    1.70
   2   7  -6   17.40    1.60
  -2  -7   6   22.20    2.60
   1   7  -6   43.40    2.70
   1   7  -6   43.10    2.50
  -1  -7   6   44.70    3.90
   0   7  -6   42.40    2.60
   0   7  -6   39.50    2.30
   0  -7   6   40.50    3.80
  -1   7  -6    3.00    0.70
  -1   7  -6    2.30    0.80
   1  -7   6    0.10    1.50
  -2   7  -6   87.89    4.60
  -2   7  -6   93.09    3.90
   2  -7   6   64.49    5.20
  -3   7  -6   38.40    2.70
   3  -7   6   38.60    3.30
  -4   7  -6  249.68   11.90
   4  -7   6  242.28   13.10
  -5   7  -6    6.70    1.50
   5  -7   6    9.20    1.40
  -6   7  -6   28.10    2.60
   6  -7   6   29.90    2.50
  -7   7  -6    1.10    1.20
  -8   7  -6   35.50    2.70
  -8   7  -6   31.60    3.00
  -9   7  -6   20.90    2.20
  -9   7  -6   20.10    2.50
   9   6  -6    4.80    1.20
  -9  -6   6    5.20    1.60
   8   6  -6    0.60    0.80
  -8  -6   6   -0.70    1.10
   7   6  -6   63.89    3.60
  -7  -6   6   69.79    4.40
   6   6  -6  120.19    5.80
  -6  -6   6  124.79    7.00
   5   6  -6  244.48   10.60
  -5  -6   6  251.67   13.10
   4   6  -6  196.38    8.80
  -4  -6   6  207.38   10.80
   3   6  -6    4.80    0.80
   3   6  -6    5.20    1.00
  -3  -6   6    4.80    1.40
   2   6  -6  106.19    5.60
   2   6  -6  117.49    5.30
  -2  -6   6  124.79    6.90
   1   6  -6   86.49    4.10
   1   6  -6   85.89    4.50
  -1  -6   6   90.89    5.80
   0   6  -6   -0.50    0.60
   0   6  -6    0.20    0.50
   0  -6   6   -1.50    1.30
  -1   6  -6   29.90    1.80
  -1   6  -6   33.60    2.20
   1  -6   6   24.10    2.90
  -2   6  -6    9.00    0.90
  -2   6  -6    8.60    1.20
   2  -6   6    8.60    1.60
  -3   6  -6  283.67   11.80
  -3   6  -6  301.57   13.60
   3  -6   6  288.07   15.30
  -4   6  -6  140.09    7.60
   4  -6   6  162.38    8.40
  -5   6  -6   53.29    3.60
   5  -6   6   63.39    3.80
  -6   6  -6   11.00    1.40
  -6   6  -6    8.50    1.50
  -7   6  -6   57.59    3.60
  -7   6  -6   53.59    3.70
  -8   6  -6    5.00    1.30
  -8   6  -6    6.20    1.60
  -9   6  -6   41.10    3.40
  -9   6  -6   42.30    3.10
 -10   6  -6    2.50    1.30
 -10  -5   6    4.80    1.60
   9   5  -6   32.50    2.40
  -9  -5   6   36.30    3.10
   8   5  -6    0.10    0.80
  -8  -5   6   -0.20    1.10
   7   5  -6    9.10    1.30
  -7  -5   6    9.80    1.60
   6   5  -6   20.20    1.70
  -6  -5   6   22.00    2.00
   5   5  -6   52.29    2.90
  -5  -5   6   51.09    3.40
   4   5  -6   17.50    1.50
  -4  -5   6   19.80    1.90
   3   5  -6  214.18    8.80
   3   5  -6  188.58    9.60
  -3  -5   6  219.38   11.00
   2   5  -6  291.47   13.50
   2   5  -6  309.67   12.30
  -2  -5   6  289.77   15.50
   1   5  -6  132.99    5.70
   1   5  -6  131.09    6.30
  -1  -5   6  124.69    7.50
   0   5  -6  813.92   35.80
   0   5  -6  825.12   32.10
   0  -5   6  775.42   40.60
  -1   5  -6   97.09    4.10
  -1   5  -6   97.59    4.80
   1  -5   6   80.09    5.60
  -2   5  -6   27.00    1.60
  -2   5  -6   29.00    2.10
   2  -5   6   29.60    2.30
  -3   5  -6   29.40    1.60
  -3   5  -6   28.70    2.20
   3  -5   6   30.60    2.30
  -4   5  -6  250.17   12.50
   4  -5   6  282.87   13.90
  -5   5  -6   42.50    3.00
  -5   5  -6   45.40    2.90
  -6   5  -6    1.30    0.80
  -6   5  -6    0.10    0.90
  -7   5  -6  108.89    6.00
  -7   5  -6  109.09    6.10
  -8   5  -6  158.18    8.50
  -8   5  -6  152.68    8.10
  -9   5  -6   34.80    2.80
  -9   5  -6   37.30    3.10
 -10   5  -6   36.20    3.10
 -10   5  -6   35.30    2.90
 -10  -4   6   51.79    4.00
  -9  -4   6   47.20    3.50
   8   4  -6  159.48    7.20
  -8  -4   6  161.38    8.90
   7   4  -6    4.60    1.00
  -7  -4   6    5.60    1.30
   6   4  -6   32.10    2.10
  -6  -4   6   32.90    2.50
   5   4  -6    0.30    0.60
  -5  -4   6    0.70    0.80
  -5  -4   6    0.10    0.70
   4   4  -6    8.20    1.00
  -4  -4   6    7.30    1.20
  -4  -4   6    6.10    1.10
   3   4  -6  115.19    5.80
   3   4  -6  118.19    5.30
  -3  -4   6  123.29    6.60
   2   4  -6   16.30    1.40
   2   4  -6   14.40    1.30
  -2  -4   6   17.90    2.00
   1   4  -6 1759.52   67.69
   1   4  -6 1749.92   75.49
  -1  -4   6 1635.84   84.99
   0   4  -6  528.55   23.50
   0   4  -6  542.55   21.00
   0  -4   6  499.65   26.70
  -1   4  -6  144.19    6.90
  -1   4  -6  148.99    6.00
   1  -4   6  133.79    7.90
  -2   4  -6   87.29    3.80
  -2   4  -6   88.99    4.50
   2  -4   6   85.59    5.00
  -3   4  -6   58.59    2.70
  -3   4  -6   58.69    3.40
   3  -4   6   65.89    3.70
  -4   4  -6   17.50    1.80
  -4   4  -6   17.20    1.60
  -4   4  -6   19.00    1.10
  -5   4  -6   96.79    5.50
  -5   4  -6  103.59    5.30
  -6   4  -6   36.00    2.60
  -6   4  -6   36.00    2.50
  -7   4  -6    3.30    1.20
  -7   4  -6    3.60    0.90
  -8   4  -6   37.80    2.90
  -8   4  -6   36.00    2.70
  -9   4  -6  100.99    5.90
  -9   4  -6  108.19    6.10
 -10   4  -6    1.00    1.30
 -10   4  -6    0.20    1.20
 -11   4  -6   -1.50    1.20
 -11   4  -6   -1.00    1.20
 -10  -3   6    3.20    1.40
  -9  -3   6   73.99    4.70
   8   3  -6    1.00    0.80
  -8  -3   6    1.80    1.10
   7   3  -6   24.90    1.80
  -7  -3   6   27.20    2.30
   6   3  -6   14.00    1.30
  -6  -3   6   14.60    1.60
  -6  -3   6   12.70    1.40
   5   3  -6   23.30    1.60
  -5  -3   6   18.70    1.80
  -5  -3   6   21.60    1.80
   4   3  -6   31.50    1.90
  -4  -3   6   32.10    2.30
  -4  -3   6   32.40    2.20
   3   3  -6   41.60    2.40
   3   3  -6   42.10    2.20
  -3  -3   6   40.20    2.70
   2   3  -6  336.57   15.20
   2   3  -6  340.17   13.70
  -2  -3   6  332.87   17.20
   1   3  -6    0.00    0.50
   1   3  -6    0.40    0.40
  -1  -3   6   -0.90    0.80
   0   3  -6  541.75   23.40
   0   3  -6  537.65   20.90
   0  -3   6  485.95   26.40
  -1   3  -6   38.70    2.20
  -1   3  -6   36.80    1.80
   1  -3   6   34.00    2.50
  -2   3  -6  162.58    7.20
  -2   3  -6  137.19    6.20
  -3   3  -6  137.79    6.90
  -3   3  -6  129.59    5.40
  -3   3  -6  124.79    6.40
  -4   3  -6 1418.76   51.99
  -4   3  -6 1239.18   65.09
  -4   3  -6 1302.47   58.49
  -5   3  -6   54.39    3.30
  -6   3  -6  328.97   16.50
  -6   3  -6  320.57   15.10
  -7   3  -6   11.30    1.60
  -7   3  -6   10.30    1.30
  -8   3  -6   39.90    2.90
  -8   3  -6   38.80    2.70
  -9   3  -6    3.80    1.30
  -9   3  -6    3.70    1.20
 -10   3  -6    1.10    1.20
 -10   3  -6    1.60    1.30
 -11   3  -6   43.00    3.50
 -11   3  -6   50.19    3.50
 -10  -2   6    6.10    1.60
  -9  -2   6   -0.40    1.00
   8   2  -6   83.19    4.00
  -8  -2   6   82.79    5.00
   7   2  -6  138.49    6.10
  -7  -2   6  140.69    6.90
  -7  -2   6  134.29    7.50
   6   2  -6   50.49    2.60
  -6  -2   6   48.20    3.10
   5   2  -6  319.87   12.90
  -5  -2   6  306.97   15.90
   4   2  -6  347.57   14.10
  -4  -2   6  351.76   15.80
  -4  -2   6  337.47   17.40
   3   2  -6  247.78   10.60
  -3  -2   6  267.77   12.00
  -3  -2   6  261.07   13.20
   2   2  -6  677.73   27.20
   2   2  -6  675.23   30.40
  -2  -2   6  698.23   34.00
   1   2  -6  151.58    6.70
   1   2  -6  143.29    6.00
  -1  -2   6  130.69    7.70
   0   2  -6  234.18    9.50
   0   2  -6  238.68   10.70
   0  -2   6  226.48   12.10
  -1   2  -6  242.58   11.50
  -1   2  -6  253.37   10.20
   1  -2   6  262.07   13.00
  -2   2  -6  228.38   10.50
  -3   2  -6  547.35   28.00
  -3   2  -6  588.84   22.30
  -3   2  -6  551.54   25.20
  -4   2  -6   13.10    0.90
  -4   2  -6    9.60    1.20
  -4   2  -6   11.60    1.20
  -5   2  -6  499.55   22.80
  -5   2  -6  538.45   20.00
  -5   2  -6  474.75   25.20
  -6   2  -6   36.60    2.40
  -6   2  -6   37.30    2.50
  -7   2  -6   23.00    2.10
  -7   2  -6   26.50    2.00
  -8   2  -6    0.50    0.90
  -8   2  -6   -0.90    0.70
  -9   2  -6    9.20    1.50
  -9   2  -6    6.20    1.30
 -10   2  -6    9.00    1.50
 -10   2  -6    6.50    1.50
 -11   2  -6    1.20    1.30
 -11   2  -6    2.00    1.30
  -9  -1   6   31.80    2.70
  -8  -1   6   16.80    1.80
  -8  -1   6   16.10    1.80
   7   1  -6    3.20    0.70
  -7  -1   6    4.30    1.10
  -7  -1   6    3.30    1.00
   6   1  -6   32.20    1.90
  -6  -1   6   30.60    2.30
  -6  -1   6   32.50    2.30
   5   1  -6    3.10    0.60
  -5  -1   6    4.00    0.90
  -5  -1   6    3.60    0.80
   4   1  -6   34.70    2.00
  -4  -1   6   41.60    2.40
  -4  -1   6   35.10    2.40
   3   1  -6   18.50    1.20
  -3  -1   6   18.30    1.60
  -3  -1   6   17.10    1.40
   2   1  -6  345.07   13.80
   2   1  -6  351.26   15.50
  -2  -1   6  333.37   17.20
   1   1  -6    3.50    0.50
   1   1  -6    3.40    0.70
  -1  -1   6    3.70    0.80
   0   1  -6  536.15   21.30
   0   1  -6  536.15   23.90
   0  -1   6  538.35   26.90
  -1   1  -6  250.57    9.90
  -1   1  -6  229.78   11.20
   1  -1   6  256.97   12.50
  -2   1  -6   37.30    2.30
  -2   1  -6   40.50    2.20
  -3   1  -6  678.03   31.00
  -3   1  -6  698.43   34.50
  -3   1  -6  715.73   27.60
  -4   1  -6  464.35   21.70
  -4   1  -6  482.25   24.10
  -4   1  -6  502.15   19.20
  -5   1  -6  400.86   18.40
  -5   1  -6  393.66   20.20
  -5   1  -6  418.96   16.10
  -6   1  -6    0.70    0.70
  -6   1  -6    1.40    0.60
  -7   1  -6  430.46   21.40
  -7   1  -6  421.66   19.50
  -8   1  -6   73.69    4.30
  -8   1  -6   80.59    4.50
  -9   1  -6  121.49    6.60
  -9   1  -6  113.39    6.20
 -10   1  -6   51.49    3.50
 -10   1  -6   53.19    3.50
 -11   1  -6    0.30    1.10
 -12   1  -6    4.70    1.50
  -9   0   6   90.29    5.20
  -8   0   6  236.58   11.40
  -8   0   6  235.68   12.30
   7   0  -6    1.00    0.60
  -7   0   6    1.30    0.90
  -7   0   6    2.50    0.90
   6   0  -6  131.89    5.60
  -6   0   6  125.29    6.50
  -6   0   6  128.79    6.90
   5   0  -6  141.29    6.00
  -5   0   6  138.49    7.30
  -5   0   6  139.39    6.90
   4   0  -6   16.30    1.10
  -4   0   6   15.40    1.50
  -4   0   6   15.80    1.30
   3   0  -6    3.50    0.50
  -3   0   6    2.60    0.80
  -3   0   6    3.60    0.60
   2   0  -6    4.70    0.50
  -2   0   6    2.20    0.50
  -2   0   6    1.10    0.60
   1   0  -6  547.35   23.10
  -1   0   6  489.25   25.70
   0   0  -6    1.50    0.50
   0   0  -6    1.50    0.30
   0   0   6    2.40    0.60
  -1   0  -6  400.36   16.10
  -1   0  -6  370.76   18.00
   1   0   6  435.06   20.10
  -2   0  -6   15.20    1.20
  -2   0  -6   14.70    0.90
  -2   0  -6   15.10    1.10
  -3   0  -6  274.27   11.00
  -3   0  -6  275.47   13.70
  -3   0  -6  271.17   12.40
  -4   0  -6  134.59    5.60
  -4   0  -6  135.69    7.00
  -4   0  -6  133.39    6.40
  -5   0  -6   58.69    3.30
  -5   0  -6   55.59    2.50
  -5   0  -6   56.89    3.20
  -6   0  -6  238.58    9.60
  -6   0  -6  235.58   11.10
  -6   0  -6  239.38   12.10
  -7   0  -6   22.40    1.80
  -7   0  -6   22.20    1.90
  -8   0  -6  146.49    7.40
  -8   0  -6  153.18    8.00
  -9   0  -6    0.30    0.40
  -9   0  -6    4.40    1.10
 -10   0  -6    9.30    1.50
 -11   0  -6   -0.80    1.10
 -12   0  -6    5.20    1.50
 -10   1   6   31.00    2.90
  -9   1   6   51.29    3.60
  -8   1   6  123.79    6.60
  -7   1   6   66.89    4.00
   6  -1  -6  142.49    6.10
  -6   1   6  137.29    7.10
  -6   1   6  146.99    7.50
   5  -1  -6   42.60    2.20
  -5   1   6   43.60    2.60
  -5   1   6   43.30    2.80
   4  -1  -6  995.30   39.60
  -4   1   6 1001.30   49.30
  -4   1   6 1003.90   44.40
   3  -1  -6    7.10    0.70
  -3   1   6    6.30    1.00
  -3   1   6    6.60    0.70
   2  -1  -6  218.28    9.30
  -2   1   6  228.98   11.40
  -2   1   6  239.28   10.60
   1  -1  -6  480.55   18.80
  -1   1   6  483.45   21.20
  -1   1   6  451.65   23.30
   0  -1  -6   56.59    2.80
   0  -1  -6   50.79    2.30
   0   1   6   48.30    2.80
  -1  -1  -6   86.29    4.40
  -1  -1  -6   95.79    4.70
  -1  -1  -6   88.99    3.90
  -2  -1  -6    0.60    0.30
  -2  -1  -6    0.30    0.40
  -2  -1  -6    1.10    0.30
  -3  -1  -6 1585.44   77.39
  -3  -1  -6 1561.24   69.19
  -4  -1  -6  745.93   36.20
  -4  -1  -6  705.93   32.40
  -4  -1  -6  744.13   29.00
  -5  -1  -6  557.84   21.60
  -5  -1  -6  528.25   27.00
  -6  -1  -6  236.08   12.10
  -6  -1  -6  237.28    9.60
  -6  -1  -6  236.98   10.90
  -7  -1  -6   28.90    2.10
  -7  -1  -6   30.00    2.10
  -8  -1  -6    2.20    0.90
  -8  -1  -6    1.70    0.80
  -9  -1  -6    3.50    1.00
 -10  -1  -6   21.70    2.10
 -11  -1  -6   47.00    3.40
 -12  -1  -6    5.60    1.50
 -10   2   6    8.40    1.80
  -9   2   6    0.60    1.20
  -8   2   6    0.70    1.10
  -7   2   6   30.10    2.50
   6  -2  -6   63.69    3.00
  -6   2   6   64.59    3.80
   5  -2  -6  784.22   31.00
  -5   2   6  767.82   34.90
  -5   2   6  787.52   38.60
   4  -2  -6  440.06   18.30
  -4   2   6  459.55   22.70
  -4   2   6  471.55   20.70
   3  -2  -6  381.46   15.60
  -3   2   6  399.36   19.30
  -3   2   6  385.66   17.70
   2  -2  -6  236.58    9.80
  -2   2   6  248.08   11.20
  -2   2   6  238.68   11.90
   1  -2  -6   77.09    3.30
  -1   2   6   75.49    3.70
  -1   2   6   69.39    3.80
   0  -2  -6  378.66   15.30
   0   2   6  385.56   17.20
   0   2   6  383.26   18.90
  -1  -2  -6   72.59    3.60
  -1  -2  -6   71.49    3.20
  -1  -2  -6   75.69    3.80
  -2  -2  -6  597.64   26.80
  -2  -2  -6  619.14   29.90
  -2  -2  -6  600.94   24.10
  -3  -2  -6   49.30    2.70
  -4  -2  -6  588.94   30.00
  -4  -2  -6  621.14   26.90
  -5  -2  -6  463.55   23.80
  -5  -2  -6  500.45   21.40
  -5  -2  -6  470.95   19.10
  -6  -2  -6    5.70    0.90
  -6  -2  -6    6.00    0.90
  -7  -2  -6   22.20    1.70
  -7  -2  -6   22.20    1.70
   7   2   6   19.10    1.70
  -8  -2  -6  289.87   14.90
  -9  -2  -6    1.00    1.00
 -10  -2  -6    8.20    1.40
 -11  -2  -6   17.70    2.10
 -12  -2  -6   33.60    2.80
 -10   3   6   21.00    2.60
  -9   3   6    1.20    1.30
  -8   3   6    1.60    1.20
  -7   3   6    5.80    1.30
  -6   3   6   72.89    4.30
   5  -3  -6   16.70    1.20
  -5   3   6   16.70    1.70
   4  -3  -6  741.93   29.60
  -4   3   6  747.33   33.30
   3  -3  -6    0.30    0.40
   2  -3  -6    2.70    0.50
  -2   3   6    1.70    0.70
   1  -3  -6  236.68    9.70
  -1   3   6  237.68   10.90
   0  -3  -6  366.16   14.90
   0   3   6  375.76   16.70
  -1  -3  -6   31.30    1.60
  -1  -3  -6   28.80    1.60
   1   3   6   26.30    1.80
  -2  -3  -6   90.09    4.00
  -2  -3  -6   92.09    4.70
  -3  -3  -6  110.29    5.10
  -3  -3  -6  109.79    4.60
  -3  -3  -6  104.89    5.60
  -4  -3  -6  402.86   16.10
  -4  -3  -6  381.86   20.00
  -4  -3  -6  421.66   17.90
  -5  -3  -6    1.80    0.50
  -5  -3  -6    1.60    0.60
  -6  -3  -6   16.20    1.40
  -6  -3  -6   12.60    1.20
   6   3   6   12.00    1.40
  -7  -3  -6  185.98    9.80
   7   3   6  190.08    8.20
  -8  -3  -6   76.09    4.50
  -9  -3  -6  121.59    6.80
 -10  -3  -6   -0.10    1.00
 -11  -3  -6   13.80    1.90
 -12  -3  -6    1.00    1.20
  -9   4   6   83.29    5.20
  -8   4   6   14.90    2.10
  -7   4   6   86.69    5.00
  -6   4   6   57.29    3.60
   5  -4  -6  131.29    5.90
  -5   4   6  145.89    7.10
   4  -4  -6   21.60    1.40
  -4   4   6   21.00    1.90
   3  -4  -6    1.50    0.50
  -3   4   6    1.70    0.80
   2  -4  -6  706.53   28.50
  -2   4   6  730.43   32.10
   1  -4  -6  863.41   34.70
  -1   4   6  885.71   38.80
   0  -4  -6  907.11   35.80
   0   4   6  902.41   40.00
  -1  -4  -6 1642.04   64.89
  -1  -4  -6 1631.44   80.89
   1   4   6 1668.43   72.49
  -2  -4  -6    0.30    0.40
  -2  -4  -6    0.90    0.30
   2   4   6    0.40    0.50
  -3  -4  -6  519.75   26.00
  -3  -4  -6  531.75   21.00
  -4  -4  -6   40.60    2.10
  -4  -4  -6   38.50    2.10
  -5  -4  -6   27.50    1.60
  -5  -4  -6   25.30    1.90
  -5  -4  -6   26.60    1.60
  -6  -4  -6    3.10    0.90
   6   4   6    1.90    0.80
  -7  -4  -6   41.30    2.80
   7   4   6   41.30    2.60
  -8  -4  -6   66.19    4.10
   8   4   6   65.29    3.50
  -9  -4  -6   -0.50    0.90
 -10  -4  -6   26.40    2.50
 -11  -4  -6    4.50    1.50
 -12  -4  -6    5.00    1.60
  -9   5   6   -0.10    1.40
  -8   5   6   14.30    2.10
  -7   5   6    5.60    1.50
  -6   5   6   27.30    2.40
   5  -5  -6    0.40    0.50
  -5   5   6    1.20    0.90
   4  -5  -6  184.08    7.70
  -4   5   6  181.78    8.90
   3  -5  -6   50.49    2.50
  -3   5   6   50.39    3.10
   2  -5  -6    2.40    0.60
  -2   5   6    2.40    0.80
   1  -5  -6  183.48    7.70
  -1   5   6  187.58    8.70
   0  -5  -6   20.50    1.30
   0   5   6   19.40    1.50
  -1  -5  -6   29.60    1.60
  -1  -5  -6   25.70    1.50
   1   5   6   25.50    1.70
  -2  -5  -6  121.39    6.20
  -2  -5  -6  123.19    5.30
   2   5   6  121.99    5.80
  -3  -5  -6 1088.99   43.40
  -3  -5  -6 1095.59   53.89
   3   5   6 1099.29   48.20
  -4  -5  -6   34.80    2.20
  -4  -5  -6   34.30    1.90
   4   5   6   34.30    2.00
  -5  -5  -6  657.03   31.90
   5   5   6  621.84   26.00
  -6  -5  -6   13.80    1.50
   6   5   6   14.80    1.70
  -7  -5  -6   25.10    2.10
   7   5   6   26.70    2.10
  -8  -5  -6   12.70    1.60
   8   5   6   13.70    1.60
  -9  -5  -6    8.50    1.50
 -10  -5  -6   94.79    5.80
 -11  -5  -6   -0.70    1.10
  -8   6   6    8.00    1.90
  -7   6   6    0.70    1.30
  -6   6   6  160.28    8.30
  -5   6   6  453.75   20.90
   4  -6  -6   48.00    2.50
  -4   6   6   43.20    3.00
   3  -6  -6  598.54   23.70
  -3   6   6  580.74   26.60
   2  -6  -6   54.39    2.80
  -2   6   6   56.59    3.30
   1  -6  -6    0.80    0.50
  -1   6   6    0.30    0.60
   0  -6  -6  246.48   10.30
   0   6   6  253.57   11.50
  -1  -6  -6   79.49    4.30
  -1  -6  -6   85.49    3.80
   1   6   6   84.69    4.10
  -2  -6  -6  102.79    4.50
  -2  -6  -6   97.29    5.10
   2   6   6   98.79    4.80
  -3  -6  -6   21.50    1.50
  -3  -6  -6   22.80    1.50
   3   6   6   22.30    1.40
  -4  -6  -6 1017.20   50.29
  -5  -6  -6   51.09    3.00
  -6  -6  -6  261.77   13.30
   6   6   6  255.07   11.30
  -7  -6  -6    9.20    1.40
   7   6   6   11.60    1.50
  -8  -6  -6   -0.10    0.90
   8   6   6    0.70    0.90
  -9  -6  -6    0.10    1.10
 -10  -6  -6   23.30    2.50
 -11  -6  -6   13.20    2.10
  -8   7   6   48.20    3.90
  -7   7   6   -0.60    1.20
  -6   7   6    0.70    1.20
  -5   7   6   52.69    3.60
   4  -7  -6  173.18    7.40
  -4   7   6  169.18    8.60
   3  -7  -6    2.70    0.70
  -3   7   6    1.70    0.90
   2  -7  -6  270.37   11.10
  -2   7   6  263.87   12.50
   1  -7  -6  383.76   15.40
  -1   7   6  372.06   17.20
   0  -7  -6   36.60    2.10
   0   7   6   34.20    2.20
  -1  -7  -6  125.29    5.60
   1   7   6  131.59    6.20
  -2  -7  -6   49.20    2.60
  -2  -7  -6   48.90    2.80
   2   7   6   51.79    2.70
  -3  -7  -6   46.70    2.70
  -4  -7  -6   21.90    1.70
   4   7   6   23.50    2.20
  -5  -7  -6   49.90    3.00
  -6  -7  -6   90.99    5.10
   6   7   6   84.39    4.70
  -7  -7  -6   49.90    3.40
   7   7   6   53.29    3.30
  -8  -7  -6   84.59    5.10
   8   7   6   83.79    4.60
  -9  -7  -6  185.28    9.80
   9   7   6  170.28    8.20
 -10  -7  -6   15.20    2.10
 -11  -7  -6   23.40    2.60
  -7   8   6  113.09    6.60
  -6   8   6   10.30    1.90
  -5   8   6    0.70    1.10
  -4   8   6    0.10    1.00
   3  -8  -6   40.30    2.40
  -3   8   6   37.30    2.80
   2  -8  -6  298.97   12.30
  -2   8   6  294.67   13.90
   1  -8  -6   54.79    2.90
  -1   8   6   55.09    3.30
   0  -8  -6  663.13   26.70
   0   8   6  664.63   29.70
   1   8   6    7.00    1.00
   2   8   6   11.70    1.50
   3   8   6   71.49    4.10
  -4  -8  -6   19.40    1.60
   4   8   6   16.20    1.90
  -5  -8  -6    3.40    0.90
   5   8   6    3.50    1.10
  -6  -8  -6   27.80    2.20
   6   8   6   28.40    2.40
  -7  -8  -6  168.08    8.90
   7   8   6  159.88    7.80
  -8  -8  -6   37.40    2.90
   8   8   6   37.40    2.90
  -9  -8  -6   14.80    2.00
   9   8   6   12.20    1.80
 -10  -8  -6   12.50    2.00
 -11  -8  -6   18.20    2.40
  -6   9   6   34.40    3.10
  -5   9   6   41.90    3.30
  -4   9   6   15.60    2.00
  -3   9   6    3.00    1.10
  -2   9   6    6.80    1.30
  -1   9   6  213.98   10.20
   0   9   6   26.30    2.00
   0   9   6   21.70    2.20
   1   9   6   53.79    3.40
   2   9   6   -0.30    0.90
   3   9   6   39.40    2.90
   4   9   6    6.10    1.30
  -5  -9  -6  123.19    6.60
   5   9   6  114.59    6.10
  -6  -9  -6    6.50    1.30
   6   9   6    5.00    1.40
  -7  -9  -6   50.69    3.50
   7   9   6   46.00    3.30
  -8  -9  -6   -0.70    1.10
   8   9   6   -0.40    1.00
  -9  -9  -6   -0.60    1.20
   9   9   6    1.70    1.20
 -10  -9  -6    7.40    1.80
  -5  10   6    0.20    1.20
  -4  10   6   67.99    4.40
  -3  10   6   68.09    4.30
  -2  10   6    3.50    1.20
  -2  10   6    2.40    1.10
  -1  10   6   24.30    2.50
  -1  10   6   28.00    2.30
   0  10   6   92.29    5.10
   1  10   6  115.49    6.00
   2  10   6    3.10    1.20
   3  10   6   67.39    4.10
   4  10   6   79.89    4.60
   5  10   6    0.30    1.00
   6  10   6    4.10    1.40
  -7 -10  -6    7.80    1.50
   7  10   6    4.90    1.40
  -8 -10  -6    1.60    1.30
   8  10   6    4.30    1.40
  -9 -10  -6    3.30    1.50
   9  10   6    3.80    1.40
  -5  11   6   16.60    2.30
  -4  11   6    0.50    1.30
  -3  11   6   41.50    3.20
  -2  11   6    2.30    1.20
  -1  11   6   90.59    5.10
   0  11   6   12.00    1.80
   1  11   6  165.58    8.00
   2  11   6    0.60    1.00
   3  11   6    8.20    1.60
   4  11   6    0.20    1.10
   5  11   6   -1.30    1.00
   6  11   6   61.29    4.00
   7  11   6    2.90    1.30
   8  11   6   41.10    3.30
  -9 -11  -6   18.90    2.40
  -3  12   6    6.80    1.70
  -1  12   6   35.00    3.00
   0  12   6  148.49    7.50
   1  12   6   37.70    3.10
   2  12   6   69.49    4.40
   3  12   6   -0.70    1.10
   4  12   6    7.10    1.70
   5  12   6   -1.90    1.00
   6  12   6   -1.60    1.00
   0  13   6    1.10    1.20
   1  13   6   33.50    3.00
   2  13   6    5.50    1.50
   3  13   6    1.00    1.20
   4  13   6   15.90    2.20
   1  12  -7   21.70    2.20
   0  12  -7   -1.40    0.80
   3  11  -7    0.50    1.00
  -3 -11   7    1.40    2.00
   2  11  -7    5.80    1.30
  -2 -11   7    3.40    2.30
   1  11  -7   31.60    2.40
  -1 -11   7   32.10    4.00
   0  11  -7    4.00    1.10
   0 -11   7    2.50    2.20
   1 -11   7   17.20    3.30
  -2  11  -7   31.70    2.70
   2 -11   7   31.20    4.10
  -3  11  -7    3.30    1.40
   3 -11   7   -0.70    2.00
  -4  11  -7    1.60    1.30
   4 -11   7    2.40    2.10
   5  10  -7    1.20    1.10
  -5 -10   7    1.40    1.50
   4  10  -7    1.30    1.00
  -4 -10   7    0.10    1.70
   3  10  -7   13.00    1.70
  -3 -10   7   17.40    2.70
   2  10  -7   27.10    2.30
  -2 -10   7   32.10    3.70
   1  10  -7    5.40    1.20
  -1 -10   7    4.70    2.40
   0  10  -7  108.09    5.40
   0 -10   7  116.19    7.80
  -1  10  -7   20.20    1.80
  -1  10  -7   21.70    2.20
   1 -10   7   23.00    3.50
  -2  10  -7   -0.20    1.00
   2 -10   7   -1.50    2.10
  -3  10  -7   12.10    1.80
   3 -10   7   11.20    2.70
  -4  10  -7   14.90    2.00
   4 -10   7    8.90    2.30
  -5  10  -7    0.20    1.20
   5 -10   7    3.00    1.60
   6 -10   7   21.80    2.80
   6   9  -7    9.00    1.60
  -6  -9   7    7.90    1.90
   5   9  -7   16.30    1.90
  -5  -9   7   18.20    2.40
   4   9  -7   42.80    2.90
  -4  -9   7   47.40    3.80
   3   9  -7   46.50    3.00
  -3  -9   7   53.49    4.20
   2   9  -7   36.00    2.50
  -2  -9   7   38.30    3.80
   1   9  -7    3.30    1.00
  -1  -9   7    2.00    1.90
   0   9  -7   -0.70    0.60
   0   9  -7    0.80    0.90
   0  -9   7    0.30    2.00
  -1   9  -7  120.89    6.40
  -1   9  -7  126.89    5.70
   1  -9   7  120.09    8.20
  -2   9  -7    0.30    1.00
   2  -9   7    0.60    1.80
  -3   9  -7   37.10    2.80
   3  -9   7   24.00    3.30
  -4   9  -7   14.50    1.90
   4  -9   7   10.00    2.00
  -5   9  -7  124.29    6.50
   5  -9   7  106.09    7.20
  -6   9  -7    5.20    1.60
   6  -9   7    7.60    1.70
   7  -9   7   35.60    3.10
   8   8  -7    3.60    1.20
   7   8  -7    2.20    1.00
  -7  -8   7   -0.30    1.10
   6   8  -7   38.00    2.70
  -6  -8   7   41.30    3.40
   5   8  -7   48.60    3.10
  -5  -8   7   53.39    3.90
   4   8  -7   86.49    4.70
  -4  -8   7  100.79    6.00
   3   8  -7  217.68   10.10
  -3  -8   7  248.18   12.80
   2   8  -7   12.30    1.40
  -2  -8   7   10.20    2.10
   1   8  -7   88.39    4.90
   1   8  -7   87.59    4.40
  -1  -8   7  100.09    6.40
   0   8  -7   43.90    2.60
   0   8  -7   43.30    2.90
   0  -8   7   42.00    4.10
  -1   8  -7    3.80    0.80
  -1   8  -7    5.10    1.10
   1  -8   7    3.80    1.80
  -2   8  -7    6.60    0.90
   2  -8   7    9.60    2.10
  -3   8  -7    5.80    1.30
   3  -8   7    3.10    1.40
  -4   8  -7   82.69    4.60
   4  -8   7   68.69    5.10
  -5   8  -7    9.50    1.70
   5  -8   7    7.70    1.60
  -6   8  -7   84.69    5.50
   6  -8   7  102.29    5.90
  -7   8  -7    2.80    1.40
   7  -8   7    6.70    1.50
  -8   8  -7    2.30    1.40
   8  -8   7    3.00    1.30
   8   7  -7   26.10    2.20
  -8  -7   7   19.40    2.50
   7   7  -7    5.60    1.20
  -7  -7   7    7.10    1.60
   6   7  -7   45.10    2.90
  -6  -7   7   47.30    3.50
   5   7  -7    2.20    1.00
  -5  -7   7    1.20    1.20
   4   7  -7    0.70    0.80
  -4  -7   7    0.90    1.30
   3   7  -7    8.40    1.20
  -3  -7   7    7.90    1.80
   2   7  -7   23.70    1.90
   2   7  -7   22.50    1.80
  -2  -7   7   28.40    3.10
   1   7  -7  116.19    5.80
   1   7  -7  109.49    5.30
  -1  -7   7  120.19    7.40
   0   7  -7   75.19    3.60
   0   7  -7   71.39    4.00
   0  -7   7   68.39    5.40
  -1   7  -7  335.27   12.90
  -1   7  -7  325.67   14.50
   1  -7   7  266.07   16.70
  -2   7  -7   91.69    4.50
   2  -7   7   58.49    5.20
  -3   7  -7   25.60    2.20
   3  -7   7   22.30    2.40
  -4   7  -7    7.20    1.40
   4  -7   7    4.60    1.20
  -5   7  -7  113.29    6.30
   5  -7   7  120.29    6.80
  -6   7  -7    3.80    1.40
   6  -7   7    6.80    1.30
  -7   7  -7   37.60    3.10
   7  -7   7   34.70    2.90
  -8   7  -7   54.59    3.90
  -9   7  -7   33.30    2.80
   9   6  -7    7.10    1.30
  -9  -6   7    6.70    1.70
   8   6  -7   23.10    2.10
  -8  -6   7   27.20    2.60
   7   6  -7  137.59    6.50
  -7  -6   7  137.29    7.80
   6   6  -7   28.60    2.20
  -6  -6   7   29.70    2.60
   5   6  -7   54.09    3.00
  -5  -6   7   50.99    3.50
   4   6  -7   27.80    2.00
  -4  -6   7   28.20    2.60
   3   6  -7    7.40    1.10
   3   6  -7    8.60    1.10
  -3  -6   7    9.10    1.70
   2   6  -7    4.20    0.90
   2   6  -7    2.00    0.70
  -2  -6   7    2.30    1.30
   1   6  -7   68.09    3.40
   1   6  -7   65.99    3.70
  -1  -6   7   68.19    4.80
   0   6  -7  331.77   13.50
   0   6  -7  337.27   15.10
   0  -6   7  309.87   17.50
  -1   6  -7   64.79    3.60
  -1   6  -7   63.89    3.10
   1  -6   7   54.09    4.50
  -2   6  -7  245.08   10.40
   2  -6   7  187.98   11.80
  -3   6  -7   55.79    2.80
  -3   6  -7   62.29    3.50
   3  -6   7   54.19    3.90
  -4   6  -7    6.90    1.30
   4  -6   7    8.20    1.40
  -5   6  -7    5.60    1.30
   5  -6   7    5.30    1.10
  -6   6  -7  123.29    6.70
  -7   6  -7    7.60    1.30
  -7   6  -7    6.50    1.50
  -8   6  -7    1.40    1.40
  -8   6  -7    2.70    1.20
  -9   6  -7   25.20    2.80
  -9   6  -7   25.40    2.40
   9   5  -7   -0.90    0.80
  -9  -5   7   -0.40    1.30
   8   5  -7   21.50    1.90
  -8  -5   7   19.80    2.30
   7   5  -7    4.00    1.10
  -7  -5   7    6.20    1.50
   6   5  -7   22.30    1.80
  -6  -5   7   23.90    2.20
   5   5  -7   68.19    3.50
  -5  -5   7   67.99    4.20
   4   5  -7   13.50    1.40
  -4  -5   7   13.00    1.70
   3   5  -7   92.59    4.30
   3   5  -7   86.19    4.70
  -3  -5   7   96.49    5.50
   2   5  -7  145.79    7.30
   2   5  -7  151.78    6.60
  -2  -5   7  158.48    8.60
   1   5  -7   19.20    1.70
   1   5  -7   20.30    1.40
  -1  -5   7   19.50    2.40
   0   5  -7   22.10    1.50
   0   5  -7   23.30    1.80
   0  -5   7   20.00    2.60
  -1   5  -7    7.10    0.80
  -1   5  -7    8.30    1.20
   1  -5   7    7.30    1.70
  -2   5  -7   92.09    4.70
   2  -5   7   83.59    5.30
  -3   5  -7   16.60    1.10
  -3   5  -7   13.80    1.60
   3  -5   7   12.80    1.60
  -4   5  -7   72.09    4.30
   4  -5   7   78.99    4.50
  -5   5  -7  143.79    7.60
  -5   5  -7  139.09    7.30
  -6   5  -7   13.00    1.50
  -6   5  -7   11.30    1.70
  -7   5  -7  138.49    7.50
  -7   5  -7  135.29    7.30
  -8   5  -7   33.60    2.90
  -8   5  -7   35.00    2.70
  -9   5  -7    2.30    1.20
  -9   5  -7    0.40    1.30
 -10   5  -7    8.20    1.80
 -10   5  -7   11.80    1.80
 -10  -4   7    9.80    1.90
  -9  -4   7   30.40    2.80
   8   4  -7    1.80    0.80
  -8  -4   7    1.90    1.20
   7   4  -7   16.00    1.60
  -7  -4   7   16.80    1.90
   6   4  -7   13.20    1.40
  -6  -4   7   14.70    1.70
   5   4  -7    0.40    0.60
  -5  -4   7    0.30    0.90
  -5  -4   7    0.20    0.80
   4   4  -7  444.06   18.30
  -4  -4   7  452.85   20.40
  -4  -4   7  447.36   22.70
   3   4  -7   10.00    1.10
   3   4  -7   11.10    1.20
  -3  -4   7   13.20    1.60
   2   4  -7  472.35   21.20
   2   4  -7  478.35   19.00
  -2  -4   7  460.65   23.90
   1   4  -7  106.59    4.80
   1   4  -7  114.79    5.40
  -1  -4   7  100.89    6.40
   0   4  -7  235.08   10.70
   0   4  -7  238.98    9.60
   0  -4   7  216.98   12.40
  -1   4  -7   56.39    3.20
  -1   4  -7   58.99    2.70
   1  -4   7   48.70    3.70
  -2   4  -7   73.19    3.90
   2  -4   7   70.89    4.40
  -3   4  -7  180.98    9.10
  -3   4  -7  186.88    7.80
   3  -4   7  203.18   10.10
  -4   4  -7   11.30    1.50
  -4   4  -7   13.00    1.00
  -4   4  -7   10.60    1.30
  -5   4  -7   15.40    1.80
  -5   4  -7   18.10    1.60
  -6   4  -7    8.90    1.30
  -6   4  -7    7.80    1.40
  -7   4  -7   74.79    4.50
  -7   4  -7   76.29    4.50
  -8   4  -7    4.80    1.40
  -8   4  -7    4.40    1.20
  -9   4  -7  118.29    6.60
  -9   4  -7  118.19    6.70
 -10   4  -7    4.90    1.60
 -10   4  -7    5.00    1.40
 -11   4  -7   17.30    2.40
 -10  -3   7   22.90    2.50
  -9  -3   7    9.20    1.70
   8   3  -7    5.00    1.00
  -8  -3   7    4.10    1.30
   7   3  -7    0.50    0.70
  -7  -3   7    0.00    1.00
   6   3  -7   24.30    1.80
  -6  -3   7   27.10    2.10
  -6  -3   7   24.80    2.10
   5   3  -7    0.30    0.60
  -5  -3   7   -0.30    0.70
  -5  -3   7    0.00    0.80
   4   3  -7   11.20    1.10
  -4  -3   7   11.50    1.30
  -4  -3   7    6.20    1.00
   3   3  -7  251.47   12.00
   3   3  -7  257.07   10.70
  -3  -3   7  269.67   13.40
   2   3  -7   20.00    1.40
   2   3  -7   20.20    1.60
  -2  -3   7   19.20    2.00
   1   3  -7   39.20    2.30
   1   3  -7   34.80    1.90
  -1  -3   7   35.40    2.90
   0   3  -7  591.84   25.90
   0   3  -7  593.64   23.10
   0  -3   7  548.55   29.30
  -1   3  -7  804.72   35.60
  -1   3  -7  809.52   31.80
   1  -3   7  786.92   40.10
  -2   3  -7   49.90    2.90
   2  -3   7   47.40    3.10
  -3   3  -7  251.17   10.10
  -3   3  -7  243.48   11.50
  -4   3  -7  321.97   12.20
  -4   3  -7  291.17   15.30
  -4   3  -7  294.67   14.00
  -5   3  -7    9.40    1.20
  -5   3  -7   10.90    1.40
  -6   3  -7   23.40    2.10
  -6   3  -7   21.60    1.80
  -7   3  -7    0.10    0.90
  -7   3  -7    0.90    0.80
  -8   3  -7  173.48    8.60
  -8   3  -7  167.58    9.10
  -9   3  -7   26.60    2.30
  -9   3  -7   22.10    2.40
 -10   3  -7  147.19    7.90
 -10   3  -7  136.29    7.60
 -11   3  -7    7.30    1.80
 -11   3  -7    9.10    1.70
  -9  -2   7   16.00    2.00
   8   2  -7  164.08    7.10
  -8  -2   7  158.08    8.80
   7   2  -7  134.29    5.90
  -7  -2   7  128.09    7.20
   6   2  -7    4.90    0.90
  -6  -2   7    3.90    1.00
  -6  -2   7    6.60    1.20
   5   2  -7  519.95   21.50
  -5  -2   7  531.35   24.10
  -5  -2   7  548.95   26.80
   4   2  -7   44.00    2.30
  -4  -2   7   43.40    2.80
  -4  -2   7   42.90    2.70
   3   2  -7   87.99    4.10
  -3  -2   7   90.29    5.00
  -3  -2   7   91.59    4.70
   2   2  -7  151.98    7.00
   2   2  -7  144.09    6.20
  -2  -2   7  142.29    7.80
   1   2  -7  188.88    8.50
   1   2  -7  186.68    7.50
  -1  -2   7  167.38    9.60
   0   2  -7 1089.09   48.70
   0   2  -7 1114.89   43.60
  -1   2  -7  337.67   15.30
  -1   2  -7  340.07   13.60
   1  -2   7  333.37   17.20
  -2   2  -7 1886.71   84.59
  -2   2  -7 1902.81   75.59
   2  -2   7 1974.80   94.69
  -3   2  -7  260.07   13.40
  -3   2  -7  255.07   12.20
  -3   2  -7  280.27   10.80
  -4   2  -7  184.28   10.00
  -4   2  -7  201.78    8.00
  -4   2  -7  199.38    9.30
  -5   2  -7  208.58    7.80
  -5   2  -7  174.48    9.80
  -5   2  -7  184.48    9.10
  -6   2  -7   24.20    1.90
  -6   2  -7   25.10    2.10
  -7   2  -7    2.10    0.90
  -7   2  -7    2.50    1.00
  -8   2  -7   47.10    3.00
  -8   2  -7   40.60    3.00
  -9   2  -7  114.89    6.40
  -9   2  -7  121.89    6.70
 -10   2  -7    0.40    1.10
 -10   2  -7    2.30    1.30
 -11   2  -7   12.30    1.90
 -11   2  -7   11.70    1.80
  -8  -1   7   34.00    2.60
  -8  -1   7   32.90    2.70
   7   1  -7  156.48    6.80
  -7  -1   7  155.58    7.80
  -7  -1   7  158.08    8.40
   6   1  -7   15.70    1.30
  -6  -1   7   18.10    1.80
  -6  -1   7   15.30    1.60
   5   1  -7    0.20    0.50
  -5  -1   7   -0.70    0.70
  -5  -1   7    0.10    0.70
   4   1  -7   70.59    3.40
  -4  -1   7   73.59    4.10
  -4  -1   7   74.19    4.00
   3   1  -7  398.56   16.70
  -3  -1   7  423.46   20.80
  -3  -1   7  422.36   18.90
   2   1  -7   67.79    2.90
   2   1  -7   57.79    3.30
  -2  -1   7   55.49    3.50
   1   1  -7  108.49    5.00
   1   1  -7  107.19    4.40
  -1  -1   7   88.99    5.50
   0   1  -7   49.40    2.30
   0   1  -7   47.30    2.70
   0  -1   7   46.40    3.10
  -1   1  -7  243.58   11.70
  -1   1  -7  263.47   10.40
   1  -1   7  262.17   13.10
  -2   1  -7    1.70    0.50
  -2   1  -7    1.40    0.60
  -2   1  -7    1.10    0.40
  -3   1  -7  459.15   17.90
  -3   1  -7  443.26   22.40
  -3   1  -7  444.06   20.20
  -4   1  -7 2507.45  113.99
  -4   1  -7 2722.93  101.89
  -4   1  -7 2554.54  127.59
  -5   1  -7   62.29    3.70
  -5   1  -7   62.19    3.70
  -5   1  -7   69.79    2.90
  -6   1  -7  224.88   11.40
  -6   1  -7  217.48   10.50
  -7   1  -7   21.70    2.00
  -7   1  -7   21.60    1.70
  -8   1  -7    1.30    0.80
  -8   1  -7    0.30    0.90
  -9   1  -7   21.00    1.90
  -9   1  -7   23.90    2.30
 -10   1  -7   26.40    2.60
 -10   1  -7   27.50    2.40
 -11   1  -7   25.10    2.40
  -9   0   7   19.90    2.20
  -8   0   7   75.19    4.50
   7   0  -7   11.00    1.10
  -7   0   7   10.60    1.50
   6   0  -7   -0.10    0.50
  -6   0   7    0.00    0.80
  -6   0   7   -0.20    0.70
   5   0  -7   48.30    2.40
  -5   0   7   45.80    2.90
  -5   0   7   45.20    2.80
   4   0  -7  482.35   19.10
  -4   0   7  468.05   21.50
  -4   0   7  473.25   23.70
   3   0  -7   29.90    1.60
  -3   0   7   24.40    2.00
  -3   0   7   26.10    1.80
   2   0  -7  801.82   33.10
  -2   0   7  854.41   41.20
  -2   0   7  848.32   37.20
  -1   0   7   59.19    3.40
   0   0  -7   84.59    4.10
   0   0  -7   80.79    3.50
   0   0   7   76.39    4.50
  -1   0  -7   58.69    2.70
  -1   0  -7   55.39    3.10
   1   0   7   61.79    3.30
  -2   0  -7  604.44   31.80
  -2   0  -7  669.33   25.50
  -2   0  -7  654.93   28.60
  -3   0  -7   84.19    4.20
  -3   0  -7   83.49    4.50
  -4   0  -7   11.00    1.10
  -4   0  -7    9.00    0.80
  -5   0  -7 1069.59   41.00
  -5   0  -7 1053.09   51.29
  -5   0  -7  990.10   46.00
  -6   0  -7   91.59    4.80
  -6   0  -7   93.79    5.10
  -7   0  -7    1.90    0.70
  -7   0  -7    1.10    0.80
  -8   0  -7    1.40    0.90
  -8   0  -7    1.70    0.90
  -9   0  -7   75.89    4.10
  -9   0  -7   55.79    3.80
 -10   0  -7    1.90    1.10
 -11   0  -7    9.10    1.50
  -9   1   7   15.80    2.10
  -8   1   7    1.00    1.10
  -7   1   7  168.08    8.40
   6  -1  -7    0.00    0.50
  -6   1   7    0.10    0.80
   5  -1  -7    9.10    0.90
  -5   1   7    6.20    1.20
  -5   1   7    7.30    1.00
   4  -1  -7   53.89    2.70
  -4   1   7   62.89    3.40
  -4   1   7   55.99    3.20
   3  -1  -7  862.61   34.70
  -3   1   7  878.11   43.20
  -3   1   7  886.81   39.00
   2  -1  -7  205.98    8.80
  -2   1   7  216.38   10.10
  -2   1   7  223.18   10.80
   1  -1  -7  411.16   16.20
  -1   1   7  394.76   20.10
  -1   1   7  406.06   18.30
   0  -1  -7  403.96   17.90
   0  -1  -7  394.36   15.90
   0   1   7  392.66   19.80
  -1  -1  -7  148.49    6.90
  -1  -1  -7  142.59    6.10
  -2  -1  -7  181.48    8.90
  -2  -1  -7  170.88    8.10
  -2  -1  -7  171.68    7.20
  -3  -1  -7  525.85   22.30
  -3  -1  -7  535.95   19.90
  -3  -1  -7  437.06   24.70
  -4  -1  -7  320.37   16.00
  -4  -1  -7  321.67   12.90
  -4  -1  -7  318.37   14.50
  -5  -1  -7  286.27   11.60
  -5  -1  -7  291.17   14.50
  -5  -1  -7  281.87   13.10
  -6  -1  -7  102.59    5.60
  -6  -1  -7  103.49    4.40
  -7  -1  -7   38.90    2.50
  -7  -1  -7   38.40    2.50
  -8  -1  -7  101.39    5.20
  -8  -1  -7   96.49    5.50
  -9  -1  -7   30.00    2.30
 -10  -1  -7  193.28   10.30
 -11  -1  -7    1.90    1.20
 -12  -1  -7    0.50    1.10
 -10   2   7   -0.50    1.30
  -9   2   7   -0.40    1.20
  -8   2   7  142.69    7.50
  -7   2   7    4.30    1.20
   6  -2  -7  281.37   11.30
  -6   2   7  266.87   13.00
   5  -2  -7   17.50    1.30
  -5   2   7   16.00    1.70
   4  -2  -7   46.10    2.30
  -4   2   7   43.90    2.80
   3  -2  -7    0.20    0.40
  -3   2   7   -0.60    0.60
  -3   2   7    0.20    0.40
   2  -2  -7    7.00    0.80
  -2   2   7    7.40    0.70
  -2   2   7    6.40    1.00
   1  -2  -7  832.12   33.30
  -1   2   7  872.01   41.30
  -1   2   7  814.12   37.30
   0  -2  -7   31.40    1.70
   0   2   7   31.50    1.90
   0   2   7   32.40    2.10
  -1  -2  -7  811.02   36.00
  -1  -2  -7  793.42   32.20
  -1  -2  -7  836.72   40.10
  -2  -2  -7  233.58   10.80
  -2  -2  -7  245.48   11.90
  -2  -2  -7  232.88    9.70
  -3  -2  -7    4.00    0.60
  -3  -2  -7    2.50    0.50
  -3  -2  -7    3.20    0.60
  -4  -2  -7  104.39    4.60
  -4  -2  -7   94.89    5.10
  -4  -2  -7  122.99    5.70
  -5  -2  -7   36.40    1.90
  -5  -2  -7   36.10    2.20
  -5  -2  -7   33.30    2.20
  -6  -2  -7   23.60    1.80
  -6  -2  -7   26.10    1.90
  -6  -2  -7   26.60    1.50
  -7  -2  -7    8.60    1.10
  -7  -2  -7    6.80    1.10
   7   2   7    6.00    1.00
  -8  -2  -7   66.79    4.00
  -9  -2  -7    8.90    1.40
 -10  -2  -7    0.30    1.10
 -11  -2  -7   28.20    2.50
 -12  -2  -7    5.80    1.50
  -9   3   7   18.40    2.40
  -8   3   7    0.90    1.20
  -7   3   7  101.59    5.70
   6  -3  -7   22.90    1.50
  -6   3   7   21.20    2.10
   5  -3  -7    0.20    0.50
  -5   3   7    1.10    0.90
   4  -3  -7  248.28   10.40
  -4   3   7  261.07   12.00
   3  -3  -7  563.44   22.50
   2  -3  -7   29.20    1.60
  -2   3   7   30.30    2.10
   1  -3  -7  781.22   31.30
  -1   3   7  795.32   35.10
   0  -3  -7  114.99    5.00
   0   3   7  118.79    5.80
  -1  -3  -7    9.80    0.70
  -1  -3  -7    9.60    0.90
   1   3   7    9.00    1.10
  -2  -3  -7  299.77   13.90
  -2  -3  -7  306.27   12.50
  -2  -3  -7  318.47   15.30
  -3  -3  -7   18.50    1.30
  -3  -3  -7   20.30    1.50
  -3  -3  -7   19.90    1.30
  -4  -3  -7  329.27   13.70
  -4  -3  -7  345.77   15.20
  -5  -3  -7   64.29    3.70
  -5  -3  -7   66.29    3.40
  -6  -3  -7  334.47   13.70
  -6  -3  -7  352.16   15.30
  -6  -3  -7  325.17   17.00
  -7  -3  -7   93.09    5.30
   7   3   7   97.29    4.60
  -8  -3  -7    4.60    1.10
  -9  -3  -7   12.90    1.70
 -10  -3  -7   -0.70    1.00
 -11  -3  -7   21.60    2.30
 -12  -3  -7    0.00    1.30
  -9   4   7    2.40    1.50
  -8   4   7   37.00    3.20
  -7   4   7   26.10    2.50
  -6   4   7  123.49    6.60
   5  -4  -7  123.69    5.40
  -5   4   7  123.19    6.40
   4  -4  -7  153.48    6.40
  -4   4   7  147.29    7.50
   3  -4  -7  364.36   14.70
  -3   4   7  360.26   16.60
   2  -4  -7  788.52   32.00
  -2   4   7  821.02   35.90
   1  -4  -7    0.50    0.40
  -1   4   7    0.90    0.60
   0  -4  -7  338.17   13.40
   0   4   7  321.27   15.00
  -1  -4  -7  908.31   37.60
  -1  -4  -7 1007.30   46.70
   1   4   7  931.11   42.10
  -2  -4  -7   96.89    4.30
  -2  -4  -7   96.39    4.90
   2   4   7   97.59    4.80
  -3  -4  -7   42.60    2.20
  -3  -4  -7   38.30    2.10
  -3  -4  -7   36.40    2.20
  -4  -4  -7   59.39    2.90
  -4  -4  -7   61.69    3.10
  -4  -4  -7   58.89    3.30
  -5  -4  -7  655.03   33.30
  -5  -4  -7  695.33   29.70
  -5  -4  -7  660.43   26.70
  -6  -4  -7   88.19    4.90
  -7  -4  -7  184.98    9.60
   7   4   7  177.38    8.10
  -8  -4  -7    3.90    1.10
   8   4   7    4.30    1.10
  -9  -4  -7    0.60    1.00
 -10  -4  -7    0.60    1.20
 -11  -4  -7    5.70    1.50
 -12  -4  -7    8.20    1.80
  -8   5   7   -1.30    1.20
  -7   5   7   73.29    4.60
  -6   5   7    5.20    1.40
   5  -5  -7   53.59    2.80
  -5   5   7   55.79    3.60
   4  -5  -7    0.90    0.50
  -4   5   7   -0.10    0.80
   3  -5  -7   26.60    1.70
  -3   5   7   31.20    2.30
   2  -5  -7    3.80    0.70
  -2   5   7    3.20    0.90
   1  -5  -7   26.80    1.70
  -1   5   7   31.70    2.10
   0  -5  -7  388.66   15.60
   0   5   7  380.56   17.40
  -1  -5  -7    4.00    0.70
   1   5   7    2.80    0.70
  -2  -5  -7  376.86   14.80
  -2  -5  -7  356.06   18.00
   2   5   7  355.46   16.30
  -3  -5  -7   59.49    3.20
  -3  -5  -7   58.29    2.90
   3   5   7   54.79    3.00
  -4  -5  -7    0.80    0.60
  -4  -5  -7    0.80    0.50
   4   5   7   -0.50    0.50
  -5  -5  -7   34.80    2.00
  -6  -5  -7   71.79    4.20
   6   5   7   73.59    4.00
  -7  -5  -7   10.90    1.40
   7   5   7   13.00    1.60
  -8  -5  -7    5.10    1.10
   8   5   7    4.30    1.10
  -9  -5  -7   45.10    3.20
 -10  -5  -7   26.00    2.50
 -11  -5  -7    2.00    1.40
  -8   6   7   23.10    2.70
  -7   6   7   21.00    2.50
  -6   6   7  305.67   14.70
  -5   6   7   25.50    2.40
   4  -6  -7    0.10    0.60
  -4   6   7    1.90    1.00
   3  -6  -7   47.80    2.40
  -3   6   7   42.00    2.90
   2  -6  -7    9.90    1.10
  -2   6   7   10.20    1.30
   1  -6  -7  259.37   10.80
  -1   6   7  263.67   12.20
   0  -6  -7   64.29    3.20
   0   6   7   64.89    3.50
  -1  -6  -7  730.03   29.30
   1   6   7  735.73   32.60
  -2  -6  -7   72.29    3.50
   2   6   7   73.89    3.70
  -3  -6  -7   82.79    4.40
  -3  -6  -7   85.49    3.90
   3   6   7   82.79    4.10
  -4  -6  -7    1.10    0.60
  -4  -6  -7    0.50    0.60
  -5  -6  -7  242.58   12.40
  -6  -6  -7   65.29    3.90
   6   6   7   65.99    3.80
  -7  -6  -7   42.40    2.90
   7   6   7   37.20    2.80
  -8  -6  -7   29.30    2.40
   8   6   7   30.90    2.50
  -9  -6  -7    4.30    1.30
 -10  -6  -7    5.50    1.50
 -11  -6  -7    2.00    1.40
  -7   7   7   74.79    4.90
  -6   7   7    1.50    1.30
  -5   7   7   22.70    2.40
   4  -7  -7  230.18    9.50
  -4   7   7  218.28   10.90
   3  -7  -7    0.80    0.60
  -3   7   7    1.10    1.00
   2  -7  -7   27.80    1.80
  -2   7   7   28.70    2.30
   1  -7  -7   85.69    4.00
  -1   7   7   83.79    4.50
   0  -7  -7   66.19    3.30
   0   7   7   64.89    3.60
  -1  -7  -7  150.98    6.70
   1   7   7  159.58    7.40
  -2  -7  -7   32.50    2.00
   2   7   7   31.00    2.00
  -3  -7  -7   51.89    2.80
  -4  -7  -7   36.00    2.30
  -5  -7  -7  167.58    8.60
   5   7   7  157.48    7.60
  -6  -7  -7  264.67   14.90
   6   7   7  330.97   13.00
  -7  -7  -7    5.50    1.30
   7   7   7    5.00    1.30
  -8  -7  -7    5.70    1.30
   8   7   7    5.50    1.40
  -9  -7  -7   11.80    1.70
   9   7   7    8.70    1.60
 -10  -7  -7   -0.20    1.20
 -11  -7  -7    0.80    1.40
  -7   8   7    0.80    1.40
  -6   8   7    5.00    1.60
  -5   8   7   63.99    4.20
  -4   8   7   38.80    3.00
   3  -8  -7  146.59    6.40
  -3   8   7  141.59    7.40
   2  -8  -7  198.68    8.50
  -2   8   7  196.48    9.60
   1  -8  -7   28.80    1.90
  -1   8   7   28.20    2.20
   0  -8  -7  121.49    5.50
   0   8   7  122.59    6.10
  -1  -8  -7    1.30    0.60
   1   8   7    0.90    0.70
  -2  -8  -7  273.67   11.60
   2   8   7  282.97   12.70
   4   8   7   76.39    4.30
  -5  -8  -7   21.50    1.80
   5   8   7   23.20    2.40
  -7  -8  -7   67.79    4.10
   7   8   7   60.79    3.90
  -8  -8  -7   18.30    2.00
   8   8   7   13.50    2.00
  -9  -8  -7   -0.30    1.10
   9   8   7    0.90    1.10
 -10  -8  -7   48.50    3.70
 -11  -8  -7   16.30    2.30
  -6   9   7   -0.30    1.30
  -5   9   7   24.10    2.60
  -4   9   7  190.18    9.60
   3  -9  -7   47.20    2.70
  -3   9   7   44.00    3.30
   2  -9  -7  295.37   12.10
  -2   9   7  282.37   13.60
   1  -9  -7    2.60    0.90
  -1   9   7    2.50    1.00
   0  -9  -7  181.28    7.90
   0   9   7  179.28    8.70
   1   9   7   42.10    2.60
   2   9   7  187.98    8.80
   3   9   7    0.40    0.90
   4   9   7    4.70    1.30
   5   9   7    6.40    1.40
   6   9   7    0.20    1.00
  -7  -9  -7    9.40    1.50
   7   9   7    6.90    1.60
  -8  -9  -7    0.20    1.20
   8   9   7   -1.40    1.00
  -9  -9  -7   74.29    4.70
   9   9   7   65.49    4.30
 -10  -9  -7   23.10    2.50
  -5  10   7   -0.40    1.20
  -4  10   7   29.80    2.80
  -3  10   7   71.29    4.40
  -2  10   7    0.90    1.00
  -1  10   7    0.30    0.90
  -1  10   7    1.50    1.10
   0  10   7   87.29    4.90
   1  10   7  137.79    6.90
   2  10   7   14.20    2.00
   3  10   7  124.89    6.40
   4  10   7    0.10    1.00
   5  10   7    7.20    1.60
   6  10   7    0.30    1.10
   7  10   7    1.70    1.20
  -8 -10  -7   17.00    2.00
   8  10   7   15.40    2.20
  -9 -10  -7   -0.50    1.20
   9  10   7   -0.80    1.00
  -4  11   7   15.20    2.20
  -3  11   7   -0.70    1.10
  -2  11   7  105.49    5.90
  -1  11   7   -0.20    1.10
   0  11   7    1.30    1.20
   1  11   7    1.70    1.20
   2  11   7   86.99    5.00
   3  11   7    1.30    1.10
   4  11   7    1.30    1.10
   5  11   7   57.89    3.90
   6  11   7   15.50    2.20
   7  11   7   22.70    2.60
   8  11   7   20.80    2.50
  -3  12   7   66.39    4.40
  -1  12   7   29.30    2.90
   0  12   7    7.10    1.70
   1  12   7   -0.20    1.10
   2  12   7    1.30    1.20
   3  12   7    0.90    1.20
   4  12   7   43.30    3.40
   5  12   7   22.50    2.60
   6  12   7   28.60    3.00
   0  13   7    1.90    1.30
   1  13   7   30.00    3.00
   2  13   7   59.99    4.10
   3  13   7   10.60    2.00
   2  11  -8   45.10    3.10
  -2 -11   8   48.30    4.70
   1  11  -8   49.30    3.20
  -1 -11   8   53.99    5.10
   0  11  -8   -0.70    0.80
   0 -11   8    0.20    2.40
   1 -11   8    6.20    2.80
  -2  11  -8   10.00    1.80
   2 -11   8    9.10    3.00
  -3  11  -8   -0.30    1.10
   3 -11   8    2.20    2.40
   4  10  -8    2.90    1.20
  -4 -10   8    3.10    1.90
   3  10  -8  129.49    6.60
  -3 -10   8  148.59    8.70
   2  10  -8   43.50    3.00
  -2 -10   8   57.59    4.60
   1  10  -8   67.79    3.90
  -1 -10   8   77.59    6.00
   0  10  -8   75.39    4.10
   0 -10   8   79.89    6.20
  -1  10  -8   40.00    2.60
  -1  10  -8   37.60    3.00
   1 -10   8   39.40    4.70
  -2  10  -8    1.70    1.10
   2 -10   8    1.00    2.20
  -3  10  -8   16.60    2.10
   3 -10   8    9.60    2.60
  -4  10  -8    1.70    1.30
   4 -10   8    3.00    1.90
  -5  10  -8    0.70    1.30
   5 -10   8    0.20    1.50
   6   9  -8    0.50    1.00
  -6  -9   8    0.20    1.40
   5   9  -8   39.20    2.90
  -5  -9   8   45.80    3.70
   4   9  -8   10.20    1.50
  -4  -9   8    9.40    2.10
   3   9  -8    4.50    1.10
  -3  -9   8    5.50    2.00
   2   9  -8   21.70    2.00
  -2  -9   8   28.90    3.40
   1   9  -8    8.00    1.30
  -1  -9   8    7.40    2.40
   0   9  -8    2.40    0.80
   0   9  -8    0.70    1.00
   0  -9   8   -0.10    2.10
  -1   9  -8   21.80    1.80
  -1   9  -8   19.20    2.10
   1  -9   8   16.40    3.10
  -2   9  -8  252.27   11.30
   2  -9   8  204.58   13.20
  -3   9  -8   11.10    1.70
   3  -9   8    8.90    2.10
  -4   9  -8   75.59    4.30
   4  -9   8   52.29    4.80
  -5   9  -8    1.00    1.30
   5  -9   8    3.90    1.60
  -6   9  -8    0.40    1.20
   6  -9   8    1.70    1.20
   7   8  -8   18.70    2.10
  -7  -8   8   20.10    2.50
   6   8  -8   60.69    3.70
  -6  -8   8   63.29    4.50
   5   8  -8   10.00    1.50
  -5  -8   8    9.00    1.90
   4   8  -8   75.59    4.30
  -4  -8   8   87.79    5.50
   3   8  -8   21.10    1.90
  -3  -8   8   23.30    2.80
   2   8  -8   20.40    1.90
  -2  -8   8   23.70    3.10
   1   8  -8   -0.30    0.80
   1   8  -8   -0.40    0.70
  -1  -8   8   -0.30    1.80
   0   8  -8    0.70    0.80
   0   8  -8    0.30    0.70
   0  -8   8   -0.90    1.80
  -1   8  -8   69.09    4.10
  -1   8  -8   74.79    3.60
   1  -8   8   63.69    5.30
  -2   8  -8    6.90    1.30
   2  -8   8    7.60    2.00
  -3   8  -8  224.18    9.80
   3  -8   8  164.08   11.00
  -4   8  -8   -0.50    1.00
   4  -8   8   -0.30    1.10
  -5   8  -8    9.50    1.70
   5  -8   8   11.50    1.80
  -6   8  -8   29.30    2.80
   6  -8   8   35.10    3.00
  -7   8  -8   31.60    3.10
   7  -8   8   37.10    3.00
   8   7  -8    7.50    1.40
  -8  -7   8    6.30    1.70
   7   7  -8    3.60    1.20
  -7  -7   8    5.00    1.60
   6   7  -8   20.70    2.00
  -6  -7   8   21.00    2.40
   5   7  -8    0.60    0.90
  -5  -7   8    0.20    1.20
   4   7  -8   25.10    2.00
  -4  -7   8   25.40    2.50
   3   7  -8   -0.20    0.70
  -3  -7   8   -0.40    1.30
   2   7  -8   80.89    4.50
   2   7  -8   85.09    4.20
  -2  -7   8   83.89    5.70
   1   7  -8   13.40    1.50
   1   7  -8   11.50    1.30
  -1  -7   8   15.10    2.50
   0   7  -8   64.89    3.30
   0   7  -8   65.09    3.80
   0  -7   8   65.99    5.10
  -1   7  -8   30.80    1.90
  -1   7  -8   28.00    2.30
   1  -7   8   22.80    3.10
  -2   7  -8    0.70    0.80
  -2   7  -8    0.50    0.30
   2  -7   8   -0.20    1.10
  -3   7  -8   86.59    4.70
   3  -7   8   73.89    5.30
  -4   7  -8    2.80    1.20
   4  -7   8    1.40    1.00
  -5   7  -8  202.68   10.20
   5  -7   8  204.78   11.20
  -6   7  -8   86.79    5.30
   6  -7   8   94.49    5.60
  -7   7  -8   54.49    3.90
   7  -7   8   57.49    3.90
  -8   7  -8   70.49    4.80
   8  -7   8   73.39    4.70
   8   6  -8   36.60    2.70
  -8  -6   8   38.80    3.20
   7   6  -8    0.70    0.90
  -7  -6   8    0.50    1.20
   6   6  -8    0.10    0.80
  -6  -6   8   -1.90    1.10
   5   6  -8   18.50    1.80
  -5  -6   8   21.70    2.30
   4   6  -8   12.10    1.40
  -4  -6   8   13.60    1.80
   3   6  -8  267.77   11.50
   3   6  -8  258.97   12.70
  -3  -6   8  290.27   14.50
   2   6  -8   19.20    1.60
   2   6  -8   20.70    1.80
  -2  -6   8   19.90    2.70
   1   6  -8  202.88    8.70
   1   6  -8  199.48    9.70
  -1  -6   8  207.88   11.50
   0   6  -8   -1.00    0.50
   0   6  -8   -0.10    0.80
   0  -6   8    0.80    1.60
  -1   6  -8    0.40    0.50
  -1   6  -8    0.20    0.80
   1  -6   8   -0.40    1.30
  -2   6  -8    7.70    1.30
  -2   6  -8    6.00    0.80
   2  -6   8    6.10    1.60
  -3   6  -8    0.70    0.90
  -3   6  -8    0.90    0.50
   3  -6   8    0.20    1.10
  -4   6  -8  136.99    7.10
   4  -6   8  137.49    7.80
  -5   6  -8   15.10    1.90
   5  -6   8   16.40    1.80
  -6   6  -8  207.18   10.90
   6  -6   8  236.88   12.00
  -7   6  -8   58.89    3.90
  -7   6  -8   54.49    3.70
  -8   6  -8    0.70    1.10
  -8   6  -8   -0.90    1.20
  -9   6  -8    7.10    1.50
  -9   6  -8    5.50    1.70
   9   5  -8   18.80    1.90
  -9  -5   8   25.40    2.60
   8   5  -8    0.60    0.80
  -8  -5   8    0.30    1.30
   7   5  -8    0.90    0.80
  -7  -5   8   -1.00    1.10
   6   5  -8  126.99    6.00
  -6  -5   8  129.99    7.30
   5   5  -8   14.80    1.50
  -5  -5   8   16.80    1.80
   4   5  -8    0.30    0.70
  -4  -5   8   -0.50    0.90
   3   5  -8    1.50    0.70
   3   5  -8    0.40    0.70
  -3  -5   8    1.40    1.20
   2   5  -8  258.17   11.10
   2   5  -8  261.97   12.30
  -2  -5   8  277.37   14.20
   1   5  -8    6.40    0.90
   1   5  -8    7.50    1.10
  -1  -5   8    8.40    1.90
   0   5  -8   39.90    2.20
   0   5  -8   43.40    2.70
   0  -5   8   35.00    3.30
  -1   5  -8  153.08    6.50
  -1   5  -8  162.98    7.40
   1  -5   8  133.69    8.60
  -2   5  -8   64.89    3.20
  -2   5  -8   73.89    3.90
   2  -5   8   67.19    4.50
  -3   5  -8    0.80    0.80
  -3   5  -8    1.10    0.50
   3  -5   8    0.60    0.80
  -4   5  -8  128.99    6.90
   4  -5   8  139.39    7.50
  -5   5  -8   24.20    2.20
  -6   5  -8    0.00    0.90
  -6   5  -8   -0.60    0.90
  -7   5  -8   49.10    3.60
  -7   5  -8   54.19    3.50
  -8   5  -8    0.20    1.00
  -8   5  -8   -0.70    1.20
  -9   5  -8   32.10    2.60
  -9   5  -8   32.70    3.00
 -10   5  -8   11.60    2.00
 -10   5  -8   10.50    1.70
  -9  -4   8   10.80    1.90
   8   4  -8    3.30    1.00
  -8  -4   8    2.80    1.30
   7   4  -8   91.49    4.50
  -7  -4   8   90.09    5.40
   6   4  -8  100.09    5.00
  -6  -4   8  112.09    6.20
   5   4  -8  264.07   11.60
  -5  -4   8  292.97   13.10
  -5  -4   8  270.77   14.30
   4   4  -8   46.10    2.60
  -4  -4   8   48.00    3.20
   3   4  -8   24.00    1.90
   3   4  -8   25.80    1.70
  -3  -4   8   23.90    2.30
   2   4  -8    1.60    0.70
   2   4  -8    3.00    0.70
  -2  -4   8    2.80    1.10
   1   4  -8  151.78    7.30
   1   4  -8  152.88    6.50
  -1  -4   8  142.49    8.50
   0   4  -8  150.78    6.40
   0   4  -8  153.38    7.30
   0  -4   8  142.79    8.60
  -1   4  -8  226.48   10.20
  -1   4  -8  233.88    9.00
   1  -4   8  186.68   11.60
  -2   4  -8  164.38    7.90
  -2   4  -8  165.48    6.90
   2  -4   8  158.98    9.00
  -3   4  -8  455.35   18.40
  -3   4  -8  444.96   20.80
   3  -4   8  472.45   23.30
  -4   4  -8   32.30    1.70
  -4   4  -8   27.50    2.30
   4  -4   8   34.30    2.30
  -5   4  -8  119.79    6.30
  -5   4  -8  120.49    6.60
  -6   4  -8   42.90    2.80
  -6   4  -8   38.40    2.90
  -7   4  -8   31.30    2.70
  -7   4  -8   35.20    2.50
  -8   4  -8    4.80    1.40
  -8   4  -8    3.00    1.10
  -9   4  -8    0.90    1.10
  -9   4  -8    0.20    1.20
 -10   4  -8   43.50    3.20
 -10   4  -8   42.40    3.50
   8   3  -8   20.70    1.80
  -8  -3   8   20.60    2.20
   7   3  -8    3.90    0.90
  -7  -3   8    3.40    1.20
   6   3  -8   23.90    1.80
  -6  -3   8   25.30    2.10
   5   3  -8    0.60    0.60
  -5  -3   8   -0.70    0.60
  -5  -3   8    0.00    0.80
   4   3  -8    1.60    0.70
  -4  -3   8    2.00    1.00
  -4  -3   8    2.60    0.90
   3   3  -8   65.99    3.80
   3   3  -8   71.69    3.40
  -3  -3   8   69.79    4.20
   2   3  -8  638.64   26.30
   2   3  -8  667.23   29.40
  -2  -3   8  662.53   33.00
   1   3  -8  135.29    6.60
   1   3  -8  138.79    5.90
  -1  -3   8  131.49    7.60
   0   3  -8  358.96   16.40
   0   3  -8  373.46   14.60
   0  -3   8  347.77   18.70
  -1   3  -8   61.69    3.50
  -1   3  -8   62.39    2.90
   1  -3   8   62.19    4.00
  -2   3  -8   14.90    1.50
  -2   3  -8   12.20    1.00
   2  -3   8   18.30    1.60
  -3   3  -8   11.60    1.00
  -3   3  -8   11.90    1.40
   3  -3   8   14.30    1.40
  -4   3  -8   31.30    2.40
  -4   3  -8   36.80    1.80
  -4   3  -8   32.80    2.30
  -5   3  -8  227.78   12.00
  -5   3  -8  240.68   11.20
  -6   3  -8   13.70    1.60
  -6   3  -8   12.40    1.60
  -7   3  -8  119.89    6.40
  -7   3  -8  119.49    6.60
  -8   3  -8    0.80    1.10
  -8   3  -8    0.70    1.00
  -9   3  -8    2.40    1.00
  -9   3  -8    1.90    1.30
 -10   3  -8   -0.70    1.30
 -10   3  -8    0.70    1.20
 -11   3  -8   31.70    2.70
 -11   3  -8   22.00    2.70
   8   2  -8   41.20    2.50
   7   2  -8   40.80    2.40
  -7  -2   8   41.50    3.00
  -7  -2   8   38.70    2.80
   6   2  -8   60.39    3.10
  -6  -2   8   57.29    3.70
  -6  -2   8   63.49    3.70
   5   2  -8    1.00    0.60
  -5  -2   8    3.00    1.00
  -5  -2   8    3.00    0.90
   4   2  -8   27.10    1.70
  -4  -2   8   26.80    2.20
  -4  -2   8   26.30    2.10
   3   2  -8  345.17   14.40
  -3  -2   8  352.26   16.30
  -3  -2   8  364.16   17.90
   2   2  -8  344.47   14.20
   2   2  -8  340.47   15.90
  -2  -2   8  361.06   17.80
   1   2  -8 1846.62   70.69
   1   2  -8 1894.81   78.99
  -1  -2   8 1638.54   88.59
   0   2  -8  150.28    6.30
   0   2  -8  149.69    7.10
   0  -2   8  145.39    8.20
  -1   2  -8  105.29    5.40
  -1   2  -8  109.79    4.70
   1  -2   8  107.19    6.00
  -2   2  -8  146.09    7.10
  -2   2  -8  148.49    6.20
   2  -2   8  146.79    7.80
  -3   2  -8  234.08   11.60
  -3   2  -8  226.98    9.30
  -3   2  -8  216.78   10.60
  -4   2  -8   90.99    3.90
  -4   2  -8   86.49    4.70
  -4   2  -8   85.99    4.90
  -5   2  -8   10.30    1.40
  -5   2  -8   11.10    1.30
  -5   2  -8   13.80    1.00
  -6   2  -8  109.29    5.80
  -6   2  -8  101.99    5.60
  -7   2  -8   -0.90    0.80
  -7   2  -8    0.20    0.80
  -8   2  -8   91.19    5.20
  -8   2  -8   86.69    5.10
  -9   2  -8    5.50    1.40
  -9   2  -8    5.00    1.20
 -10   2  -8    8.70    1.60
 -10   2  -8    7.50    1.60
 -11   2  -8    3.80    1.50
 -11   2  -8    2.00    1.30
  -8  -1   8    6.70    1.40
   7   1  -8    8.70    1.10
  -7  -1   8    8.70    1.50
   6   1  -8  114.19    5.50
  -6  -1   8  130.09    6.50
  -6  -1   8  131.59    6.80
   5   1  -8    0.50    0.50
  -5  -1   8    0.50    0.80
  -5  -1   8    1.70    0.80
   4   1  -8   43.60    2.40
  -4  -1   8   47.80    2.80
  -4  -1   8   44.70    3.00
   3   1  -8   10.20    1.00
  -3  -1   8   11.10    1.20
  -3  -1   8   10.00    1.40
   2   1  -8  209.08    8.70
   2   1  -8  208.48    9.90
  -2  -1   8  210.68   10.80
   1   1  -8   38.80    2.00
   1   1  -8   42.10    2.40
  -1  -1   8   34.80    2.60
   0   1  -8  113.09    4.80
   0   1  -8  111.89    5.50
   0  -1   8  111.29    6.30
  -1   1  -8  768.72   35.50
  -1   1  -8  809.42   31.70
   1  -1   8  818.52   39.80
  -2   1  -8   17.60    1.20
  -2   1  -8   21.50    1.60
   2  -1   8   19.40    1.50
  -3   1  -8  725.33   35.30
  -3   1  -8  699.53   31.80
  -4   1  -8  519.15   27.40
  -4   1  -8  582.54   22.00
  -4   1  -8  550.24   24.80
  -5   1  -8  191.88    7.40
  -5   1  -8  165.48    9.20
  -5   1  -8  175.18    8.60
  -6   1  -8  118.19    6.10
  -6   1  -8  118.49    6.40
  -7   1  -8   15.00    1.60
  -7   1  -8   16.80    1.80
  -8   1  -8    9.20    1.50
  -8   1  -8    8.50    1.30
  -9   1  -8   19.10    1.90
  -9   1  -8   16.40    2.00
 -10   1  -8   60.49    3.80
 -10   1  -8   52.59    3.80
 -11   1  -8   54.19    3.70
  -9   0   8    0.60    1.20
  -8   0   8   13.50    1.90
   7   0  -8  301.77   12.20
  -7   0   8  285.77   13.90
   6   0  -8   12.80    1.20
  -6   0   8   12.80    1.60
   5   0  -8  366.86   15.10
  -5   0   8  370.86   18.70
  -5   0   8  374.86   17.10
   4   0  -8    3.60    0.70
  -4   0   8    3.50    1.00
  -4   0   8    2.60    0.70
   3   0  -8   31.60    1.90
  -3   0   8   34.90    2.40
  -3   0   8   35.90    2.20
   2   0  -8  115.79    5.10
  -2   0   8  115.59    6.20
  -2   0   8  123.99    6.00
   1   0  -8   17.50    1.10
   1   0  -8   16.00    1.50
  -1   0   8   12.30    1.50
   0   0  -8  868.41   37.30
   0   0  -8  849.91   33.30
   0   0   8  802.02   41.70
  -1   0  -8  207.78    8.70
  -1   0  -8  205.68    9.80
   1   0   8  219.18   10.80
  -2   0  -8 1035.50   45.90
  -2   0  -8 1041.00   41.10
  -3   0  -8    6.60    0.80
  -3   0  -8    6.60    1.00
  -3   0  -8    8.10    0.80
  -4   0  -8  223.08    8.80
  -4   0  -8  209.38   10.90
  -4   0  -8  211.78   10.10
  -5   0  -8   70.29    4.00
  -5   0  -8   75.99    3.30
  -5   0  -8   68.09    3.90
  -6   0  -8   58.89    3.40
  -6   0  -8   57.09    3.40
  -7   0  -8   39.40    2.60
  -7   0  -8   41.30    2.70
  -8   0  -8   67.89    4.10
  -8   0  -8   73.09    4.20
  -9   0  -8   17.60    1.90
  -9   0  -8   17.70    1.90
 -10   0  -8   11.10    1.60
 -11   0  -8    5.70    1.40
  -9   1   8   -1.20    1.10
  -8   1   8   13.30    1.90
  -7   1   8   34.20    2.70
   6  -1  -8  175.78    7.40
  -6   1   8  170.38    8.60
   5  -1  -8   10.20    1.00
  -5   1   8    8.40    1.30
   4  -1  -8   50.39    2.50
  -4   1   8   48.40    2.80
  -4   1   8   46.90    3.10
   3  -1  -8  166.88    7.00
  -3   1   8  166.48    8.40
  -3   1   8  163.48    8.10
   2  -1  -8  491.25   20.60
  -2   1   8  529.65   25.40
  -2   1   8  518.65   23.20
   1  -1  -8   72.49    3.30
  -1   1   8   75.39    4.00
  -1   1   8   71.39    4.00
   0  -1  -8  980.20   43.20
   0  -1  -8  969.20   38.60
  -1  -1  -8  154.38    7.50
  -1  -1  -8  152.08    6.70
   1   1   8  171.58    8.20
  -2  -1  -8    8.50    0.90
  -3  -1  -8  429.46   19.60
  -3  -1  -8  439.36   17.40
  -4  -1  -8   10.90    1.10
  -4  -1  -8    9.70    1.20
  -5  -1  -8   92.79    5.00
  -5  -1  -8   92.19    4.70
  -5  -1  -8   90.39    4.10
  -6  -1  -8   47.90    2.30
  -6  -1  -8   45.20    2.80
  -6  -1  -8   46.00    2.80
  -8  -1  -8    6.70    1.20
  -8  -1  -8    6.40    1.10
  -9  -1  -8   86.09    5.00
 -10  -1  -8    0.40    1.00
 -11  -1  -8    1.40    1.10
  -9   2   8   59.79    4.10
  -8   2   8   14.50    2.00
  -7   2   8    4.30    1.30
   6  -2  -8   18.70    1.40
  -6   2   8   15.30    1.80
   5  -2  -8  206.88    8.60
  -5   2   8  205.68   10.00
   4  -2  -8   37.00    2.00
  -4   2   8   37.80    2.60
   3  -2  -8   27.70    1.60
  -3   2   8   25.70    2.10
   2  -2  -8  403.16   16.20
  -2   2   8  389.96   18.40
  -2   2   8  412.86   19.90
   1  -2  -8  315.77   13.00
  -1   2   8  318.27   14.80
  -1   2   8  326.17   15.90
   0  -2  -8   69.99    3.40
   0   2   8   85.99    4.20
  -1  -2  -8  274.17   12.00
  -1  -2  -8  283.67   13.40
   1   2   8  325.87   14.80
  -2  -2  -8  525.15   25.70
  -2  -2  -8  508.85   23.20
  -2  -2  -8  523.55   20.80
  -3  -2  -8    8.30    0.90
  -3  -2  -8    9.70    1.00
  -3  -2  -8   11.00    1.00
  -4  -2  -8    0.20    0.50
  -4  -2  -8    0.60    0.40
  -4  -2  -8    0.30    0.30
  -5  -2  -8   64.89    3.60
  -5  -2  -8   69.99    3.00
  -5  -2  -8   57.79    3.40
  -6  -2  -8  239.38    9.70
  -6  -2  -8  232.88   12.10
  -6  -2  -8  238.28   11.00
  -7  -2  -8   14.60    1.40
  -7  -2  -8    8.80    1.20
  -8  -2  -8   55.09    3.40
  -9  -2  -8   71.39    4.30
 -10  -2  -8    0.90    1.10
 -11  -2  -8    4.30    1.40
  -9   3   8   16.90    2.40
  -8   3   8   30.80    2.80
  -7   3   8   -0.80    1.00
   6  -3  -8   14.10    1.30
  -6   3   8   14.10    1.80
   5  -3  -8    2.30    0.60
  -5   3   8    1.80    1.00
   4  -3  -8   87.09    3.80
  -4   3   8   77.79    4.50
   3  -3  -8  210.98    8.80
  -3   3   8  214.68   10.10
   2  -3  -8   13.30    1.10
  -2   3   8   12.20    1.40
   1  -3  -8   34.20    1.90
  -1   3   8   35.90    2.40
   0  -3  -8    0.00    0.40
   0   3   8    0.30    0.60
  -1  -3  -8  380.26   14.80
   1   3   8  349.27   16.60
  -2  -3  -8  209.08    9.00
  -2  -3  -8  229.08   10.90
  -2  -3  -8  211.38   10.00
  -3  -3  -8 1328.97   63.99
  -3  -3  -8 1271.07   51.39
  -4  -3  -8   63.59    3.50
  -5  -3  -8  220.58   11.40
  -5  -3  -8  223.68    9.30
  -5  -3  -8  227.78   10.30
  -6  -3  -8   30.90    2.10
  -6  -3  -8   31.30    2.10
  -6  -3  -8   31.30    1.80
  -7  -3  -8    6.20    1.00
  -7  -3  -8    6.80    0.90
  -8  -3  -8   15.40    1.60
  -9  -3  -8   -0.70    1.00
 -10  -3  -8   92.99    5.50
 -11  -3  -8   21.60    2.30
 -12  -3  -8    8.50    1.70
  -9   4   8   22.50    2.70
  -8   4   8   18.10    2.30
  -7   4   8   58.69    4.00
  -6   4   8   48.60    3.40
   5  -4  -8  241.48   10.10
  -5   4   8  246.98   11.80
   4  -4  -8    5.20    0.80
  -4   4   8    4.40    1.10
   3  -4  -8   75.99    3.60
  -3   4   8   80.69    4.30
   2  -4  -8   13.50    1.20
  -2   4   8   15.00    1.50
   1  -4  -8   90.19    4.20
  -1   4   8   95.89    4.80
   0  -4  -8   59.39    3.00
   0   4   8   64.09    3.40
  -1  -4  -8   66.29    3.20
   1   4   8   66.59    3.60
  -2  -4  -8 2021.70   94.89
  -2  -4  -8 1932.41   76.19
   2   4   8 1842.12   85.09
  -3  -4  -8  239.08   10.20
  -3  -4  -8  244.08   11.30
  -3  -4  -8  258.17   12.40
  -4  -4  -8  239.58   11.00
  -4  -4  -8  246.58   10.00
  -4  -4  -8  237.28   12.10
  -5  -4  -8   16.80    1.40
  -5  -4  -8   19.60    1.40
  -6  -4  -8   21.60    1.50
  -6  -4  -8   22.20    1.70
  -7  -4  -8    9.60    1.30
   7   4   8    9.50    1.40
  -8  -4  -8   17.70    1.80
  -9  -4  -8   31.40    2.50
 -10  -4  -8   -0.70    1.10
 -11  -4  -8   34.20    2.90
  -8   5   8    1.30    1.40
  -7   5   8   75.69    4.80
  -6   5   8   60.09    4.00
   5  -5  -8    0.40    0.60
  -5   5   8    0.40    1.00
   4  -5  -8   63.09    3.10
  -4   5   8   62.39    3.80
   3  -5  -8   32.80    2.00
  -3   5   8   39.40    2.60
   2  -5  -8   49.00    2.50
  -2   5   8   48.40    3.00
   1  -5  -8  332.57   13.50
  -1   5   8  326.97   15.10
   0  -5  -8    2.60    0.60
   0   5   8    5.00    0.90
  -1  -5  -8   21.80    1.50
   1   5   8   24.60    1.80
  -2  -5  -8    1.50    0.60
   2   5   8    1.40    0.60
  -3  -5  -8  258.27   10.70
  -3  -5  -8  259.47   12.90
   3   5   8  253.37   11.80
  -4  -5  -8  158.28    8.20
  -4  -5  -8  163.78    6.90
  -5  -5  -8   73.49    3.50
  -5  -5  -8   69.49    4.00
  -6  -5  -8  249.58   12.90
  -6  -5  -8  253.37   10.50
  -7  -5  -8  243.08   12.50
   7   5   8  239.18   10.60
  -8  -5  -8    0.70    0.90
   8   5   8    1.80    1.00
  -9  -5  -8   40.70    3.00
 -10  -5  -8   12.20    1.80
 -11  -5  -8    4.90    1.50
  -7   6   8    0.80    1.40
  -6   6   8   20.40    2.40
  -5   6   8   34.10    2.90
   4  -6  -8  148.29    6.50
  -4   6   8  145.49    7.50
   3  -6  -8   10.20    1.10
  -3   6   8   12.20    1.60
   2  -6  -8  177.28    7.70
  -2   6   8  181.98    8.70
   1  -6  -8   70.29    3.40
  -1   6   8   69.59    3.90
   0  -6  -8  156.08    6.80
   0   6   8  158.68    7.60
  -1  -6  -8   47.10    2.50
   1   6   8   46.20    2.70
  -2  -6  -8    5.90    0.90
   2   6   8    5.40    0.80
  -3  -6  -8  123.39    5.40
   3   6   8  117.29    5.80
  -4  -6  -8   19.90    1.60
  -4  -6  -8   19.20    1.50
   4   6   8   19.50    1.50
  -5  -6  -8  170.88    7.30
  -5  -6  -8  167.28    8.80
   6   6   8  186.78    8.60
  -7  -6  -8  286.37   14.40
   7   6   8  270.47   12.20
  -8  -6  -8  108.99    6.10
   8   6   8  103.39    5.50
  -9  -6  -8    0.70    1.10
 -10  -6  -8    5.60    1.50
 -11  -6  -8   22.00    2.40
  -7   7   8   29.70    3.00
  -6   7   8   61.99    4.20
  -5   7   8   88.49    5.20
   4  -7  -8   79.69    3.80
  -4   7   8   71.79    4.50
   3  -7  -8  262.77   11.10
  -3   7   8  267.37   12.70
   2  -7  -8    6.60    1.00
  -2   7   8    3.50    1.10
   1  -7  -8  257.57   11.00
  -1   7   8  266.47   12.30
   0  -7  -8   64.69    3.20
   0   7   8   62.59    3.60
  -1  -7  -8   55.59    2.90
   1   7   8   54.49    3.10
  -2  -7  -8   17.90    1.50
   2   7   8   14.50    1.40
  -3  -7  -8  267.57   11.30
   3   7   8  275.07   12.40
  -4  -7  -8    7.50    1.00
  -5  -7  -8  127.89    6.80
  -6  -7  -8   56.59    3.40
   6   7   8   55.59    3.60
  -7  -7  -8   31.40    2.40
   7   7   8   26.50    2.60
  -8  -7  -8   12.60    1.70
   8   7   8   13.90    1.90
  -9  -7  -8    1.00    1.10
   9   7   8    0.70    1.10
 -10  -7  -8   30.90    2.80
 -11  -7  -8    3.70    1.50
  -6   8   8  152.68    8.30
  -5   8   8  149.88    8.00
  -4   8   8   41.30    3.20
   3  -8  -8   27.50    2.00
  -3   8   8   29.10    2.50
   2  -8  -8   58.19    3.10
  -2   8   8   56.59    3.60
   1  -8  -8    1.80    0.80
  -1   8   8    1.50    0.90
   0  -8  -8   30.30    2.00
   0   8   8   29.10    2.20
  -1  -8  -8   19.10    1.60
   1   8   8   20.80    1.70
  -2  -8  -8   65.19    3.40
   2   8   8   67.39    3.60
  -3  -8  -8   16.80    1.50
   5   8   8    1.20    1.00
  -6  -8  -8   67.29    4.00
   6   8   8   66.09    4.10
  -7  -8  -8    5.90    1.20
   7   8   8    4.10    1.30
  -8  -8  -8    6.10    1.40
   8   8   8    3.90    1.40
  -9  -8  -8   15.00    2.00
   9   8   8   18.90    2.20
 -10  -8  -8    1.60    1.30
 -11  -8  -8   12.00    2.00
  -5   9   8   19.20    2.40
  -4   9   8   -0.60    1.10
   3  -9  -8   68.19    3.60
  -3   9   8   63.89    4.20
   2  -9  -8    4.00    1.00
  -2   9   8    3.80    1.20
   1  -9  -8  356.16   14.90
  -1   9   8  359.86   16.60
   0  -9  -8   -0.40    0.60
   0   9   8   -0.10    0.80
  -1  -9  -8   27.50    2.00
   1   9   8   26.60    2.10
  -2  -9  -8    2.40    0.80
   3   9   8   47.80    3.30
   4   9   8    3.30    1.20
   5   9   8    2.20    1.20
   6   9   8  103.19    5.60
   7   9   8   29.30    2.80
  -8  -9  -8   54.49    3.70
   8   9   8   47.90    3.60
  -9  -9  -8    9.10    1.70
   9   9   8    7.30    1.70
 -10  -9  -8    4.60    1.50
  -5  10   8    8.10    1.80
  -4  10   8   -1.00    1.10
  -3  10   8   15.90    2.10
   2 -10  -8  288.57   12.30
  -2  10   8  292.17   13.90
  -1  10   8   72.59    4.30
   1  10   8    4.30    1.40
   2  10   8   29.80    2.70
   3  10   8   -0.20    1.00
   4  10   8    0.20    1.10
   5  10   8   25.20    2.60
   6  10   8    0.50    1.10
   7  10   8   65.19    4.30
   8  10   8    4.40    1.50
   9  10   8    0.70    1.20
  -4  11   8    5.30    1.70
  -3  11   8    0.10    1.10
  -2  11   8   16.80    2.10
  -2  11   8   18.60    2.30
  -1  11   8   75.59    4.70
   0  11   8   11.60    2.00
   1  11   8    0.50    1.20
   2  11   8   45.90    3.50
   3  11   8   47.10    3.50
   4  11   8   10.90    1.90
   5  11   8    6.00    1.60
   6  11   8    3.00    1.40
   7  11   8   15.70    2.30
   8  11   8    1.40    1.30
  -1  12   8   -0.90    1.10
   0  12   8    3.20    1.60
   1  12   8   49.90    3.70
   2  12   8    3.40    1.40
   3  12   8   76.69    4.80
   4  12   8   27.20    2.90
   5  12   8    0.50    1.20
   6  12   8    0.10    1.20
   1  13   8    1.80    1.40
   2  13   8    9.90    2.00
   1  11  -9    1.50    1.00
   0  11  -9    1.20    1.00
   3  10  -9   28.40    2.40
  -3 -10   9   30.10    3.60
   2  10  -9    3.50    1.10
  -2 -10   9    3.90    2.30
   1  10  -9   23.30    2.10
  -1 -10   9   23.50    3.60
   0  10  -9   14.90    1.70
   0 -10   9   16.90    3.20
  -1  10  -9   -0.80    1.00
  -1  10  -9    0.40    0.80
   1 -10   9   -0.60    2.30
  -2  10  -9   54.89    3.70
   2 -10   9   42.90    4.60
  -3  10  -9   16.50    2.10
   3 -10   9   13.00    2.90
  -4  10  -9   36.50    3.10
   4 -10   9   30.00    3.80
   5   9  -9    5.10    1.30
  -5  -9   9    3.10    1.60
   4   9  -9    0.80    1.00
  -4  -9   9   -0.20    1.60
   3   9  -9    8.30    1.40
  -3  -9   9   12.90    2.50
   2   9  -9    1.10    0.90
  -2  -9   9    1.40    2.20
   1   9  -9   70.19    3.80
  -1  -9   9   72.49    5.80
   0   9  -9    0.00    0.70
   0   9  -9   -1.10    1.00
   0  -9   9   -0.40    2.10
  -1   9  -9   71.09    4.20
  -1   9  -9   72.59    3.70
   1  -9   9   59.19    5.60
  -2   9  -9    2.00    1.20
   2  -9   9   -0.20    2.00
  -3   9  -9   13.40    1.90
   3  -9   9   10.80    2.70
  -4   9  -9    2.50    1.30
   4  -9   9    1.40    1.40
  -5   9  -9    1.90    1.40
   5  -9   9    3.10    1.40
  -6   9  -9   58.49    4.00
   6  -9   9   51.79    4.30
   6   8  -9    0.20    1.00
  -6  -8   9    2.00    1.50
   5   8  -9    1.00    1.00
  -5  -8   9    1.20    1.50
   4   8  -9    1.90    1.00
  -4  -8   9    4.20    1.70
   3   8  -9    0.50    0.80
  -3  -8   9   -0.10    1.60
   2   8  -9  117.09    6.00
  -2  -8   9  148.29    8.40
   1   8  -9    2.70    1.10
   1   8  -9    1.80    0.80
  -1  -8   9    1.80    2.00
   0   8  -9   92.69    5.30
   0   8  -9   98.99    4.70
   0  -8   9   99.39    6.90
  -1   8  -9   10.10    1.60
  -1   8  -9    8.00    1.10
   1  -8   9    7.90    2.30
  -2   8  -9    6.50    1.00
  -2   8  -9    4.90    1.30
   2  -8   9    6.50    2.00
  -3   8  -9   31.70    2.60
   3  -8   9   27.40    3.30
  -4   8  -9   64.29    4.00
   4  -8   9   56.59    4.50
  -5   8  -9    3.00    1.40
   5  -8   9    3.00    1.50
  -6   8  -9    7.70    1.70
   6  -8   9    5.80    1.50
  -7   8  -9   44.60    3.70
   7  -8   9   51.19    3.80
   7   7  -9   14.50    1.80
  -7  -7   9   14.70    2.20
   6   7  -9    6.00    1.30
  -6  -7   9    7.60    1.70
   5   7  -9  174.08    8.10
  -5  -7   9  181.28    9.90
   4   7  -9   24.00    2.10
  -4  -7   9   30.80    2.90
   3   7  -9    7.80    1.20
  -3  -7   9   12.70    2.20
   2   7  -9    9.40    1.40
   2   7  -9    7.00    1.10
  -2  -7   9    7.70    1.90
   1   7  -9   12.30    1.40
   1   7  -9   15.50    1.70
  -1  -7   9   16.70    2.70
   0   7  -9    8.50    1.40
   0   7  -9   10.30    1.20
   0  -7   9    6.50    2.10
  -1   7  -9    2.60    1.00
  -1   7  -9    4.20    0.80
   1  -7   9    3.50    1.80
  -2   7  -9  125.79    5.70
  -2   7  -9  132.39    6.80
  -3   7  -9   81.19    4.40
   3  -7   9   64.49    4.90
  -4   7  -9  101.89    5.50
   4  -7   9   91.39    6.00
  -5   7  -9  139.99    7.60
   5  -7   9  148.59    8.40
  -6   7  -9   15.70    2.10
   6  -7   9   17.10    2.10
  -7   7  -9   13.70    2.10
   7  -7   9   12.80    1.80
  -8   7  -9    8.40    1.80
   8  -7   9    7.80    1.60
   8   6  -9    0.00    0.90
  -8  -6   9   -0.70    1.40
   7   6  -9    1.90    0.90
  -7  -6   9    2.20    1.40
   6   6  -9  140.39    6.60
  -6  -6   9  141.89    8.00
   5   6  -9   95.39    5.00
  -5  -6   9  110.19    6.20
   4   6  -9  177.48    8.30
  -4  -6   9  199.18   10.40
   3   6  -9   48.70    3.20
   3   6  -9   51.69    2.90
  -3  -6   9   54.89    3.90
   2   6  -9    0.40    0.60
   2   6  -9    1.20    0.90
  -2  -6   9   -0.40    1.50
   1   6  -9   23.30    2.00
   1   6  -9   20.60    1.70
  -1  -6   9   21.50    2.80
   0   6  -9   66.19    3.40
   0   6  -9   68.89    3.90
   0  -6   9   65.29    5.20
  -1   6  -9    7.00    1.30
  -1   6  -9    6.40    0.90
   1  -6   9   11.40    2.50
  -2   6  -9   21.00    2.00
  -2   6  -9   21.40    1.50
   2  -6   9   14.50    2.30
  -3   6  -9   56.59    3.60
  -3   6  -9   64.39    2.90
   3  -6   9   52.79    4.10
  -4   6  -9   70.89    4.20
   4  -6   9   66.19    4.50
  -5   6  -9   37.40    2.90
   5  -6   9   36.50    2.90
  -6   6  -9    4.00    1.40
   6  -6   9    2.90    1.20
  -7   6  -9  135.69    7.40
  -8   6  -9    3.70    1.30
  -8   6  -9    3.10    1.50
  -9   6  -9   10.30    2.00
  -9   6  -9   10.10    1.70
   8   5  -9   13.80    1.60
  -8  -5   9   14.30    2.00
   7   5  -9   -0.30    0.80
  -7  -5   9    0.10    1.20
   6   5  -9   -0.90    0.70
  -6  -5   9    0.80    1.10
   5   5  -9   75.39    4.00
  -5  -5   9   80.79    4.90
   4   5  -9   -0.10    0.70
  -4  -5   9    1.00    1.10
   3   5  -9    0.50    0.70
   3   5  -9   -0.40    0.70
  -3  -5   9   -1.30    1.10
   2   5  -9   37.50    2.30
   2   5  -9   37.90    2.60
  -2  -5   9   44.20    3.60
   1   5  -9  452.15   20.40
   1   5  -9  449.36   18.20
  -1  -5   9  438.46   23.20
   0   5  -9  253.27   10.60
   0   5  -9  268.27   12.00
   0  -5   9  239.08   13.90
  -1   5  -9  440.36   19.10
  -1   5  -9  434.06   16.90
   1  -5   9  366.66   21.60
  -2   5  -9   39.00    2.70
  -2   5  -9   39.50    2.10
   2  -5   9   30.70    3.00
  -3   5  -9  218.88    9.00
  -3   5  -9  218.08   10.40
   3  -5   9  209.08   11.60
  -4   5  -9   30.20    2.50
   4  -5   9   33.20    2.50
  -5   5  -9   -0.10    1.00
   5  -5   9    1.50    0.80
  -6   5  -9   99.29    5.60
  -7   5  -9   19.00    2.20
  -7   5  -9   19.90    2.00
  -8   5  -9  185.38    9.60
  -8   5  -9  184.28   10.00
  -9   5  -9   15.50    2.20
  -9   5  -9   16.10    2.00
   8   4  -9   37.30    2.50
  -8  -4   9   34.30    2.90
   7   4  -9   22.00    1.90
  -7  -4   9   24.20    2.30
   6   4  -9    0.00    0.70
  -6  -4   9   -0.70    0.90
  -5  -4   9    2.50    1.10
  -5  -4   9    2.50    0.80
   4   4  -9   96.79    4.70
  -4  -4   9   99.79    5.70
  -4  -4   9   99.09    5.40
   3   4  -9   33.40    2.50
   3   4  -9   38.70    2.20
  -3  -4   9   40.40    2.90
   2   4  -9   82.89    4.00
   2   4  -9   82.59    4.50
  -2  -4   9   88.69    5.30
   1   4  -9  283.97   12.00
   1   4  -9  300.47   13.50
  -1  -4   9  286.67   15.40
   0   4  -9  462.75   20.40
   0   4  -9  454.35   18.20
   0  -4   9  428.86   23.30
  -1   4  -9   30.10    2.20
  -1   4  -9   27.80    1.70
   1  -4   9   24.00    2.50
  -2   4  -9   98.39    4.20
  -2   4  -9   94.59    5.00
   2  -4   9   89.29    5.70
  -3   4  -9   14.40    1.60
  -3   4  -9   16.50    1.20
   3  -4   9   14.70    1.70
  -4   4  -9   55.49    2.70
  -4   4  -9   53.69    3.40
   4  -4   9   55.09    3.50
  -5   4  -9    4.20    1.10
  -5   4  -9    4.30    1.10
  -6   4  -9   -0.10    1.00
  -6   4  -9    0.10    0.80
  -7   4  -9   91.89    5.20
  -7   4  -9   88.39    5.20
  -8   4  -9   -0.10    1.00
  -8   4  -9    0.40    1.20
  -9   4  -9   40.00    3.30
  -9   4  -9   38.60    3.00
 -10   4  -9   -0.10    1.30
 -10   4  -9    0.60    1.20
   8   3  -9    7.10    1.20
   7   3  -9   -0.90    0.70
  -7  -3   9   -0.10    1.00
   6   3  -9    0.80    0.70
  -6  -3   9    0.20    0.80
  -6  -3   9    0.20    0.90
   5   3  -9   38.70    2.40
  -5  -3   9   44.90    3.00
  -5  -3   9   43.30    3.00
   4   3  -9   16.70    1.40
  -4  -3   9   19.80    1.80
  -4  -3   9   18.90    2.00
   3   3  -9  143.79    7.30
   3   3  -9  142.89    6.50
  -3  -3   9  158.98    8.10
   2   3  -9   21.60    1.50
   2   3  -9   21.50    1.90
  -2  -3   9   21.50    2.20
   1   3  -9   61.19    3.30
   1   3  -9   55.79    2.80
  -1  -3   9   53.99    4.00
   0   3  -9    1.30    0.70
   0   3  -9    0.50    0.40
   0  -3   9    1.50    1.30
  -1   3  -9   -0.70    0.60
  -1   3  -9    0.00    0.40
   1  -3   9    0.50    1.00
  -2   3  -9  396.66   15.60
  -2   3  -9  384.66   17.70
   2  -3   9  378.76   19.80
  -3   3  -9   52.09    2.60
  -3   3  -9   52.79    3.30
   3  -3   9   58.09    3.50
  -4   3  -9  626.84   29.80
  -4   3  -9  695.63   26.40
  -5   3  -9  103.09    5.70
  -5   3  -9  103.99    5.60
  -6   3  -9   84.09    4.90
  -6   3  -9   88.89    4.90
  -7   3  -9   13.10    1.80
  -7   3  -9   12.00    1.40
  -8   3  -9   23.50    2.50
  -8   3  -9   25.50    2.20
  -9   3  -9   51.59    3.60
  -9   3  -9   53.39    3.80
 -10   3  -9    1.20    1.30
 -10   3  -9    1.00    1.20
 -11   3  -9   26.50    2.90
   8   2  -9    5.30    1.10
   7   2  -9    5.40    1.00
  -7  -2   9    4.80    1.30
   6   2  -9  141.69    6.40
  -6  -2   9  144.89    7.40
  -6  -2   9  143.89    7.80
   5   2  -9   -0.10    0.60
  -5  -2   9    0.20    0.80
  -5  -2   9    0.60    0.90
   4   2  -9  153.98    6.90
  -4  -2   9  159.68    8.00
  -4  -2   9  167.68    8.50
   3   2  -9   28.40    1.80
  -3  -2   9   31.50    2.30
  -3  -2   9   31.00    2.40
   2   2  -9   10.30    1.00
   2   2  -9   11.30    1.30
  -2  -2   9    8.20    1.30
   1   2  -9  132.99    6.30
   1   2  -9  122.19    5.50
  -1  -2   9  122.59    7.10
   0   2  -9   18.30    1.30
   0   2  -9   17.10    1.70
   0  -2   9   17.50    2.00
  -1   2  -9  188.58    7.70
  -1   2  -9  180.88    8.70
   1  -2   9  177.88    9.80
  -2   2  -9   26.20    2.10
  -2   2  -9   30.50    1.70
   2  -2   9   30.30    2.20
  -3   2  -9  788.72   37.10
   3  -2   9  875.91   41.50
  -4   2  -9   67.29    3.20
  -4   2  -9   71.89    4.00
  -4   2  -9   63.79    3.80
  -5   2  -9   72.29    4.20
  -5   2  -9   69.79    4.10
  -6   2  -9    7.90    1.40
  -6   2  -9    8.10    1.20
  -7   2  -9    9.90    1.50
  -7   2  -9   10.10    1.40
  -8   2  -9    6.30    1.30
  -8   2  -9    6.40    1.40
  -9   2  -9   66.59    4.10
  -9   2  -9   65.99    4.20
 -10   2  -9   21.90    2.20
 -10   2  -9   19.70    2.30
 -11   2  -9    0.60    1.30
 -11   2  -9   -0.30    1.20
  -8  -1   9    2.10    1.20
   7   1  -9   26.30    1.80
  -7  -1   9   22.70    2.30
   6   1  -9    5.10    0.90
  -6  -1   9    5.80    1.40
   5   1  -9   10.80    1.20
  -5  -1   9   12.20    1.40
  -5  -1   9   12.30    1.60
   4   1  -9    8.30    1.00
  -4  -1   9    8.80    1.40
  -4  -1   9    9.60    1.20
   3   1  -9   30.90    1.90
  -3  -1   9   31.20    2.50
  -3  -1   9   34.90    2.30
   2   1  -9  273.27   11.30
  -2  -1   9  274.07   14.00
   1   1  -9  237.68    9.80
   1   1  -9  245.58   11.10
  -1  -1   9  227.38   12.30
   0   1  -9  550.34   22.20
   0   1  -9  560.84   25.00
  -1   1  -9  146.99    7.50
  -1   1  -9  157.18    6.60
   1  -1   9  162.58    8.40
  -2   1  -9    6.30    0.70
  -2   1  -9    3.60    0.90
   2  -1   9    6.30    0.90
  -3   1  -9  486.65   24.00
  -3   1  -9  470.85   21.70
  -3   1  -9  480.85   19.20
  -4   1  -9  506.15   26.20
  -4   1  -9  513.75   23.70
  -4   1  -9  554.04   21.00
  -5   1  -9  167.18    8.50
  -5   1  -9  187.68    7.30
  -5   1  -9  167.48    9.10
  -6   1  -9   51.59    3.20
  -7   1  -9   33.10    2.40
  -7   1  -9   31.10    2.50
  -8   1  -9  173.18    9.30
  -8   1  -9  174.48    8.70
  -9   1  -9   20.80    2.00
  -9   1  -9   20.40    2.20
 -10   1  -9   85.09    5.20
 -10   1  -9   91.69    5.30
 -11   1  -9    1.20    1.20
  -8   0   9  143.49    7.60
   7   0  -9   57.09    3.00
  -7   0   9   56.29    3.70
   6   0  -9   19.90    1.50
  -6   0   9   19.10    2.00
   5   0  -9   65.29    3.20
  -5   0   9   61.59    3.80
   4   0  -9  141.29    6.20
  -4   0   9  145.59    7.50
  -4   0   9  143.49    7.30
   3   0  -9  109.59    4.90
  -3   0   9  112.29    5.80
  -3   0   9  110.49    5.90
   2   0  -9    8.30    0.90
  -2   0   9   10.70    1.20
  -2   0   9   10.10    1.40
   1   0  -9  566.34   22.10
   1   0  -9  569.54   24.80
  -1   0   9  516.25   27.50
   0   0  -9  326.07   13.20
   0   0  -9  320.47   14.80
  -1   0  -9  152.88    6.70
  -1   0  -9  152.98    7.60
   1   0   9  168.98    8.40
  -2   0  -9   45.30    2.80
  -2   0  -9   42.20    2.30
   2   0   9   53.79    2.90
  -3   0  -9  241.68    9.80
  -3   0  -9  235.88   11.10
  -3   0  -9  237.98   12.10
  -4   0  -9   32.90    1.80
  -4   0  -9   32.80    2.20
  -4   0  -9   34.30    2.30
  -5   0  -9   87.99    5.00
  -5   0  -9  101.19    4.10
  -5   0  -9   86.49    4.80
  -6   0  -9  119.69    6.50
  -6   0  -9  124.49    6.20
  -7   0  -9   29.30    2.30
  -7   0  -9   25.20    2.10
  -8   0  -9   29.20    2.30
  -8   0  -9   29.60    2.40
  -9   0  -9   66.09    4.10
  -9   0  -9   69.19    4.20
 -10   0  -9   27.30    2.40
 -11   0  -9    1.20    1.10
  -9   1   9   50.59    3.80
  -8   1   9   -0.70    1.10
  -7   1   9   33.90    2.80
   6  -1  -9   34.90    2.10
  -6   1   9   39.70    2.80
   5  -1  -9   55.69    2.80
  -5   1   9   53.79    3.50
   4  -1  -9   10.60    1.10
  -4   1   9   12.20    1.50
   3  -1  -9  132.39    5.80
  -3   1   9  133.39    6.70
   2  -1  -9  343.27   13.90
  -2   1   9  362.46   17.10
  -2   1   9  317.97   15.80
   1  -1  -9   32.10    1.70
  -1   1   9   29.90    2.30
  -1   1   9   25.40    1.90
   0  -1  -9  146.19    6.00
   0  -1  -9  149.59    6.90
   0   1   9  126.49    7.40
  -1  -1  -9    5.70    0.80
  -1  -1  -9    8.10    1.10
   1   1   9    8.70    0.90
  -2  -1  -9  380.26   15.70
  -2  -1  -9  374.06   17.60
  -2  -1  -9  412.06   19.40
  -3  -1  -9   89.39    4.80
  -3  -1  -9   91.19    4.10
  -3  -1  -9   91.89    4.70
  -4  -1  -9 1148.59   51.29
  -4  -1  -9 1373.46   57.39
  -4  -1  -9 1373.56   64.09
  -5  -1  -9   20.30    1.40
  -5  -1  -9   20.00    1.60
  -5  -1  -9   20.70    1.80
  -6  -1  -9  155.68    7.50
  -6  -1  -9  147.19    8.00
  -6  -1  -9  158.48    6.50
  -7  -1  -9    4.00    1.00
  -7  -1  -9    1.90    0.80
  -9  -1  -9    3.10    1.00
 -10  -1  -9    0.50    1.10
 -11  -1  -9   72.59    4.60
  -9   2   9    1.00    1.40
  -8   2   9    2.00    1.30
  -7   2   9  106.99    6.00
   6  -2  -9   12.70    1.30
  -6   2   9   10.90    1.70
   5  -2  -9  179.18    7.50
  -5   2   9  171.88    8.70
   4  -2  -9  367.46   14.80
  -4   2   9  357.96   16.80
   3  -2  -9   61.19    3.00
  -3   2   9   60.09    3.60
   2  -2  -9  181.38    7.50
  -2   2   9  171.58    8.60
   1  -2  -9   95.49    4.30
  -1   2   9   97.79    5.10
   0  -2  -9   50.29    2.40
   0   2   9   43.50    2.80
   0   2   9   51.29    3.00
  -1  -2  -9   52.39    2.60
  -1  -2  -9   51.49    3.10
   1   2   9   57.59    3.00
  -2  -2  -9   73.09    3.90
  -2  -2  -9   71.59    3.40
  -2  -2  -9   75.29    3.90
  -3  -2  -9  267.47   11.00
  -3  -2  -9  267.57   12.30
  -3  -2  -9  264.67   13.40
  -4  -2  -9    1.90    0.60
  -4  -2  -9    1.00    0.40
  -4  -2  -9    1.70    0.70
  -5  -2  -9  187.28    8.50
  -5  -2  -9  136.19    7.70
  -6  -2  -9   -0.30    0.70
  -6  -2  -9    0.90    0.50
  -6  -2  -9    0.80    0.60
  -7  -2  -9   30.70    2.10
  -7  -2  -9   21.70    1.90
  -8  -2  -9   54.29    3.40
  -9  -2  -9   67.39    4.20
 -10  -2  -9    1.90    1.00
 -11  -2  -9   -0.40    1.00
  -9   3   9   36.90    3.30
  -8   3   9   -1.40    1.20
  -7   3   9   13.90    2.00
   6  -3  -9   31.80    2.00
  -6   3   9   30.10    2.60
   5  -3  -9    0.10    0.50
  -5   3   9    0.20    1.00
   4  -3  -9   57.59    2.90
  -4   3   9   58.49    3.60
   3  -3  -9   59.99    2.90
  -3   3   9   55.49    3.50
   2  -3  -9  222.48    9.40
  -2   3   9  231.98   10.80
   1  -3  -9    4.80    0.70
  -1   3   9    6.20    1.10
   0  -3  -9 1267.27   49.99
   0   3   9 1261.37   55.99
  -1  -3  -9    9.20    1.00
   1   3   9    7.70    1.20
   1   3   9   11.70    0.90
  -2  -3  -9    0.30    0.60
  -2  -3  -9    1.40    0.50
  -2  -3  -9    1.10    0.50
  -3  -3  -9  220.98    9.10
  -3  -3  -9  209.18   10.10
  -3  -3  -9  224.58   11.00
  -4  -3  -9   37.50    2.20
  -4  -3  -9   36.60    2.10
  -5  -3  -9   94.79    4.70
  -5  -3  -9   92.09    4.30
  -6  -3  -9   15.10    1.30
  -6  -3  -9   16.10    1.50
  -6  -3  -9   13.70    1.30
  -7  -3  -9  148.19    6.20
  -7  -3  -9  140.29    7.60
  -8  -3  -9   79.89    4.60
  -9  -3  -9   97.89    5.60
 -10  -3  -9   71.29    4.50
 -11  -3  -9    1.00    1.10
  -8   4   9   94.79    5.70
  -7   4   9    2.40    1.30
  -6   4   9   66.69    4.30
   5  -4  -9   20.50    1.60
  -5   4   9   23.00    2.20
   4  -4  -9    1.90    0.60
  -4   4   9    1.60    1.00
   3  -4  -9   11.80    1.10
  -3   4   9   12.80    1.60
   2  -4  -9   55.19    2.80
  -2   4   9   54.29    3.30
   1  -4  -9  483.85   19.60
  -1   4   9  488.15   22.00
   0  -4  -9   43.90    2.30
   0   4   9   40.60    2.70
  -1  -4  -9  502.95   20.20
   1   4   9  500.55   22.70
  -2  -4  -9    0.90    0.60
  -3  -4  -9  105.19    5.30
  -3  -4  -9   97.09    4.60
  -4  -4  -9   46.30    2.50
  -4  -4  -9   46.60    2.70
  -4  -4  -9   45.60    2.70
  -5  -4  -9   40.90    2.30
  -5  -4  -9   43.30    2.50
  -5  -4  -9   40.60    2.50
  -6  -4  -9   47.80    2.90
  -6  -4  -9   50.39    2.60
  -7  -4  -9    5.70    0.90
  -7  -4  -9    4.60    1.00
  -8  -4  -9   69.99    4.20
  -9  -4  -9   -0.70    0.90
 -10  -4  -9   -1.00    1.10
 -11  -4  -9    1.80    1.30
  -7   5   9   43.80    3.40
  -6   5   9   60.59    4.10
   5  -5  -9   29.60    2.00
  -5   5   9   29.40    2.60
   4  -5  -9  173.48    7.40
  -4   5   9  169.18    8.60
   3  -5  -9   28.60    1.80
  -3   5   9   28.30    2.30
   2  -5  -9   42.50    2.40
  -2   5   9   47.40    2.90
   1  -5  -9  135.19    6.00
  -1   5   9  136.39    6.80
   0  -5  -9  144.79    6.30
   0   5   9  145.59    7.10
  -1  -5  -9  115.49    5.20
   1   5   9  114.69    5.80
  -2  -5  -9    3.80    0.70
   2   5   9    3.20    0.80
  -3  -5  -9  255.77   10.50
   3   5   9  246.28   11.60
  -4  -5  -9  439.46   17.70
  -4  -5  -9  433.26   21.70
  -5  -5  -9  245.78   12.70
  -5  -5  -9  256.17   10.50
  -6  -5  -9  197.48    8.40
  -7  -5  -9    5.00    1.00
  -8  -5  -9   46.20    3.00
   8   5   9   41.50    3.10
  -9  -5  -9   18.40    2.00
 -10  -5  -9   19.20    2.10
 -11  -5  -9   21.40    2.30
  -7   6   9    7.30    1.80
  -6   6   9    0.10    1.20
  -5   6   9  342.27   16.30
   4  -6  -9   87.39    4.10
  -4   6   9   78.49    4.80
   3  -6  -9   75.09    3.70
  -3   6   9   72.79    4.30
   2  -6  -9   27.70    1.80
  -2   6   9   26.60    2.20
   1  -6  -9   24.50    1.70
  -1   6   9   26.40    2.10
   0  -6  -9    2.20    0.70
   0   6   9    2.00    0.80
  -1  -6  -9   66.49    3.30
   1   6   9   62.69    3.60
  -2  -6  -9  112.69    5.10
   2   6   9  111.69    5.60
  -3  -6  -9   68.89    3.40
   3   6   9   69.39    3.70
  -4  -6  -9  155.08    6.70
   4   6   9  147.89    7.20
  -5  -6  -9   71.09    3.40
  -5  -6  -9   62.69    3.80
  -6  -6  -9    1.50    0.70
  -6  -6  -9    1.90    0.80
  -7  -6  -9    3.70    1.00
   7   6   9    3.10    1.30
  -8  -6  -9    9.30    1.40
   8   6   9    7.70    1.60
  -9  -6  -9   12.10    1.70
 -10  -6  -9    0.80    1.20
 -11  -6  -9    1.80    1.40
  -6   7   9   37.80    3.30
  -5   7   9    5.00    1.50
   4  -7  -9  107.89    5.00
  -4   7   9  106.89    6.00
   3  -7  -9    1.20    0.70
  -3   7   9    1.00    1.00
   2  -7  -9    1.10    0.70
  -2   7   9    1.60    1.00
   1  -7  -9    1.30    0.70
  -1   7   9    3.10    1.00
   0  -7  -9  227.88    9.80
   0   7   9  233.58   10.90
  -1  -7  -9   12.90    1.30
   1   7   9   12.50    1.40
  -2  -7  -9   82.19    4.00
   2   7   9   81.89    4.30
  -3  -7  -9    1.00    0.70
   3   7   9    0.40    0.60
  -4  -7  -9    8.40    1.10
  -5  -7  -9   22.10    1.80
  -6  -7  -9    5.60    1.10
   6   7   9    5.00    1.40
   7   7   9  232.88   10.60
  -8  -7  -9   68.79    4.20
   8   7   9   63.19    4.10
  -9  -7  -9   61.79    4.00
   9   7   9   61.39    4.00
 -10  -7  -9    5.80    1.50
 -11  -7  -9    2.10    1.40
  -6   8   9    0.90    1.40
  -5   8   9   40.30    3.40
  -4   8   9    6.00    1.50
   3  -8  -9   20.70    1.80
  -3   8   9   18.10    2.10
   2  -8  -9   23.50    1.90
  -2   8   9   22.40    2.20
   1  -8  -9  130.39    5.90
  -1   8   9  129.79    6.70
   0  -8  -9  132.59    6.10
   0   8   9  134.29    6.70
  -1  -8  -9  287.37   12.40
   1   8   9  302.67   13.70
  -2  -8  -9   18.90    1.70
   2   8   9   21.50    1.70
  -3  -8  -9   23.80    1.80
  -4  -8  -9   27.70    2.00
   6   8   9    2.50    1.20
   7   8   9    0.90    1.20
  -8  -8  -9  146.59    7.80
   8   8   9  129.19    7.00
  -9  -8  -9    3.10    1.30
   9   8   9    2.10    1.30
 -10  -8  -9    1.00    1.30
  -5   9   9    2.40    1.50
  -4   9   9   74.39    4.70
   3  -9  -9    4.10    1.10
  -3   9   9    2.20    1.30
   2  -9  -9    0.30    0.80
  -2   9   9    0.10    1.10
   1  -9  -9   49.70    3.00
  -1   9   9   51.49    3.40
   0  -9  -9   16.10    1.60
   0   9   9   12.00    1.60
  -1  -9  -9   64.99    3.50
   1   9   9   67.49    3.80
  -2  -9  -9   27.90    2.10
  -3  -9  -9   72.69    3.80
   4   9   9   66.19    4.20
   5   9   9   67.69    4.30
   6   9   9   17.40    2.20
   7   9   9    1.80    1.30
   8   9   9   13.30    2.10
   9   9   9   -0.20    1.10
 -10  -9  -9    7.30    1.70
  -4  10   9   12.40    2.00
  -3  10   9   89.29    5.40
   2 -10  -9    0.50    0.90
  -2  10   9   -0.90    1.10
   1 -10  -9    3.50    1.10
  -1  10   9    5.80    1.40
   0 -10  -9    5.80    1.20
  -1 -10  -9    4.00    1.00
   3  10   9   12.50    1.90
   4  10   9  132.49    6.90
   5  10   9   14.30    2.10
   6  10   9   17.70    2.30
   7  10   9    4.40    1.50
   8  10   9    1.70    1.30
   9  10   9    2.00    1.30
  -3  11   9    4.40    1.50
  -2  11   9   18.60    2.20
   0  11   9   18.40    2.40
   1  11   9   16.80    2.30
   2  11   9   33.10    3.00
   3  11   9    5.70    1.60
   4  11   9    2.40    1.30
   5  11   9   15.40    2.20
   6  11   9   14.20    2.10
   7  11   9   20.10    2.60
  -1  12   9   11.90    2.10
   0  12   9   49.10    3.80
   1  12   9    7.40    1.80
   2  12   9    3.90    1.50
   3  12   9    2.80    1.40
   4  12   9   10.80    1.90
   5  12   9    0.90    1.30
   2  10 -10    5.10    1.20
   1  10 -10   28.10    2.30
  -1 -10  10   32.90    4.10
   0  10 -10    3.10    1.00
   0 -10  10    4.90    2.60
  -1  10 -10  103.59    5.90
   1 -10  10  106.79    7.70
  -2  10 -10    1.50    1.30
   2 -10  10   -1.40    2.20
  -3  10 -10    0.00    1.20
  -4  -9  10   94.39    6.40
   3   9 -10   10.20    1.50
  -3  -9  10    7.50    2.30
   2   9 -10   50.39    3.10
  -2  -9  10   54.09    4.70
   1   9 -10    1.00    0.90
  -1  -9  10   -0.60    2.00
   0   9 -10    3.00    1.30
   0   9 -10    3.50    1.00
   0  -9  10    1.90    2.30
  -1   9 -10    1.30    1.20
  -1   9 -10    1.70    0.90
   1  -9  10    1.90    2.30
  -2   9 -10   33.20    2.80
   2  -9  10   23.20    3.60
  -3   9 -10   78.19    4.50
   3  -9  10   57.29    5.20
  -4   9 -10   16.20    2.10
   4  -9  10   11.90    2.50
  -5   9 -10   50.09    3.80
   5   8 -10   38.20    2.80
  -5  -8  10   43.50    3.60
   4   8 -10   10.20    1.60
  -4  -8  10   10.60    2.20
   3   8 -10  124.99    6.30
  -3  -8  10  139.99    8.20
   2   8 -10   44.10    2.90
  -2  -8  10   50.79    4.40
   1   8 -10   58.39    3.20
   1   8 -10   54.19    3.60
  -1  -8  10   57.79    4.90
   0   8 -10    8.90    1.60
   0   8 -10   10.20    1.30
   0  -8  10   12.80    2.80
  -1   8 -10   47.30    2.70
  -1   8 -10   48.70    3.30
   1  -8  10   42.70    4.20
  -2   8 -10    4.60    0.90
  -2   8 -10    5.60    1.40
   2  -8  10    1.20    1.80
  -3   8 -10   12.30    1.80
   3  -8  10    7.30    2.00
  -4   8 -10   89.89    5.10
   4  -8  10   78.89    5.90
  -5   8 -10    4.80    1.50
   5  -8  10    5.70    1.60
  -6   8 -10    2.90    1.50
   6  -8  10    4.50    1.40
   6   7 -10    1.00    1.00
  -6  -7  10   -2.50    1.20
   5   7 -10    3.00    1.10
  -5  -7  10    5.50    1.70
   4   7 -10   69.69    3.90
  -4  -7  10   75.19    5.00
   3   7 -10    9.10    1.40
  -3  -7  10    7.80    2.00
   2   7 -10   53.29    3.10
   2   7 -10   51.49    3.40
  -2  -7  10   55.19    4.40
   1   7 -10    3.00    0.90
   1   7 -10    4.20    1.20
  -1  -7  10    4.40    2.20
   0   7 -10    8.70    1.20
   0   7 -10    8.40    1.40
   0  -7  10    6.10    2.40
  -1   7 -10   42.70    2.50
  -1   7 -10   45.40    3.10
   1  -7  10   38.20    4.10
  -2   7 -10  139.19    5.70
  -2   7 -10  126.99    6.70
   2  -7  10  106.49    7.80
  -3   7 -10    1.40    1.10
   3  -7  10    1.40    1.20
  -4   7 -10   27.40    2.60
   4  -7  10   29.30    2.80
  -5   7 -10   47.80    3.60
   5  -7  10   54.59    3.90
  -6   7 -10   -0.30    1.20
   6  -7  10    0.00    1.00
  -7   7 -10   16.70    2.30
   7  -7  10   19.70    2.20
   7   6 -10   68.79    3.90
  -7  -6  10   70.29    4.70
   6   6 -10   16.00    1.80
  -6  -6  10   15.00    2.10
   5   6 -10   -0.20    0.80
  -5  -6  10   -0.70    1.20
   4   6 -10    0.60    0.80
  -4  -6  10   -1.80    1.20
   3   6 -10   71.39    4.40
   3   6 -10   74.09    3.90
  -3  -6  10   86.79    5.30
   2   6 -10   50.89    3.30
   2   6 -10   53.89    3.00
  -2  -6  10   56.29    4.30
   1   6 -10    0.80    0.90
   1   6 -10    0.10    0.60
  -1  -6  10   -1.00    1.50
   0   6 -10   36.20    2.20
   0   6 -10   36.40    2.60
   0  -6  10   32.00    3.60
  -1   6 -10    9.30    1.50
  -1   6 -10    9.60    1.10
   1  -6  10    9.10    2.00
  -2   6 -10   22.80    1.60
  -2   6 -10   25.90    2.20
   2  -6  10   15.90    2.50
  -3   6 -10   39.40    2.20
  -3   6 -10   39.00    2.90
   3  -6  10   36.40    3.20
  -4   6 -10   57.49    3.70
   4  -6  10   56.49    4.10
  -5   6 -10    0.30    1.10
   5  -6  10    0.20    0.80
  -6   6 -10   68.69    4.50
   6  -6  10   74.99    4.70
  -7   6 -10   -1.20    1.10
   7  -6  10    0.20    1.00
  -8   6 -10    4.90    1.60
   8   5 -10    8.60    1.40
  -8  -5  10    6.90    1.70
   7   5 -10    3.10    1.00
  -7  -5  10    3.40    1.40
   6   5 -10    4.30    1.10
  -6  -5  10    4.70    1.40
   5   5 -10   20.30    1.90
  -5  -5  10   23.60    2.30
   4   5 -10  114.89    5.70
  -4  -5  10  128.09    7.10
   3   5 -10    6.90    1.10
   3   5 -10    5.80    1.20
  -3  -5  10    7.40    1.60
   2   5 -10   23.80    1.70
   2   5 -10   20.80    2.00
  -2  -5  10   25.10    2.70
   1   5 -10    7.80    1.10
   1   5 -10    9.30    1.40
  -1  -5  10   10.40    2.10
   0   5 -10    8.50    1.30
   0   5 -10    9.80    1.10
   0  -5  10    9.00    2.30
  -1   5 -10   37.80    2.70
  -1   5 -10   40.50    2.20
   1  -5  10   29.80    3.60
  -2   5 -10    0.50    0.90
  -2   5 -10   -0.80    0.50
   2  -5  10   -0.40    1.30
  -3   5 -10   97.49    4.30
  -3   5 -10   90.69    5.20
   3  -5  10   89.89    5.70
  -4   5 -10   12.30    1.70
   4  -5  10   13.40    1.70
  -5   5 -10  292.97   14.70
   5  -5  10  322.67   16.10
  -6   5 -10   42.20    3.30
   6  -5  10   49.99    3.30
  -7   5 -10   29.20    2.90
  -7   5 -10   32.10    2.50
  -8   5 -10    1.70    1.20
  -8   5 -10    1.10    1.30
  -9   5 -10    0.90    1.20
  -9   5 -10    1.30    1.40
   8   4 -10   17.50    1.80
   7   4 -10    3.70    1.00
  -7  -4  10    2.90    1.30
   6   4 -10   61.19    3.40
  -6  -4  10   60.89    4.00
   5   4 -10   65.39    3.50
  -5  -4  10   62.79    4.10
  -5  -4  10   63.99    4.00
   4   4 -10   95.99    4.70
  -4  -4  10   98.29    5.60
  -4  -4  10  103.89    5.80
   3   4 -10  263.57   12.90
   3   4 -10  269.67   11.60
  -3  -4  10  293.27   14.50
   2   4 -10    3.40    1.00
   2   4 -10    4.70    0.80
  -2  -4  10    7.30    1.80
   1   4 -10   14.90    1.40
   1   4 -10   13.20    1.60
  -1  -4  10   11.80    2.10
   0   4 -10   75.39    4.10
   0   4 -10   74.79    3.50
   0  -4  10   67.29    5.00
  -1   4 -10  100.89    4.30
  -1   4 -10   96.09    5.00
   1  -4  10   80.79    5.80
  -2   4 -10   41.20    2.80
  -2   4 -10   42.70    2.20
   2  -4  10   38.20    3.20
  -3   4 -10    3.30    1.00
  -3   4 -10    1.30    0.40
   3  -4  10    2.80    1.00
  -4   4 -10   52.29    3.40
  -4   4 -10   54.89    2.70
   4  -4  10   50.49    3.50
  -5   4 -10   32.10    2.70
   5  -4  10   39.00    2.70
  -6   4 -10   39.60    2.80
  -6   4 -10   37.30    3.00
  -7   4 -10    9.10    1.70
  -7   4 -10    9.80    1.50
  -8   4 -10   18.10    2.00
  -8   4 -10   19.60    2.30
  -9   4 -10   11.40    1.70
  -9   4 -10    7.40    1.70
 -10   4 -10   14.20    2.20
   8   3 -10    9.50    1.30
   7   3 -10    2.40    0.90
   6   3 -10   12.00    1.40
  -6  -3  10   11.10    1.70
  -6  -3  10   10.30    1.50
   5   3 -10   20.00    1.70
  -5  -3  10   20.70    2.00
  -5  -3  10   20.10    2.20
   4   3 -10    3.90    0.90
  -4  -3  10    4.90    1.20
  -4  -3  10    4.00    1.20
   3   3 -10   27.70    1.90
  -3  -3  10   30.50    2.40
   2   3 -10   32.00    2.00
   2   3 -10   34.90    2.40
  -2  -3  10   33.60    2.80
   1   3 -10  130.69    6.30
   1   3 -10  121.69    5.50
  -1  -3  10  122.19    7.30
   0   3 -10   61.29    3.50
   0   3 -10   55.89    2.90
   0  -3  10   61.29    4.30
  -1   3 -10  270.97   12.10
  -1   3 -10  260.87   10.60
   1  -3  10  234.58   13.60
  -2   3 -10   57.09    2.80
  -2   3 -10   56.29    3.40
   2  -3  10   52.39    3.70
  -3   3 -10    8.00    1.30
   3  -3  10   10.80    1.40
  -4   3 -10   25.60    1.60
  -4   3 -10   20.30    2.10
   4  -3  10   23.40    1.90
  -5   3 -10   16.40    1.70
  -5   3 -10   16.60    1.90
  -6   3 -10   -0.30    0.80
  -6   3 -10   -0.20    1.00
  -7   3 -10    5.80    1.50
  -7   3 -10    5.60    1.30
  -8   3 -10   50.79    3.40
  -8   3 -10   48.60    3.60
  -9   3 -10   46.30    3.30
  -9   3 -10   46.10    3.50
 -10   3 -10   16.00    2.00
 -10   3 -10   18.90    2.40
   8   2 -10   10.50    1.40
   7   2 -10  150.88    7.00
  -7  -2  10  161.48    8.10
   6   2 -10   45.30    2.70
  -6  -2  10   47.50    3.30
   5   2 -10   21.40    1.70
  -5  -2  10   24.50    2.30
  -5  -2  10   22.70    2.00
   4   2 -10   23.00    1.70
  -4  -2  10   26.90    2.10
  -4  -2  10   26.90    2.30
   3   2 -10   32.30    2.00
  -3  -2  10   30.80    2.40
  -3  -2  10   31.80    2.50
   2   2 -10   -0.10    0.80
   2   2 -10    0.50    0.50
  -2  -2  10   -0.60    1.00
   1   2 -10   28.80    1.70
  -1  -2  10   25.50    2.60
   0   2 -10  461.65   20.20
   0   2 -10  441.36   17.90
   0  -2  10  426.16   22.70
  -1   2 -10   87.59    3.80
  -1   2 -10   76.69    4.40
   1  -2  10   81.79    5.00
  -2   2 -10  173.38    7.40
  -2   2 -10  170.38    8.50
   2  -2  10  183.18    9.50
  -3   2 -10    4.80    1.10
  -3   2 -10    7.30    0.90
   3  -2  10    6.70    1.10
  -4   2 -10   69.89    4.10
  -4   2 -10   68.89    4.10
  -4   2 -10   74.39    3.40
  -5   2 -10   74.09    4.30
  -5   2 -10   76.59    4.40
  -6   2 -10   33.00    2.50
  -6   2 -10   34.80    2.60
  -7   2 -10   -1.40    1.00
  -7   2 -10    1.30    0.90
  -8   2 -10    1.30    1.00
  -8   2 -10    0.90    1.20
  -9   2 -10   20.40    2.10
  -9   2 -10   17.80    2.20
 -10   2 -10   10.80    1.90
 -10   2 -10    9.20    1.60
 -11   2 -10    0.90    1.30
   7   1 -10    3.40    0.90
  -7  -1  10    5.50    1.40
   6   1 -10   54.09    2.90
  -6  -1  10   51.49    3.60
   5   1 -10   59.79    3.10
  -5  -1  10   61.39    3.80
   4   1 -10   12.20    1.30
  -4  -1  10   14.20    1.80
  -4  -1  10   16.30    1.50
   3   1 -10  109.79    5.20
  -3  -1  10  124.29    6.30
  -3  -1  10  111.49    6.10
   2   1 -10  131.19    5.90
  -2  -1  10  141.99    7.40
   1   1 -10    4.40    1.00
   1   1 -10    4.00    0.70
  -1  -1  10    3.40    1.10
   0   1 -10    0.20    0.70
   0   1 -10    0.80    0.40
   0  -1  10   -0.30    0.90
  -1   1 -10   49.60    3.10
  -1   1 -10   53.49    2.60
   1  -1  10   53.09    3.40
  -2   1 -10   90.79    5.00
  -2   1 -10  100.29    4.40
   2  -1  10   98.79    5.40
  -3   1 -10    7.10    1.20
  -3   1 -10    6.70    0.80
  -4   1 -10  186.08    7.50
  -4   1 -10  175.48    9.20
  -4   1 -10  167.58    8.60
  -5   1 -10  677.03   25.10
  -5   1 -10  600.04   28.20
  -5   1 -10  597.24   31.20
  -6   1 -10  106.89    5.70
  -6   1 -10  108.09    6.00
  -7   1 -10   43.30    3.00
  -7   1 -10   43.60    2.90
  -8   1 -10   42.40    3.00
  -8   1 -10   34.70    2.70
  -9   1 -10    1.40    1.00
  -9   1 -10    0.90    1.20
 -10   1 -10    1.50    1.20
 -10   1 -10    0.30    1.10
 -11   1 -10    0.70    1.20
  -8   0  10    1.20    1.30
   7   0 -10   24.00    1.80
  -7   0  10   21.90    2.40
   6   0 -10   16.60    1.50
  -6   0  10   16.20    2.00
   5   0 -10   13.40    1.30
  -5   0  10   12.20    1.70
   4   0 -10  152.08    6.70
  -4   0  10  158.28    7.90
   3   0 -10  262.37   10.70
  -3   0  10  248.68   12.20
   2   0 -10  127.59    5.50
  -2   0  10  130.39    6.70
  -2   0  10  117.99    6.50
   1   0 -10  169.88    7.90
   1   0 -10  162.68    6.90
  -1   0  10  155.28    8.60
   0   0 -10    1.10    0.80
   0   0 -10    0.90    0.50
   0   0  10    0.30    0.90
  -1   0 -10   94.39    4.30
  -1   0 -10   98.79    5.00
   1   0  10   98.69    5.50
  -2   0 -10   80.59    3.60
  -2   0 -10   71.39    4.20
   2   0  10   80.79    4.40
  -3   0 -10    4.90    1.00
  -3   0 -10    6.10    0.90
  -3   0 -10    5.30    0.80
  -4   0 -10    1.90    0.70
  -4   0 -10    0.20    0.20
  -4   0 -10    0.90    0.80
  -5   0 -10   49.99    2.40
  -5   0 -10   42.00    2.80
  -5   0 -10   40.90    2.80
  -6   0 -10  140.89    7.10
  -6   0 -10  140.59    7.50
  -7   0 -10    4.30    0.90
  -7   0 -10    3.70    1.10
  -8   0 -10    2.60    1.10
  -8   0 -10    2.00    1.00
  -9   0 -10  167.58    9.00
  -9   0 -10  165.28    8.40
 -10   0 -10   26.30    2.40
 -11   0 -10   10.00    1.70
  -8   1  10   23.20    2.50
  -7   1  10    2.90    1.30
   6  -1 -10   82.39    4.00
  -6   1  10   83.99    4.90
   5  -1 -10    6.60    1.00
  -5   1  10    6.50    1.40
   4  -1 -10   15.30    1.30
  -4   1  10   13.40    1.70
   3  -1 -10  117.99    5.30
  -3   1  10  119.69    6.20
   2  -1 -10   21.00    1.40
  -2   1  10   22.10    2.00
   1  -1 -10  266.77   10.80
  -1   1  10  262.57   12.30
  -1   1  10  253.37   13.20
   0  -1 -10  107.79    4.80
   0  -1 -10  111.69    5.50
   0   1  10  102.89    5.90
  -1  -1 -10  678.03   27.00
  -1  -1 -10  657.03   30.30
   1   1  10  693.33   33.70
  -2  -1 -10    3.90    1.00
  -2  -1 -10    6.60    0.80
  -3  -1 -10  161.98    7.00
  -3  -1 -10  166.18    7.90
  -3  -1 -10  164.88    8.50
  -4  -1 -10    1.20    0.60
  -4  -1 -10    1.30    0.50
  -4  -1 -10    0.50    0.70
  -5  -1 -10    0.00    0.70
  -5  -1 -10   -0.10    0.60
  -5  -1 -10    0.70    0.50
  -6  -1 -10   68.79    4.10
  -6  -1 -10   77.39    4.10
  -6  -1 -10   72.39    3.50
  -7  -1 -10    4.40    1.10
  -7  -1 -10    4.30    1.00
  -8  -1 -10  130.19    6.90
  -8  -1 -10  141.79    7.40
  -9  -1 -10   68.89    4.20
 -10  -1 -10   99.79    5.80
 -11  -1 -10   30.40    2.70
  -8   2  10   58.79    4.10
  -7   2  10   70.99    4.50
   6  -2 -10   11.90    1.30
  -6   2  10   10.80    1.70
   5  -2 -10  105.29    4.90
  -5   2  10  106.59    5.80
   4  -2 -10   47.20    2.50
  -4   2  10   42.60    3.10
   3  -2 -10   11.70    1.10
  -3   2  10   11.20    1.50
   2  -2 -10   38.40    2.20
  -2   2  10   44.00    2.90
   1  -2 -10  109.39    4.90
  -1   2  10  112.69    5.80
   0  -2 -10  469.35   18.70
   0   2  10  455.95   21.10
  -1  -2 -10  373.56   17.90
  -1  -2 -10  391.16   16.00
   1   2  10  415.36   19.70
  -2  -2 -10  545.95   26.10
  -2  -2 -10  519.75   23.70
  -2  -2 -10  509.85   21.10
  -3  -2 -10    3.70    0.70
  -4  -2 -10   26.50    1.60
  -4  -2 -10   23.60    1.70
  -4  -2 -10   22.90    1.90
  -5  -2 -10    4.90    0.80
  -5  -2 -10    3.80    0.70
  -5  -2 -10    3.80    0.90
  -6  -2 -10    6.20    1.00
  -6  -2 -10    4.60    0.80
  -7  -2 -10   40.60    2.70
  -7  -2 -10   39.00    2.60
  -8  -2 -10   43.60    2.90
  -9  -2 -10   79.19    4.70
 -10  -2 -10    4.60    1.30
 -11  -2 -10   -0.50    1.10
  -8   3  10   22.70    2.60
  -7   3  10   16.10    2.20
   6  -3 -10   11.20    1.20
  -6   3  10   14.40    1.90
   5  -3 -10   -0.30    0.60
  -5   3  10   -0.20    1.00
   4  -3 -10    1.00    0.60
  -4   3  10    0.90    0.90
   3  -3 -10  163.08    6.90
  -3   3  10  155.58    7.90
   2  -3 -10   40.90    2.20
  -2   3  10   39.70    2.80
   1  -3 -10   91.89    4.20
  -1   3  10   88.99    4.90
   0  -3 -10   19.10    1.40
   0   3  10   16.30    1.70
  -1  -3 -10  213.78    8.70
   1   3  10  200.28    9.90
  -2  -3 -10    3.50    0.60
  -2  -3 -10    1.10    0.70
  -2  -3 -10    1.60    0.60
  -3  -3 -10   34.10    2.00
  -3  -3 -10   29.90    2.20
  -3  -3 -10   33.00    1.90
  -4  -3 -10  246.38   12.30
  -4  -3 -10  247.68   10.20
  -4  -3 -10  237.48   11.30
  -5  -3 -10   16.60    1.30
  -5  -3 -10   14.40    1.20
  -5  -3 -10   10.40    1.30
  -6  -3 -10   23.10    1.90
  -6  -3 -10   21.70    1.70
  -7  -3 -10   30.10    2.00
  -7  -3 -10   32.90    2.20
  -8  -3 -10    0.90    0.90
  -9  -3 -10   32.80    2.50
 -10  -3 -10    6.20    1.40
 -11  -3 -10   16.20    2.00
  -7   4  10    1.40    1.30
  -6   4  10   16.40    2.10
   5  -4 -10   -0.10    0.60
  -5   4  10    0.00    1.00
   4  -4 -10  132.09    5.90
  -4   4  10  131.89    6.90
   3  -4 -10    9.60    1.10
  -3   4  10    9.80    1.50
   2  -4 -10  240.18   10.10
  -2   4  10  240.38   11.40
   1  -4 -10   11.10    1.10
  -1   4  10    9.30    1.30
   0  -4 -10    7.50    0.90
   0   4  10    8.80    1.30
  -1  -4 -10   30.30    1.90
   1   4  10   31.50    2.30
  -2  -4 -10  105.99    4.80
   2   4  10  104.49    5.50
  -3  -4 -10   45.50    2.50
  -3  -4 -10   47.70    2.80
  -4  -4 -10   19.90    1.60
  -4  -4 -10   20.80    1.50
  -4  -4 -10   18.40    1.70
  -5  -4 -10   98.49    4.60
  -5  -4 -10  100.09    5.20
  -5  -4 -10   94.39    5.00
  -6  -4 -10    0.40    0.30
  -6  -4 -10    1.60    0.70
  -7  -4 -10    8.10    1.10
  -7  -4 -10    7.10    1.00
  -8  -4 -10   -0.30    0.80
  -9  -4 -10   81.79    4.80
 -10  -4 -10   -0.20    1.10
 -11  -4 -10    6.40    1.50
  -7   5  10   32.30    3.10
  -6   5  10    0.80    1.30
   5  -5 -10   -0.40    0.60
   4  -5 -10   13.00    1.30
  -4   5  10   12.60    1.70
   3  -5 -10   78.69    3.90
  -3   5  10   80.99    4.60
   2  -5 -10   14.70    1.30
  -2   5  10   14.30    1.60
   1  -5 -10  124.19    5.60
  -1   5  10  126.99    6.40
   0  -5 -10  131.19    5.80
   0   5  10  126.59    6.50
  -1  -5 -10  225.68    9.50
   1   5  10  222.98   10.60
  -2  -5 -10   47.90    2.60
   2   5  10   46.30    2.90
  -3  -5 -10   98.39    4.50
   3   5  10   96.69    5.10
  -4  -5 -10   23.90    1.70
  -5  -5 -10    2.90    0.80
  -5  -5 -10    2.70    0.70
  -6  -5 -10    8.20    1.10
  -6  -5 -10    7.60    1.10
  -7  -5 -10    3.30    0.90
  -7  -5 -10    3.40    0.90
  -8  -5 -10   73.59    4.40
   8   5  10   74.79    4.30
  -9  -5 -10   10.80    1.60
 -10  -5 -10   87.79    5.30
 -11  -5 -10    0.60    1.20
  -6   6  10   56.79    4.00
  -5   6  10   38.90    3.10
   4  -6 -10   18.80    1.60
  -4   6  10   17.60    2.10
   3  -6 -10    7.70    1.10
  -3   6  10    5.10    1.30
   2  -6 -10    1.30    0.70
  -2   6  10    0.40    0.90
   1  -6 -10   59.89    3.10
  -1   6  10   58.09    3.50
   0  -6 -10    3.50    0.80
   0   6  10    2.40    0.90
  -1  -6 -10  311.17   12.90
   1   6  10  308.77   14.30
  -2  -6 -10  275.87   11.90
   2   6  10  291.97   13.20
  -3  -6 -10    0.50    0.70
   3   6  10    1.70    0.80
  -4  -6 -10    0.80    0.70
   4   6  10    0.70    0.70
  -5  -6 -10  325.87   13.60
  -6  -6 -10   64.09    3.40
  -6  -6 -10   62.39    3.70
  -8  -6 -10   13.20    1.60
   8   6  10   11.10    1.90
  -9  -6 -10   25.10    2.40
 -10  -6 -10   -0.40    1.10
 -11  -6 -10    7.80    1.60
  -6   7  10   -0.80    1.30
  -5   7  10    2.40    1.40
   4  -7 -10   17.80    1.70
  -4   7  10   20.10    2.30
   3  -7 -10  107.09    5.00
  -3   7  10  106.09    5.90
   2  -7 -10   25.00    1.90
  -2   7  10   25.90    2.30
   1  -7 -10   33.10    2.20
  -1   7  10   36.00    2.60
   0  -7 -10   49.20    2.80
   0   7  10   51.29    3.10
  -1  -7 -10    9.00    1.20
   1   7  10    8.10    1.20
  -2  -7 -10    0.10    0.60
   2   7  10    0.00    0.70
  -3  -7 -10    1.30    0.70
   3   7  10    0.20    0.70
  -4  -7 -10  115.59    5.40
  -5  -7 -10   15.30    1.50
  -6  -7 -10  182.68    8.10
   7   7  10   40.40    3.20
  -8  -7 -10   -0.70    1.00
   8   7  10   -0.60    1.10
  -9  -7 -10    3.30    1.20
 -10  -7 -10    1.20    1.20
 -11  -7 -10    4.00    1.50
  -5   8  10   51.59    3.80
  -4   8  10   70.89    4.50
   3  -8 -10  110.89    5.40
  -3   8  10  119.79    6.40
   2  -8 -10  104.39    5.20
  -2   8  10  114.99    6.00
   1  -8 -10    0.40    0.80
  -1   8  10    1.20    1.00
   0  -8 -10    0.20    0.70
   0   8  10    0.10    0.80
  -1  -8 -10   20.50    1.70
   1   8  10   19.70    1.90
  -2  -8 -10    3.10    0.90
   2   8  10    2.90    0.90
  -3  -8 -10   17.30    1.60
  -4  -8 -10    1.50    0.80
  -5  -8 -10  104.69    5.10
   6   8  10   -0.80    1.00
   7   8  10   62.99    4.20
   8   8  10    4.10    1.50
   9   8  10   -0.50    1.20
 -10  -8 -10   -0.60    1.20
  -4   9  10    1.60    1.30
   3  -9 -10   26.40    2.20
  -3   9  10   30.30    2.70
   2  -9 -10    0.20    0.80
  -2   9  10    0.80    1.20
   1  -9 -10   52.89    3.10
  -1   9  10   50.49    3.40
   0  -9 -10   93.79    4.70
   0   9  10   92.59    5.10
  -1  -9 -10   46.50    2.80
   1   9  10   47.60    3.10
  -2  -9 -10   49.10    2.90
  -3  -9 -10   32.80    2.30
  -4  -9 -10   -0.10    0.70
   5   9  10    1.50    1.20
   6   9  10   15.70    2.20
   7   9  10   34.40    3.30
   8   9  10   13.40    2.10
   9   9  10   12.00    2.10
  -4  10  10    9.00    1.90
  -3  10  10    1.90    1.30
   2 -10 -10    3.00    1.10
  -2  10  10    3.60    1.30
   1 -10 -10   28.10    2.20
  -1  10  10   28.40    2.60
  -1 -10 -10  113.59    5.50
  -2 -10 -10   23.40    2.00
   4  10  10   -0.40    1.10
   5  10  10   34.20    3.10
   6  10  10   -0.40    1.10
   7  10  10    8.50    1.80
   8  10  10    6.40    1.70
   2 -11 -10   25.00    2.30
  -2  11  10   29.10    2.80
   1 -11 -10   37.40    2.70
   2  11  10   10.00    1.90
   3  11  10   -0.20    1.20
   4  11  10   18.70    2.40
   5  11  10   36.30    3.20
   6  11  10  101.59    5.90
   7  11  10    7.90    1.90
   0  12  10   20.40    2.60
   1  12  10    1.40    1.40
   2  12  10   18.50    2.50
   3  12  10   -0.60    1.20
   0  10 -11    8.60    1.40
  -2  10 -11   27.80    2.80
   2   9 -11    6.10    1.30
  -2  -9  11    5.40    2.30
   1   9 -11    3.00    1.10
  -1  -9  11    8.40    2.60
   0   9 -11   34.50    2.40
   0   9 -11   31.60    2.80
   0  -9  11   34.70    4.20
  -1   9 -11   16.50    1.70
  -1   9 -11   17.50    2.20
   1  -9  11   16.80    3.20
  -2   9 -11   76.59    4.60
   2  -9  11   62.99    5.70
  -3   9 -11   77.99    4.60
   3  -9  11   51.69    5.20
  -4   9 -11   -0.60    1.20
   4   8 -11    1.50    1.00
  -4  -8  11    4.70    1.90
   3   8 -11    7.40    1.30
  -3  -8  11    7.00    2.20
   2   8 -11    0.90    0.90
  -2  -8  11   -1.00    1.90
   1   8 -11   41.30    3.20
   1   8 -11   40.70    2.70
  -1  -8  11   49.99    4.60
   0   8 -11    3.70    0.90
   0   8 -11    1.70    1.10
   0  -8  11    0.90    2.40
  -1   8 -11   69.29    4.20
  -1   8 -11   63.29    3.40
   1  -8  11   57.39    5.30
  -2   8 -11   39.50    3.00
   2  -8  11   30.90    4.00
  -3   8 -11   21.60    2.40
   3  -8  11   19.10    3.00
  -4   8 -11   22.60    2.50
   4  -8  11   19.30    2.80
  -5   8 -11   19.90    2.40
   5  -8  11   15.30    2.40
  -6  -7  11   -0.50    1.30
   5   7 -11    0.40    0.90
  -5  -7  11    0.40    1.50
   4   7 -11   54.69    3.40
  -4  -7  11   63.49    4.50
   3   7 -11   64.79    3.70
  -3  -7  11   71.69    5.10
   2   7 -11   10.00    1.70
   2   7 -11   10.40    1.40
  -2  -7  11   12.50    2.50
   1   7 -11   56.99    3.40
   1   7 -11   66.09    4.00
  -1  -7  11   70.99    5.30
   0   7 -11    2.40    1.20
   0   7 -11    2.70    0.80
   0  -7  11    3.00    2.10
  -1   7 -11   13.70    1.80
  -1   7 -11   13.60    1.40
   1  -7  11   11.20    2.60
  -2   7 -11   44.80    3.20
  -2   7 -11   46.70    2.50
   2  -7  11   33.10    3.80
  -3   7 -11    0.90    1.10
   3  -7  11    1.20    1.30
  -4   7 -11    9.10    1.80
   4  -7  11    8.40    1.80
  -5   7 -11    2.80    1.30
   5  -7  11    1.20    1.20
  -6   7 -11   96.99    5.90
   6  -7  11  101.59    6.30
   6   6 -11    5.00    1.20
  -6  -6  11    6.10    1.60
   5   6 -11   32.50    2.40
  -5  -6  11   33.00    3.00
   4   6 -11   32.60    2.40
  -4  -6  11   40.80    3.30
   3   6 -11  105.99    6.20
   3   6 -11  118.39    5.60
  -3  -6  11  132.09    7.30
   2   6 -11  219.88   11.10
   2   6 -11  230.78   10.00
  -2  -6  11  242.28   12.90
   1   6 -11   60.39    3.30
   1   6 -11   61.69    3.80
  -1  -6  11   61.69    4.90
   0   6 -11  144.49    6.60
   0   6 -11  157.08    7.60
   0  -6  11  145.19    9.10
  -1   6 -11   50.59    3.30
  -1   6 -11   46.90    2.60
   1  -6  11   43.10    4.20
  -2   6 -11    2.70    0.70
  -2   6 -11   -0.60    1.00
   2  -6  11    4.30    1.70
  -3   6 -11   28.70    2.50
   3  -6  11   22.30    2.80
  -4   6 -11    0.50    1.10
   4  -6  11    0.80    1.10
  -5   6 -11   33.10    2.90
   5  -6  11   35.70    3.00
  -6   6 -11    5.40    1.60
   6  -6  11    5.60    1.40
  -7   6 -11   48.80    3.80
   7  -6  11   52.19    3.70
  -8   6 -11    5.10    1.70
   7   5 -11   19.00    1.90
  -7  -5  11   16.60    2.20
   6   5 -11    7.70    1.30
  -6  -5  11    7.80    1.60
   5   5 -11   86.29    4.50
  -5  -5  11   88.69    5.40
   4   5 -11    2.30    0.90
  -4  -5  11    1.30    1.20
  -4  -5  11    3.80    1.40
   3   5 -11   -0.80    0.90
   3   5 -11    0.80    0.70
  -3  -5  11    0.20    1.30
   2   5 -11    0.40    0.60
   2   5 -11   -0.60    0.90
  -2  -5  11   -1.20    1.30
   1   5 -11    9.70    1.50
   1   5 -11    9.50    1.20
  -1  -5  11   10.40    2.10
   0   5 -11   24.90    2.10
   0   5 -11   20.50    1.60
   0  -5  11   17.90    2.60
  -1   5 -11   14.30    1.70
  -1   5 -11   11.40    1.20
   1  -5  11    9.30    2.00
  -2   5 -11  212.28    8.40
  -2   5 -11  207.78    9.70
   2  -5  11  164.58   10.90
  -3   5 -11    8.60    1.50
   3  -5  11    8.30    1.60
  -4   5 -11   22.80    2.40
   4  -5  11   21.10    2.20
  -5   5 -11    5.50    1.50
   5  -5  11    4.60    1.20
  -6   5 -11   43.10    3.40
   6  -5  11   48.90    3.40
  -7   5 -11   -0.30    1.30
  -8   5 -11    6.10    1.70
  -8   5 -11    7.70    1.50
   7   4 -11   28.30    2.20
   6   4 -11  119.89    5.90
  -6  -4  11  128.99    7.20
   5   4 -11   35.00    2.40
  -5  -4  11   36.20    2.90
  -5  -4  11   35.90    3.00
   4   4 -11  121.89    6.10
  -4  -4  11  135.79    7.20
  -4  -4  11  145.59    7.60
   3   4 -11    0.50    0.90
   3   4 -11    1.90    0.80
  -3  -4  11    0.40    1.10
   2   4 -11    1.20    1.00
   2   4 -11    2.60    0.80
  -2  -4  11    0.70    1.40
   1   4 -11   39.10    2.80
   1   4 -11   37.10    2.30
  -1  -4  11   41.50    3.50
   0   4 -11    1.70    0.60
   0   4 -11    0.30    0.90
   0  -4  11    2.20    1.60
  -1   4 -11  263.87   11.60
  -1   4 -11  242.48   10.10
   1  -4  11  216.78   13.10
  -2   4 -11   36.00    2.00
  -2   4 -11   33.40    2.60
   2  -4  11   28.30    2.90
  -3   4 -11  167.98    8.20
   3  -4  11  157.98    9.10
  -4   4 -11   17.40    2.00
   4  -4  11   18.10    1.90
  -5   4 -11   -0.30    1.00
   5  -4  11    1.20    0.90
  -6   4 -11   11.80    1.90
  -7   4 -11   58.79    4.10
  -7   4 -11   65.09    4.00
  -8   4 -11   -1.90    1.20
  -8   4 -11   -0.80    1.00
  -9   4 -11    4.70    1.60
  -9   4 -11    9.00    1.60
   8   3 -11   -0.20    0.80
   7   3 -11   12.10    1.50
   6   3 -11   13.00    1.50
  -6  -3  11   14.00    2.00
   5   3 -11    9.70    1.30
  -5  -3  11    9.70    1.80
  -5  -3  11   12.30    1.60
   4   3 -11   24.50    1.80
  -4  -3  11   27.00    2.30
  -4  -3  11   25.10    2.50
   3   3 -11   -0.70    0.50
  -3  -3  11   -2.70    0.80
   2   3 -11  265.07   12.50
   2   3 -11  247.28   11.00
  -2  -3  11  279.77   14.00
   1   3 -11  103.89    4.90
   1   3 -11  117.69    5.70
  -1  -3  11  102.69    6.60
   0   3 -11   36.70    2.10
   0   3 -11   40.60    2.70
   0  -3  11   32.30    3.20
  -1   3 -11   23.30    1.50
  -1   3 -11   22.40    2.00
   1  -3  11   19.50    2.40
  -2   3 -11   86.39    4.40
  -2   3 -11   80.49    3.60
   2  -3  11   59.99    4.60
  -3   3 -11   29.00    1.80
  -3   3 -11   27.80    2.30
   3  -3  11   28.40    2.40
  -4   3 -11    9.90    1.10
  -4   3 -11   13.20    1.70
   4  -3  11   11.90    1.50
  -5   3 -11  155.58    8.00
  -6   3 -11  201.18   10.90
  -6   3 -11  215.78   10.40
  -7   3 -11   28.50    2.40
  -7   3 -11   31.20    2.70
  -8   3 -11   60.49    3.90
  -8   3 -11   59.89    4.10
  -9   3 -11    3.20    1.30
  -9   3 -11    2.10    1.40
 -10   3 -11    4.40    1.40
 -10   3 -11    4.50    1.60
   8   2 -11   23.40    2.00
   7   2 -11    0.50    0.80
  -7  -2  11    0.00    1.10
   6   2 -11    8.00    1.20
  -6  -2  11    7.60    1.60
   5   2 -11   34.60    2.20
  -5  -2  11   32.00    2.80
   4   2 -11   11.20    1.30
  -4  -2  11   10.90    1.40
  -4  -2  11    8.60    1.60
   3   2 -11   72.59    3.80
  -3  -2  11   78.89    4.70
  -3  -2  11   84.99    4.70
   2   2 -11   60.79    3.60
   2   2 -11   55.19    3.00
  -2  -2  11   65.09    4.00
   1   2 -11  135.79    6.70
   1   2 -11  127.39    5.80
  -1  -2  11  133.69    7.50
   0   2 -11   81.99    3.90
   0   2 -11   92.69    4.70
   0  -2  11   79.29    5.30
  -1   2 -11   14.20    1.60
  -1   2 -11   12.70    1.10
   1  -2  11   13.30    1.80
  -2   2 -11   19.80    1.40
  -2   2 -11   20.60    1.90
   2  -2  11   21.40    2.00
  -3   2 -11   67.29    3.30
  -3   2 -11   61.59    3.90
   3  -2  11   72.89    4.20
  -4   2 -11    1.10    0.60
  -4   2 -11   -0.20    0.80
   4  -2  11    5.50    1.00
  -5   2 -11   66.29    3.90
  -5   2 -11   63.59    3.90
  -6   2 -11  182.18   10.00
  -6   2 -11  200.98    9.60
  -7   2 -11   75.99    4.60
  -7   2 -11   72.69    4.50
  -8   2 -11   -1.30    1.10
  -8   2 -11    0.40    0.90
  -9   2 -11    7.30    1.70
  -9   2 -11    8.40    1.60
 -10   2 -11   42.30    3.20
 -10   2 -11   40.80    3.30
   7   1 -11    8.90    1.20
  -7  -1  11    8.90    1.70
   6   1 -11   65.89    3.50
  -6  -1  11   65.59    4.20
   5   1 -11   51.59    2.90
  -5  -1  11   52.99    3.60
   4   1 -11   13.90    1.30
  -4  -1  11   13.90    1.90
   3   1 -11    5.90    0.90
  -3  -1  11    6.60    1.40
   2   1 -11  116.09    5.40
  -2  -1  11  124.89    6.60
   1   1 -11    3.50    0.70
   1   1 -11    6.50    1.20
  -1  -1  11    4.30    1.20
   0   1 -11    1.80    0.60
   0   1 -11   -0.30    0.70
   0  -1  11    2.30    1.10
  -1   1 -11   12.50    1.10
  -1   1 -11   12.90    1.50
   1  -1  11   12.10    1.60
  -2   1 -11  157.58    6.80
  -2   1 -11  155.48    7.80
   2  -1  11  161.68    8.50
  -3   1 -11    5.90    0.80
  -3   1 -11    4.10    1.10
   3  -1  11    5.00    0.90
  -4   1 -11  249.18   12.10
  -4   1 -11  260.97   13.10
  -5   1 -11   23.10    2.10
  -5   1 -11   25.60    1.70
  -5   1 -11   21.50    2.00
  -6   1 -11    9.90    1.50
  -6   1 -11   10.20    1.30
  -7   1 -11   11.30    1.50
  -7   1 -11   13.20    1.80
  -8   1 -11   -0.20    0.90
  -8   1 -11   -0.70    1.10
  -9   1 -11   60.19    3.90
  -9   1 -11   55.19    3.90
 -10   1 -11   15.30    2.10
 -10   1 -11   16.60    2.00
  -8   0  11   -0.60    1.20
   7   0 -11   93.09    4.60
  -7   0  11   95.79    5.50
   6   0 -11  160.58    7.10
  -6   0  11  160.48    8.30
   5   0 -11   60.09    3.20
  -5   0  11   62.29    3.90
   4   0 -11   75.99    3.70
  -4   0  11   76.89    4.50
   3   0 -11   88.59    4.20
  -3   0  11   89.49    5.10
   2   0 -11   23.70    1.60
  -2   0  11   22.60    2.20
   1   0 -11  116.29    5.20
   1   0 -11  121.29    6.00
  -1   0  11  110.89    6.40
   0   0 -11   97.89    4.40
   0   0 -11  101.09    5.10
   0   0  11   89.59    5.50
  -1   0 -11   35.10    2.50
  -1   0 -11   35.20    2.00
   1   0  11   37.40    2.60
  -2   0 -11   43.70    2.90
  -2   0 -11   43.10    2.40
   2   0  11   47.60    2.90
  -3   0 -11  105.49    5.80
  -3   0 -11  120.79    5.10
  -4   0 -11   32.30    1.90
  -4   0 -11   26.60    2.20
  -4   0 -11   30.40    2.10
  -5   0 -11    5.00    1.00
  -5   0 -11    5.30    1.20
  -5   0 -11    5.90    0.90
  -6   0 -11    8.30    1.40
  -6   0 -11    9.50    1.30
  -7   0 -11   10.20    1.50
  -7   0 -11    8.90    1.30
  -8   0 -11   -0.60    0.90
  -8   0 -11   -1.90    1.00
  -9   0 -11   -0.10    1.00
  -9   0 -11   -0.30    1.10
 -10   0 -11   34.70    2.80
 -11   0 -11    0.80    1.30
  -8   1  11    5.10    1.60
  -7   1  11    1.20    1.30
   6  -1 -11    6.20    1.00
  -6   1  11    3.20    1.30
   5  -1 -11   13.60    1.30
  -5   1  11    9.50    1.60
   4  -1 -11   11.00    1.20
  -4   1  11    8.80    1.50
   3  -1 -11   12.60    1.20
  -3   1  11   13.20    1.80
   2  -1 -11  426.36   17.40
  -2   1  11  430.66   19.80
   1  -1 -11  102.39    4.70
  -1   1  11  104.79    5.60
   0  -1 -11   70.69    3.50
   0  -1 -11   73.69    4.10
  -1  -1 -11   30.60    2.30
  -1  -1 -11   31.70    1.90
   1   1  11   33.00    2.30
  -2  -1 -11    4.10    1.00
  -2  -1 -11    5.30    0.80
   2   1  11    6.20    0.90
  -3  -1 -11  117.99    6.10
  -3  -1 -11  112.09    5.10
  -3  -1 -11  115.39    5.90
  -4  -1 -11    0.20    0.20
  -4  -1 -11    2.10    0.60
  -4  -1 -11    0.90    0.80
  -5  -1 -11  247.48   12.50
  -5  -1 -11  241.18   11.60
  -6  -1 -11    8.90    1.20
  -6  -1 -11    9.10    1.30
  -6  -1 -11    7.80    1.00
  -7  -1 -11   86.59    4.60
  -7  -1 -11   76.09    4.60
  -8  -1 -11   16.80    1.80
  -8  -1 -11   15.40    1.80
  -9  -1 -11   11.50    1.60
 -10  -1 -11    0.60    1.10
 -11  -1 -11    9.60    1.70
  -8   2  11   26.90    2.90
  -7   2  11    0.80    1.30
   6  -2 -11   32.30    2.10
  -6   2  11   30.30    2.70
   5  -2 -11   14.30    1.40
  -5   2  11   14.20    1.90
   4  -2 -11    1.90    0.70
  -4   2  11    3.10    1.10
   3  -2 -11  351.16   14.30
  -3   2  11  341.17   16.20
   2  -2 -11  171.68    7.30
  -2   2  11  165.78    8.40
   1  -2 -11  563.24   22.80
  -1   2  11  568.64   25.80
   0  -2 -11    0.60    0.50
   0   2  11    0.50    0.90
  -1  -2 -11    7.70    1.00
  -1  -2 -11    7.60    1.20
  -2  -2 -11    9.50    1.00
  -2  -2 -11    8.00    1.20
   2   2  11   11.40    1.10
  -3  -2 -11   48.50    2.80
  -3  -2 -11   47.30    2.60
  -3  -2 -11   46.40    2.90
  -4  -2 -11    7.20    1.20
  -4  -2 -11    6.60    0.90
  -4  -2 -11    9.00    1.00
  -5  -2 -11   -0.40    0.70
  -5  -2 -11   -0.50    0.30
  -5  -2 -11    0.50    0.60
  -6  -2 -11   99.59    4.50
  -6  -2 -11   92.89    5.30
  -6  -2 -11   95.19    5.10
  -7  -2 -11    6.10    1.10
  -8  -2 -11   43.80    3.00
  -9  -2 -11    4.80    1.20
 -10  -2 -11   68.09    4.30
 -11  -2 -11    1.80    1.30
  -7   3  11   -2.70    1.10
   6  -3 -11   54.89    3.00
  -6   3  11   55.19    3.80
   5  -3 -11    7.40    1.10
  -5   3  11    7.20    1.50
   4  -3 -11   12.50    1.30
  -4   3  11   10.80    1.60
   3  -3 -11   11.60    1.20
  -3   3  11   10.80    1.60
   2  -3 -11  156.88    6.90
  -2   3  11  163.28    8.10
   1  -3 -11    4.60    0.80
  -1   3  11    4.70    1.20
   0  -3 -11    7.50    1.00
   0   3  11    6.90    1.30
  -1  -3 -11  295.07   12.00
   1   3  11  285.47   13.60
  -2  -3 -11  303.17   14.10
  -2  -3 -11  307.07   12.60
  -3  -3 -11  365.96   15.00
  -3  -3 -11  363.56   16.70
  -4  -3 -11  228.98   11.10
  -4  -3 -11  240.78   12.10
  -4  -3 -11  241.78   10.00
  -5  -3 -11    2.90    0.90
  -5  -3 -11    4.70    0.90
  -6  -3 -11   42.50    2.70
  -6  -3 -11   43.40    2.80
  -7  -3 -11   23.20    1.90
  -7  -3 -11   23.70    1.80
  -8  -3 -11    3.10    1.00
  -9  -3 -11    2.60    1.00
 -10  -3 -11   14.60    1.80
 -11  -3 -11   34.90    2.80
  -7   4  11   65.49    4.40
  -6   4  11   15.10    2.10
   5  -4 -11   93.99    4.50
  -5   4  11   94.79    5.40
   4  -4 -11   59.99    3.10
  -4   4  11   60.29    3.90
   3  -4 -11   32.80    2.10
  -3   4  11   32.90    2.60
   2  -4 -11   42.60    2.40
  -2   4  11   41.10    2.90
   1  -4 -11    4.10    0.80
  -1   4  11    4.10    1.10
   0  -4 -11  163.18    7.10
   0   4  11  166.58    8.20
  -1  -4 -11  194.28    8.40
   1   4  11  198.68    9.50
  -2  -4 -11  632.84   25.50
   2   4  11  635.44   28.60
  -3  -4 -11  420.06   19.20
  -3  -4 -11  424.56   17.30
  -5  -4 -11    4.60    0.90
  -5  -4 -11    6.80    1.10
  -5  -4 -11    6.20    1.00
  -6  -4 -11   61.39    3.50
  -6  -4 -11   59.99    3.20
  -7  -4 -11    9.70    1.20
  -8  -4 -11   55.89    3.50
  -9  -4 -11    3.20    1.10
 -10  -4 -11    0.80    1.20
 -11  -4 -11   -0.10    1.20
  -6   5  11   63.89    4.30
   5  -5 -11    4.10    0.90
  -5   5  11    5.80    1.40
   4  -5 -11    1.30    0.80
  -4   5  11    1.40    1.20
   3  -5 -11  126.29    5.70
  -3   5  11  125.69    6.70
   2  -5 -11   39.90    2.30
  -2   5  11   37.50    2.80
   1  -5 -11   37.50    2.30
  -1   5  11   42.80    2.80
   0  -5 -11  296.27   12.50
   0   5  11  301.37   14.00
  -1  -5 -11   97.59    4.60
   1   5  11   97.19    5.20
  -2  -5 -11   38.80    2.40
   2   5  11   40.30    2.70
  -3  -5 -11  126.49    5.70
   3   5  11  123.49    6.40
  -4  -5 -11   -0.30    0.60
  -5  -5 -11   14.90    1.50
  -6  -5 -11   21.20    1.80
  -6  -5 -11   21.20    1.70
  -7  -5 -11  160.58    7.20
  -8  -5 -11   14.60    1.60
  -9  -5 -11   42.70    3.00
 -10  -5 -11    1.10    1.10
 -11  -5 -11    0.50    1.10
  -6   6  11    0.10    1.30
  -5   6  11   20.50    2.40
   4  -6 -11   38.80    2.40
  -4   6  11   38.30    3.00
   3  -6 -11   47.00    2.70
  -3   6  11   46.20    3.30
   2  -6 -11  198.18    8.40
  -2   6  11  189.78    9.60
   1  -6 -11   32.00    2.10
  -1   6  11   28.60    2.30
   0  -6 -11   41.00    2.40
   0   6  11   37.30    2.70
  -1  -6 -11   59.39    3.10
   1   6  11   56.99    3.50
  -2  -6 -11    9.10    1.10
   2   6  11    7.80    1.20
  -3  -6 -11   68.39    3.60
   3   6  11   70.39    3.90
  -4  -6 -11    4.40    0.90
   4   6  11    3.60    0.90
  -5  -6 -11   16.90    1.70
  -6  -6 -11   58.19    3.20
  -7  -6 -11   12.30    1.50
  -8  -6 -11   55.39    3.60
   8   6  11   55.89    3.80
  -9  -6 -11   12.50    1.70
 -10  -6 -11    0.50    1.10
 -11  -6 -11    6.90    1.60
  -5   7  11    5.10    1.60
   4  -7 -11   87.89    4.40
  -4   7  11   89.39    5.30
   3  -7 -11    3.70    1.00
  -3   7  11    6.50    1.50
   2  -7 -11   -0.30    0.70
  -2   7  11   -0.80    0.90
   1  -7 -11    1.80    0.80
  -1   7  11    0.70    0.90
   0  -7 -11    3.10    0.90
   0   7  11    3.30    1.00
  -1  -7 -11  119.99    5.40
   1   7  11  110.29    5.90
  -2  -7 -11   29.90    2.10
   2   7  11   34.40    2.40
  -3  -7 -11  150.98    6.70
   3   7  11  145.99    7.30
  -4  -7 -11    6.40    1.10
  -5  -7 -11   21.30    1.90
  -6  -7 -11   13.60    1.50
   8   7  11   19.40    2.40
 -10  -7 -11   28.20    2.50
  -4   8  11   -0.10    1.20
   3  -8 -11   36.00    2.50
  -3   8  11   34.70    2.90
   2  -8 -11   26.80    2.10
  -2   8  11   28.20    2.60
   1  -8 -11    5.00    1.10
  -1   8  11    2.40    1.10
   0  -8 -11   -0.30    0.70
   0   8  11    0.20    0.90
  -1  -8 -11   53.59    3.10
   1   8  11   56.89    3.40
  -2  -8 -11  226.78    9.80
   2   8  11  226.28   10.70
  -3  -8 -11   50.89    3.00
  -4  -8 -11  104.29    5.10
  -5  -8 -11   18.90    1.80
   7   8  11    2.50    1.40
   8   8  11    7.90    1.80
   9   8  11    8.40    1.80
  -4   9  11   11.90    2.00
   3  -9 -11   16.70    1.80
  -3   9  11   18.30    2.20
   2  -9 -11    2.70    1.00
  -2   9  11    3.40    1.30
   1  -9 -11   54.09    3.30
  -1   9  11   59.59    3.80
   0  -9 -11   26.00    2.10
   0   9  11   25.80    2.30
  -1  -9 -11    1.00    0.90
  -2  -9 -11    0.50    0.80
  -3  -9 -11   11.90    1.50
  -4  -9 -11    7.50    1.30
   6   9  11   57.49    4.10
   7   9  11   47.80    3.70
   8   9  11    3.10    1.50
   9   9  11   14.70    2.30
  -3  10  11    0.90    1.30
   2 -10 -11   43.00    3.00
  -2  10  11   47.60    3.50
   1 -10 -11   31.10    2.40
  -1  10  11   31.50    2.80
   0 -10 -11   33.90    2.50
  -1 -10 -11    9.20    1.40
  -2 -10 -11   11.00    1.50
  -3 -10 -11    3.10    1.10
   5  10  11   28.00    3.00
   6  10  11    9.20    2.00
   7  10  11   10.20    2.10
   8  10  11   14.20    2.30
   1 -11 -11   15.70    1.80
   0 -11 -11    2.70    1.10
  -1 -11 -11   14.40    1.70
   3  11  11   65.09    4.40
   4  11  11    5.20    1.70
   5  11  11    9.90    2.00
   6  11  11   11.60    2.20
   1   9 -12   50.69    3.10
   0   9 -12   47.00    3.60
   0   9 -12   50.59    3.00
  -1   9 -12    2.30    1.30
  -1   9 -12    2.00    0.90
  -2   9 -12   24.50    2.80
  -3   9 -12    5.30    1.60
  -3  -8  12    7.60    2.10
   2   8 -12   19.30    2.00
  -2  -8  12   23.20    3.20
   1   8 -12   24.00    2.00
   1   8 -12   24.50    2.60
  -1  -8  12   28.10    3.60
   0   8 -12   35.40    2.40
   0   8 -12   30.90    2.80
   0  -8  12   37.00    4.20
  -1   8 -12   14.10    2.00
  -1   8 -12   14.10    1.50
   1  -8  12   12.90    2.90
  -2   8 -12   23.80    2.50
   2  -8  12   20.50    3.30
  -3   8 -12    1.00    1.20
   3  -8  12   -1.10    1.60
  -4   8 -12   27.80    2.70
   4  -8  12   20.00    3.00
  -5  -7  12   33.70    3.20
   4   7 -12  100.99    5.40
  -4  -7  12  117.59    6.90
   3   7 -12    2.40    1.00
  -3  -7  12    1.80    1.80
   2   7 -12   43.70    3.30
   2   7 -12   45.00    2.80
  -2  -7  12   48.90    4.30
   1   7 -12    1.60    1.10
   1   7 -12    0.30    0.80
  -1  -7  12    0.40    2.10
   0   7 -12   15.70    2.00
   0   7 -12   13.40    1.50
   0  -7  12   14.00    2.90
  -1   7 -12   28.40    2.50
  -1   7 -12   22.90    1.80
   1  -7  12   21.10    3.30
  -2   7 -12   30.00    2.70
  -2   7 -12   27.90    2.00
   2  -7  12   20.70    3.30
  -3   7 -12  200.08    9.50
   3  -7  12  164.88   10.70
  -4   7 -12   19.90    2.30
   4  -7  12   18.20    2.60
  -5   7 -12   61.89    4.20
   5  -7  12   54.39    4.30
  -6   7 -12    0.10    1.30
   6  -7  12    0.30    1.20
   5   6 -12   60.09    3.50
  -5  -6  12   61.59    4.40
   4   6 -12    4.90    1.10
  -4  -6  12    6.10    1.80
   3   6 -12   43.00    3.30
   3   6 -12   42.60    2.80
  -3  -6  12   54.19    4.00
   2   6 -12    0.50    1.10
   2   6 -12    1.70    0.80
  -2  -6  12   -1.10    1.60
   1   6 -12   21.20    1.80
   1   6 -12   19.10    2.20
  -1  -6  12   23.10    3.10
   0   6 -12    3.10    1.20
   0   6 -12    3.10    0.90
   0  -6  12    1.80    1.90
  -1   6 -12    0.10    1.00
  -1   6 -12   -0.30    0.60
   1  -6  12   -0.40    1.60
  -2   6 -12   58.99    3.80
  -2   6 -12   59.09    3.00
   2  -6  12   46.80    4.40
  -3   6 -12   -1.00    1.00
   3  -6  12    0.00    1.20
  -4   6 -12  111.99    5.90
   4  -6  12   91.69    6.40
  -5   6 -12   -0.50    1.20
   5  -6  12   -0.90    1.10
  -6   6 -12    8.50    1.80
   6  -6  12    5.90    1.50
  -7   6 -12   13.50    2.20
   7  -6  12   15.60    2.10
   6   5 -12    0.40    0.90
   5   5 -12    3.10    1.00
  -5  -5  12    0.60    1.30
   4   5 -12   14.20    1.60
  -4  -5  12   19.70    2.30
  -4  -5  12   19.80    2.30
   3   5 -12   47.70    3.40
   3   5 -12   51.59    3.00
  -3  -5  12   54.09    3.90
   2   5 -12    5.10    1.40
   2   5 -12    5.00    1.00
  -2  -5  12    5.90    1.80
   1   5 -12  198.88    9.80
   1   5 -12  190.48    8.60
  -1  -5  12  210.78   11.40
   0   5 -12   60.49    3.30
   0   5 -12   65.69    4.00
   0  -5  12   65.39    5.00
  -1   5 -12  143.49    7.00
  -1   5 -12  135.19    6.00
   1  -5  12  120.69    8.20
  -2   5 -12    5.80    0.90
  -2   5 -12    5.20    1.40
   2  -5  12    4.00    1.70
  -3   5 -12   14.30    1.30
  -3   5 -12   16.40    2.00
   3  -5  12   12.30    2.00
  -4   5 -12   45.70    3.30
   4  -5  12   43.90    3.40
  -5   5 -12   -0.30    1.10
   5  -5  12    1.40    1.00
  -6   5 -12   59.19    4.10
   6  -5  12   61.19    4.10
  -7   5 -12   16.40    2.30
   7  -5  12   19.80    2.00
  -8   5 -12   21.40    2.60
   6   4 -12    5.60    1.20
   5   4 -12    2.70    0.90
   4   4 -12    1.40    0.80
  -4  -4  12    1.60    1.30
  -4  -4  12    2.50    1.30
   3   4 -12    9.70    1.60
   3   4 -12   10.10    1.30
  -3  -4  12   10.80    1.80
   2   4 -12   80.29    4.10
   2   4 -12   83.89    4.80
  -2  -4  12   90.09    5.50
   1   4 -12   13.10    1.70
   1   4 -12   11.90    1.20
  -1  -4  12   11.40    2.10
   0   4 -12  141.49    6.20
   0   4 -12  150.48    7.30
   0  -4  12  127.69    8.30
  -1   4 -12    3.70    1.10
  -1   4 -12    3.30    0.70
   1  -4  12    5.70    1.70
  -2   4 -12    7.10    1.00
  -2   4 -12    7.90    1.40
   2  -4  12    7.50    1.60
  -3   4 -12   26.10    1.70
  -3   4 -12   28.50    2.50
   3  -4  12   23.90    2.40
  -4   4 -12   87.29    5.20
   4  -4  12   92.69    5.60
  -5   4 -12    1.70    1.20
   5  -4  12    1.60    1.00
  -6   4 -12    0.00    1.10
   6  -4  12    0.70    0.90
  -7   4 -12   34.60    3.10
  -8   4 -12    2.60    1.40
  -8   4 -12    4.00    1.30
  -9   4 -12   -0.80    1.30
   7   3 -12    8.80    1.40
   6   3 -12   16.00    1.70
   5   3 -12   86.69    4.50
  -5  -3  12   92.69    5.40
   4   3 -12   21.40    1.80
  -4  -3  12   26.10    2.60
   3   3 -12   20.70    1.70
  -3  -3  12   24.00    2.40
   2   3 -12   70.59    3.70
   2   3 -12   73.99    4.30
  -2  -3  12   79.09    4.80
   1   3 -12   12.80    1.30
   1   3 -12    9.60    1.50
  -1  -3  12    9.50    1.90
   0   3 -12   11.40    1.20
   0   3 -12   15.20    1.70
   0  -3  12   10.70    2.10
  -1   3 -12   17.20    1.30
  -1   3 -12   15.50    1.80
   1  -3  12   13.20    2.10
  -2   3 -12   52.19    2.60
  -2   3 -12   45.90    3.20
   2  -3  12   48.50    3.60
  -3   3 -12  138.89    6.00
  -3   3 -12  131.79    6.90
   3  -3  12  131.79    7.60
  -4   3 -12  169.88    7.20
  -4   3 -12  161.78    8.40
   4  -3  12  165.38    9.10
  -5   3 -12  195.98   10.20
   5  -3  12  217.98   11.10
  -6   3 -12    1.00    1.20
  -6   3 -12   -0.50    1.00
  -7   3 -12    7.30    1.70
  -7   3 -12    7.50    1.40
  -8   3 -12    6.10    1.40
  -8   3 -12    4.20    1.60
  -9   3 -12   -0.70    1.30
  -9   3 -12   -0.60    1.20
 -10   3 -12   10.40    2.00
   7   2 -12   -0.30    0.80
   6   2 -12  137.99    6.40
  -6  -2  12  141.69    7.50
   5   2 -12  114.19    5.40
  -5  -2  12  115.89    6.40
   4   2 -12  111.19    5.40
  -4  -2  12  122.99    6.50
   3   2 -12   20.10    1.60
  -3  -2  12   16.40    2.10
   2   2 -12    0.50    1.00
   2   2 -12    0.50    0.60
  -2  -2  12    1.70    1.00
   1   2 -12    2.60    1.00
   1   2 -12    2.20    0.70
  -1  -2  12    2.90    1.30
   0   2 -12   17.30    1.30
   0   2 -12   15.80    1.70
   0  -2  12   13.50    2.10
  -1   2 -12   47.00    2.60
  -1   2 -12   49.60    3.20
   1  -2  12   49.00    3.70
  -2   2 -12   11.20    1.10
  -2   2 -12   10.10    1.50
   2  -2  12   12.30    1.80
  -3   2 -12   37.80    2.80
  -3   2 -12   40.50    2.20
   3  -2  12   35.50    2.80
  -4   2 -12   36.30    2.80
   4  -2  12   40.60    2.80
  -5   2 -12   29.70    2.60
  -6   2 -12   22.30    2.40
  -6   2 -12   26.60    2.20
  -7   2 -12   97.09    5.40
  -7   2 -12   87.89    5.30
  -8   2 -12    0.70    1.10
  -8   2 -12    1.90    1.30
  -9   2 -12   21.70    2.10
  -9   2 -12   16.50    2.30
 -10   2 -12    2.20    1.40
 -10   2 -12    2.40    1.50
   7   1 -12    1.20    0.90
  -7  -1  12    1.30    1.30
   6   1 -12    1.10    0.80
  -6  -1  12   -0.30    1.10
   5   1 -12   59.09    3.20
  -5  -1  12   58.69    4.00
   4   1 -12    7.80    1.10
  -4  -1  12    5.80    1.50
   3   1 -12   -0.50    0.50
  -3  -1  12   -0.40    1.00
   2   1 -12   97.69    4.70
  -2  -1  12  105.39    5.70
   1   1 -12  141.69    6.40
   1   1 -12  152.88    7.40
  -1  -1  12  146.79    8.10
   0   1 -12   33.80    2.00
   0   1 -12   35.30    2.60
   0  -1  12   31.90    2.90
  -1   1 -12  151.28    6.70
  -1   1 -12  158.48    7.70
   1  -1  12  150.38    8.50
  -2   1 -12    0.20    0.90
  -2   1 -12    0.80    0.60
   2  -1  12    1.50    0.80
  -3   1 -12    9.80    1.50
  -3   1 -12   14.40    1.30
   3  -1  12   15.40    1.60
  -4   1 -12   36.20    2.70
  -4   1 -12   41.20    2.30
  -5   1 -12    0.00    1.00
  -5   1 -12    0.10    0.60
  -5   1 -12    1.10    0.80
  -6   1 -12   83.49    4.90
  -6   1 -12   84.09    4.90
  -7   1 -12   70.59    4.50
  -7   1 -12   75.29    4.50
  -8   1 -12  102.19    5.80
  -8   1 -12  100.79    5.90
  -9   1 -12    8.20    1.60
  -9   1 -12    7.90    1.70
 -10   1 -12    5.30    1.50
 -10   1 -12    7.20    1.70
   7   0 -12   25.00    1.90
  -7   0  12   22.90    2.60
   6   0 -12    9.20    1.20
  -6   0  12    7.60    1.70
   5   0 -12    0.20    0.70
  -5   0  12   -1.10    1.00
   4   0 -12    6.40    1.00
  -4   0  12    6.70    1.50
   3   0 -12   11.50    1.20
  -3   0  12   12.70    1.80
   2   0 -12   85.39    4.10
  -2   0  12   88.69    5.10
   1   0 -12  203.18    8.60
   0   0 -12  231.28   10.70
   0   0 -12  225.48    9.30
   0   0  12  208.48   11.70
  -1   0 -12   49.30    2.60
  -1   0 -12   48.10    3.10
   1   0  12   45.80    3.30
  -2   0 -12  165.98    7.10
  -2   0 -12  165.08    8.10
   2   0  12  160.08    8.80
  -3   0 -12   53.39    2.80
  -3   0 -12   51.79    3.40
   3   0  12   56.79    3.40
  -4   0 -12   15.10    1.70
  -4   0 -12   17.60    1.70
  -4   0 -12   18.10    1.50
  -5   0 -12   20.60    2.10
  -5   0 -12   18.50    1.70
  -5   0 -12   21.30    1.60
  -6   0 -12    0.00    0.80
  -6   0 -12   -0.10    0.90
  -7   0 -12  115.49    6.50
  -7   0 -12  118.29    6.30
  -8   0 -12    7.90    1.50
  -8   0 -12    6.00    1.30
  -9   0 -12   28.20    2.70
  -9   0 -12   30.40    2.60
 -10   0 -12    7.60    1.50
  -7   1  12   -0.10    1.20
   6  -1 -12    0.80    0.70
  -6   1  12    0.50    1.10
   5  -1 -12  113.89    5.30
  -5   1  12  113.09    6.30
   4  -1 -12   20.10    1.60
  -4   1  12   18.00    2.10
   3  -1 -12   66.09    3.40
  -3   1  12   67.99    4.20
   2  -1 -12   34.60    2.10
  -2   1  12   32.60    2.70
   1  -1 -12   80.49    3.80
  -1   1  12   78.79    4.70
   0  -1 -12    0.70    0.60
   0  -1 -12    2.20    1.00
  -1  -1 -12    0.70    0.90
  -1  -1 -12    1.00    0.60
  -2  -1 -12   68.59    4.00
  -2  -1 -12   70.19    3.50
   2   1  12   73.89    4.20
  -3  -1 -12  100.09    5.50
  -3  -1 -12   96.69    4.70
   3   1  12  112.49    5.70
  -4  -1 -12  297.37   15.60
  -4  -1 -12  317.27   12.80
  -4  -1 -12  310.37   14.40
  -5  -1 -12  215.78   10.40
  -5  -1 -12  221.68   11.20
  -5  -1 -12  211.08    9.20
  -6  -1 -12   48.60    2.60
  -6  -1 -12   45.10    3.10
  -6  -1 -12   42.00    2.90
  -7  -1 -12   21.20    1.90
  -7  -1 -12   18.40    2.10
  -8  -1 -12   34.30    2.70
  -8  -1 -12   29.90    2.40
  -9  -1 -12    8.50    1.50
 -10  -1 -12    1.40    1.20
  -7   2  12   -0.60    1.20
   6  -2 -12   33.20    2.20
  -6   2  12   32.70    2.90
   5  -2 -12    1.70    0.80
  -5   2  12    2.20    1.20
   4  -2 -12  101.49    4.80
  -4   2  12  101.79    5.70
   3  -2 -12   13.50    1.30
  -3   2  12   10.00    1.60
   2  -2 -12   -0.30    0.60
  -2   2  12    0.30    1.00
   1  -2 -12  105.19    4.90
  -1   2  12  110.29    5.90
   0  -2 -12   84.89    4.10
   0   2  12   87.49    4.90
  -1  -2 -12   14.90    1.30
  -1  -2 -12   11.30    1.50
  -2  -2 -12   -1.10    0.70
  -2  -2 -12    0.50    0.60
  -3  -2 -12  189.18    9.20
  -3  -2 -12  191.98    8.20
  -4  -2 -12   53.49    3.30
  -4  -2 -12   49.90    2.80
  -4  -2 -12   52.59    3.20
  -5  -2 -12   40.10    2.70
  -5  -2 -12   37.90    2.30
  -5  -2 -12   31.30    2.40
  -6  -2 -12   39.30    2.80
  -6  -2 -12   34.10    2.20
  -6  -2 -12   40.20    2.60
  -7  -2 -12    3.90    1.00
  -7  -2 -12    5.70    1.30
  -8  -2 -12    2.70    1.00
  -9  -2 -12   70.59    4.30
 -10  -2 -12   -0.30    1.10
 -11  -2 -12    0.20    1.20
   6  -3 -12    2.30    0.80
  -6   3  12    2.10    1.30
   5  -3 -12    9.90    1.30
  -5   3  12    9.90    1.70
   4  -3 -12    1.00    0.70
  -4   3  12    2.00    1.20
   3  -3 -12    9.90    1.10
  -3   3  12   11.50    1.60
   2  -3 -12  170.88    7.30
  -2   3  12  160.78    8.40
   1  -3 -12  315.27   13.40
  -1   3  12  332.07   15.30
   0  -3 -12  315.07   13.10
   0   3  12  315.97   14.90
  -1  -3 -12  342.97   14.10
   1   3  12  337.77   15.90
  -2  -3 -12    8.20    1.10
  -2  -3 -12    7.40    1.30
  -3  -3 -12   36.60    2.30
  -3  -3 -12   40.10    2.70
  -4  -3 -12   52.79    3.30
  -4  -3 -12   53.89    2.90
  -5  -3 -12   50.89    3.10
  -5  -3 -12   46.70    2.70
  -5  -3 -12   46.10    2.90
  -7  -3 -12   21.80    1.90
  -8  -3 -12  180.18    9.60
  -9  -3 -12   15.40    1.80
 -10  -3 -12   47.10    3.30
 -11  -3 -12    0.10    1.20
  -6   4  12    0.40    1.20
  -5   4  12    2.80    1.30
   4  -4 -12   17.70    1.60
  -4   4  12   15.00    1.90
   3  -4 -12   20.10    1.60
  -3   4  12   18.90    2.10
   2  -4 -12    1.20    0.70
  -2   4  12    1.10    1.00
   1  -4 -12   52.69    2.80
  -1   4  12   51.09    3.40
   0  -4 -12   34.80    2.20
   0   4  12   35.90    2.70
  -1  -4 -12    0.50    0.60
   1   4  12    1.70    1.00
  -2  -4 -12   18.90    1.50
   2   4  12   16.50    1.90
  -3  -4 -12    0.20    0.80
  -3  -4 -12    0.10    0.60
  -4  -4 -12   11.00    1.30
  -4  -4 -12   11.90    1.40
  -5  -4 -12    8.30    1.20
  -6  -4 -12   29.90    2.20
  -6  -4 -12   32.00    2.20
  -7  -4 -12   26.80    1.90
  -7  -4 -12   19.30    1.70
  -8  -4 -12    7.80    1.30
  -9  -4 -12   35.60    2.70
 -10  -4 -12   11.90    1.70
 -11  -4 -12    1.60    1.20
  -6   5  12    0.30    1.30
   5  -5 -12   35.30    2.30
  -5   5  12   34.50    3.00
   4  -5 -12   32.20    2.10
  -4   5  12   26.80    2.60
   3  -5 -12   61.79    3.30
  -3   5  12   62.69    4.00
   2  -5 -12   21.30    1.70
  -2   5  12   21.90    2.20
   1  -5 -12   77.69    3.90
  -1   5  12   81.39    4.60
   0  -5 -12    6.10    1.00
   0   5  12    4.80    1.20
  -1  -5 -12    4.20    0.90
   1   5  12    3.40    1.10
  -2  -5 -12  288.67   12.10
   2   5  12  287.27   13.60
  -3  -5 -12  104.99    4.90
   3   5  12  100.69    5.50
  -4  -5 -12  329.27   13.80
  -5  -5 -12   20.70    1.80
  -6  -5 -12   53.99    3.10
  -7  -5 -12    0.30    0.80
  -8  -5 -12    3.30    1.10
  -9  -5 -12    6.10    1.30
 -10  -5 -12    1.30    1.20
  -5   6  12   36.80    3.20
   4  -6 -12  129.69    6.10
  -4   6  12  135.89    7.20
   3  -6 -12   24.80    1.90
  -3   6  12   22.50    2.40
   2  -6 -12   17.10    1.60
  -2   6  12   14.50    1.90
   1  -6 -12   79.79    4.00
  -1   6  12   81.79    4.60
   0  -6 -12    0.40    0.70
   0   6  12    0.10    0.90
  -1  -6 -12   23.00    1.80
   1   6  12   22.10    2.10
  -2  -6 -12   24.40    1.90
   2   6  12   24.20    2.10
  -3  -6 -12  155.28    7.10
   3   6  12  161.18    7.90
  -5  -6 -12   52.19    3.00
  -6  -6 -12   42.40    2.70
  -7  -6 -12    3.00    1.00
 -10  -6 -12    5.50    1.40
   4  -7 -12    4.10    1.10
  -4   7  12    4.20    1.50
   3  -7 -12   17.60    1.70
  -3   7  12   17.40    2.10
   2  -7 -12   46.10    2.80
  -2   7  12   49.30    3.40
   1  -7 -12    6.90    1.20
  -1   7  12    6.50    1.40
   0  -7 -12  166.18    7.50
   0   7  12  168.38    8.30
  -1  -7 -12   62.59    3.40
   1   7  12   63.79    3.80
  -2  -7 -12   14.70    1.60
   2   7  12   14.70    1.70
  -3  -7 -12    9.10    1.30
   3   7  12    9.70    1.40
  -4  -7 -12    3.40    1.00
  -5  -7 -12   69.49    3.80
  -6  -7 -12   -0.10    0.90
  -7  -7 -12   47.70    3.00
   8   7  12   43.50    3.50
  -4   8  12    1.30    1.30
   3  -8 -12    7.20    1.30
  -3   8  12    7.70    1.60
   2  -8 -12    6.70    1.20
  -2   8  12    4.90    1.40
   1  -8 -12  159.78    7.20
  -1   8  12  153.58    8.00
   0  -8 -12   40.80    2.70
   0   8  12   42.40    3.00
  -1  -8 -12  135.79    6.40
   1   8  12  136.99    7.00
  -2  -8 -12    1.70    0.90
   2   8  12    1.40    0.90
  -3  -8 -12    1.40    0.90
  -4  -8 -12   -0.40    0.80
  -5  -8 -12   65.39    3.70
  -6  -8 -12   25.10    2.10
   8   8  12   13.00    2.20
   9   8  12   10.40    2.00
   3  -9 -12   13.90    1.70
  -3   9  12   14.80    2.10
   2  -9 -12    0.30    0.90
  -2   9  12   -0.60    1.10
   1  -9 -12    0.60    0.90
  -1   9  12   -1.10    1.00
   0  -9 -12   58.69    3.40
   0   9  12   60.09    3.80
  -1  -9 -12    5.50    1.20
  -2  -9 -12   23.20    2.00
  -3  -9 -12   92.99    4.80
  -4  -9 -12   60.39    3.50
  -5  -9 -12   17.30    1.90
   7   9  12    2.60    1.50
   8   9  12    8.00    1.90
   2 -10 -12   33.80    2.60
  -2  10  12   34.60    3.10
   1 -10 -12    1.00    1.00
  -1  10  12   -0.10    1.10
   0 -10 -12    0.00    0.90
  -1 -10 -12    7.40    1.40
  -2 -10 -12   29.20    2.30
  -3 -10 -12   25.60    2.20
  -4 -10 -12   37.50    2.70
   6  10  12    0.10    1.30
   7  10  12    3.30    1.60
   0 -11 -12   47.10    3.10
  -1 -11 -12   -0.40    0.90
  -2 -11 -12   13.20    1.70
   4  11  12    0.60    1.30
   1   8 -13   -0.10    1.10
   1   8 -13   -0.10    0.80
  -1  -8  13   -0.80    2.00
   0   8 -13   -0.20    1.20
   0   8 -13   -0.60    0.80
   0  -8  13   -0.60    2.10
  -1   8 -13   16.00    2.20
  -1   8 -13   17.30    1.70
   1  -8  13   14.30    3.00
  -2   8 -13   -0.30    1.20
   2  -8  13    0.00    2.10
  -3   8 -13    0.50    1.30
  -3  -7  13    1.00    1.70
   2   7 -13    1.50    0.90
   2   7 -13    3.10    1.30
  -2  -7  13    2.20    2.00
   1   7 -13    7.30    1.60
   1   7 -13    6.40    1.20
  -1  -7  13    4.70    2.20
   0   7 -13   66.89    4.40
   0   7 -13   68.99    3.60
   0  -7  13   66.59    5.50
  -1   7 -13   12.30    1.90
  -1   7 -13   12.80    1.50
   1  -7  13    9.90    2.60
  -2   7 -13   64.39    3.30
  -2   7 -13   63.59    4.20
   2  -7  13   52.79    5.00
  -3   7 -13    3.00    1.40
   3  -7  13    6.50    2.00
  -4   7 -13    2.00    1.30
   4  -7  13    2.80    1.50
  -5   7 -13    3.50    1.50
  -4  -6  13    1.00    1.50
   3   6 -13   19.90    2.30
   3   6 -13   20.40    1.90
  -3  -6  13   22.50    2.70
   2   6 -13    0.40    1.10
   2   6 -13   -0.50    0.70
  -2  -6  13   -0.60    1.70
   1   6 -13   20.40    2.30
   1   6 -13   20.30    1.80
  -1  -6  13   22.90    3.20
   0   6 -13   19.20    2.20
   0   6 -13   15.40    1.60
   0  -6  13   18.30    3.00
  -1   6 -13  104.19    5.00
  -1   6 -13  115.49    6.10
   1  -6  13  102.39    7.20
  -2   6 -13    2.70    0.90
  -2   6 -13    3.90    1.40
   2  -6  13    2.20    1.80
  -3   6 -13   -0.40    1.20
   3  -6  13    0.90    1.50
  -4   6 -13    9.20    1.80
   4  -6  13   10.80    2.00
  -5   6 -13   15.50    2.20
   5  -6  13   16.10    2.30
  -6   6 -13   -0.30    1.30
   6  -6  13   -0.20    1.00
   4   5 -13   50.29    3.20
  -4  -5  13   64.89    4.30
   3   5 -13   26.60    2.00
   3   5 -13   23.80    2.50
  -3  -5  13   29.00    3.00
   2   5 -13   36.40    3.00
   2   5 -13   37.30    2.50
  -2  -5  13   45.70    3.70
   1   5 -13   10.50    1.30
   1   5 -13   10.60    1.70
  -1  -5  13   14.80    2.50
   0   5 -13    3.30    0.90
   0   5 -13    4.10    1.30
   0  -5  13    3.40    2.00
  -1   5 -13    0.60    0.70
  -1   5 -13   -0.20    1.10
   1  -5  13    0.50    1.70
  -2   5 -13   62.69    3.10
  -2   5 -13   60.09    3.80
   2  -5  13   43.10    4.20
  -3   5 -13   78.29    3.80
  -3   5 -13   80.89    4.70
   3  -5  13   67.59    5.10
  -4   5 -13   45.00    3.40
   4  -5  13   41.80    3.50
  -5   5 -13   44.10    3.50
   5  -5  13   44.80    3.50
  -6   5 -13   60.69    4.30
   6  -5  13   63.19    4.30
  -7   5 -13   -0.90    1.30
   7  -5  13    3.00    1.20
   5   4 -13   83.39    4.40
   4   4 -13    6.60    1.20
  -4  -4  13    5.60    1.60
   3   4 -13   63.69    3.60
  -3  -4  13   77.49    4.70
   2   4 -13   22.10    1.80
   2   4 -13   23.20    2.30
  -2  -4  13   22.60    2.60
   1   4 -13    0.60    0.70
   1   4 -13   -0.30    1.00
  -1  -4  13   -1.00    1.50
   0   4 -13   -0.70    0.90
   0   4 -13   -0.40    0.60
   0  -4  13   -0.70    1.60
  -1   4 -13   59.49    3.10
  -1   4 -13   68.79    4.00
   1  -4  13   51.49    4.50
  -2   4 -13    8.30    1.10
  -2   4 -13    6.50    1.40
   2  -4  13    8.10    1.90
  -3   4 -13    5.60    0.90
  -3   4 -13    5.50    1.40
   3  -4  13    3.70    1.30
  -4   4 -13   74.69    4.60
   4  -4  13   73.59    4.90
  -5   4 -13   22.40    2.50
   5  -4  13   30.00    2.50
  -6   4 -13    4.10    1.50
   6  -4  13    4.40    1.30
  -7   4 -13    9.40    2.00
   7  -4  13   10.50    1.70
  -8   4 -13   20.90    2.70
   6   3 -13   -0.10    0.80
   5   3 -13    0.00    0.80
  -5  -3  13   -0.40    1.30
   4   3 -13   48.10    2.90
  -4  -3  13   49.00    3.70
   3   3 -13   39.00    2.40
  -3  -3  13   35.10    3.10
   2   3 -13    0.80    1.10
   2   3 -13    1.30    0.70
  -2  -3  13    1.30    1.30
   1   3 -13   48.80    3.30
   1   3 -13   49.40    2.70
  -1  -3  13   48.60    4.00
   0   3 -13  143.39    6.30
   0   3 -13  148.89    7.40
   0  -3  13  134.79    8.30
  -1   3 -13   52.89    3.30
  -1   3 -13   47.10    2.60
   1  -3  13   42.70    3.70
  -2   3 -13  127.49    6.50
  -2   3 -13  126.69    5.50
   2  -3  13  112.29    7.30
  -3   3 -13   14.90    1.30
  -3   3 -13   10.80    1.70
   3  -3  13   13.80    1.90
  -4   3 -13   -0.10    0.20
  -4   3 -13   -0.30    1.00
   4  -3  13    0.50    0.90
  -5   3 -13   15.60    2.00
   5  -3  13   15.90    1.80
  -6   3 -13    2.10    1.30
   6  -3  13    3.00    1.10
  -7   3 -13   35.00    2.70
  -7   3 -13   27.10    2.90
  -8   3 -13    2.20    1.50
  -8   3 -13    1.70    1.20
  -9   3 -13   36.10    2.90
  -9   3 -13   30.70    3.20
   6   2 -13   16.60    1.70
  -6  -2  13   15.90    2.20
   5   2 -13    0.80    0.80
  -5  -2  13    0.10    1.20
   4   2 -13    2.10    0.80
  -4  -2  13    2.40    1.30
   3   2 -13   17.60    1.50
  -3  -2  13   14.90    2.10
   2   2 -13    4.50    0.90
   1   2 -13    8.50    1.10
   1   2 -13    9.90    1.60
  -1  -2  13    8.60    1.60
   0   2 -13   49.00    3.20
   0   2 -13   40.80    2.40
   0  -2  13   43.90    3.60
  -1   2 -13  180.18    8.40
  -1   2 -13  163.48    7.20
   1  -2  13  155.88    9.30
  -2   2 -13    5.60    1.30
  -2   2 -13    7.90    1.00
   2  -2  13    5.30    1.30
  -3   2 -13   34.20    2.10
  -3   2 -13   35.50    2.70
   3  -2  13   36.60    2.80
  -4   2 -13   54.19    3.60
  -4   2 -13   55.39    2.90
   4  -2  13   54.29    3.60
  -5   2 -13   49.90    3.60
   5  -2  13   57.39    3.60
  -6   2 -13   56.89    3.60
  -6   2 -13   51.39    3.70
  -7   2 -13    1.00    1.20
  -7   2 -13    0.60    1.10
  -8   2 -13   24.70    2.40
  -8   2 -13   26.30    2.70
  -9   2 -13   10.50    2.00
  -9   2 -13    8.30    1.60
   6   1 -13    0.90    0.90
  -6  -1  13    0.10    1.20
   5   1 -13    7.10    1.20
  -5  -1  13    7.30    1.60
   4   1 -13  108.09    5.20
  -4  -1  13  112.39    6.20
   3   1 -13   16.80    1.60
  -3  -1  13   17.10    2.10
   2   1 -13  185.88    8.00
  -2  -1  13  179.58    9.30
   1   1 -13   -0.20    0.50
   1   1 -13   -0.40    0.90
   0   1 -13   25.20    2.20
   0   1 -13   25.80    1.70
   0  -1  13   24.10    2.50
  -1   1 -13    2.20    1.00
  -1   1 -13    1.60    0.60
   1  -1  13    1.80    1.10
  -2   1 -13   19.50    1.50
  -2   1 -13   20.60    2.00
   2  -1  13   21.70    2.00
  -3   1 -13   95.89    5.50
  -3   1 -13  104.49    4.80
   3  -1  13  103.59    5.90
  -4   1 -13   43.00    2.60
  -4   1 -13   41.80    3.10
   4  -1  13   49.20    3.10
  -5   1 -13  284.17   14.60
  -5   1 -13  266.97   13.50
  -5   1 -13  298.37   12.00
  -6   1 -13  149.29    8.10
  -6   1 -13  148.49    7.80
  -7   1 -13   26.90    2.60
  -7   1 -13   24.60    2.20
  -8   1 -13    0.20    1.10
  -8   1 -13    0.60    1.30
  -9   1 -13   11.50    1.80
  -9   1 -13    8.10    1.80
 -10   1 -13    4.60    1.60
 -10   1 -13    4.90    1.50
   6   0 -13    9.90    1.30
  -6   0  13    8.90    1.80
   5   0 -13   47.60    2.80
  -5   0  13   44.80    3.50
   4   0 -13   87.79    4.40
  -4   0  13   91.99    5.30
   3   0 -13  205.68    8.80
  -3   0  13  200.58   10.20
   2   0 -13    5.80    1.00
  -2   0  13    7.40    1.60
   1   0 -13   15.30    1.40
   0   0 -13   27.60    1.90
   0   0 -13   32.20    2.50
  -1   0 -13    1.40    0.60
  -1   0 -13   -0.20    0.80
  -2   0 -13    0.50    0.90
  -2   0 -13   -0.20    0.60
   2   0  13    0.80    0.70
  -3   0 -13   28.80    2.00
  -3   0 -13   31.40    2.50
   3   0  13   35.10    2.40
  -4   0 -13   29.20    2.00
  -4   0 -13   26.40    2.40
   4   0  13   28.10    2.10
  -5   0 -13    1.90    1.10
  -5   0 -13    1.70    0.90
  -6   0 -13   59.19    3.70
  -6   0 -13   55.89    3.80
  -7   0 -13   -0.70    0.90
  -7   0 -13   -0.40    1.10
  -8   0 -13    6.40    1.60
  -8   0 -13    5.20    1.30
  -9   0 -13    3.40    1.30
  -9   0 -13    4.80    1.50
 -10   0 -13   31.60    2.80
   6  -1 -13   27.40    2.00
  -6   1  13   19.00    2.40
   5  -1 -13    0.10    0.70
  -5   1  13    0.50    1.10
   4  -1 -13   20.60    1.70
  -4   1  13   19.20    2.20
   3  -1 -13   20.20    1.70
  -3   1  13   21.40    2.40
   2  -1 -13   78.29    3.80
  -2   1  13   73.29    4.60
   1  -1 -13  116.59    5.20
  -1   1  13  103.69    6.10
   0  -1 -13   20.40    2.00
   0  -1 -13   20.00    1.60
  -1  -1 -13   74.79    3.70
  -1  -1 -13   72.79    4.20
  -2  -1 -13   86.59    4.20
  -2  -1 -13   87.69    4.90
  -3  -1 -13    5.80    1.00
  -3  -1 -13    3.50    1.10
   3   1  13    4.90    0.90
  -4  -1 -13   57.39    3.40
  -4  -1 -13   57.69    3.10
  -4  -1 -13   52.79    3.50
  -5  -1 -13   13.60    1.40
  -5  -1 -13   14.10    1.80
  -5  -1 -13   15.80    1.50
  -6  -1 -13   17.70    2.00
  -6  -1 -13   17.50    1.80
  -7  -1 -13    2.50    1.00
  -7  -1 -13    3.90    1.30
  -8  -1 -13   46.60    3.30
  -8  -1 -13   38.80    3.00
  -9  -1 -13   56.89    3.80
 -10  -1 -13   14.30    1.90
   6  -2 -13    3.10    1.00
  -6   2  13    0.80    1.20
   5  -2 -13    8.80    1.30
  -5   2  13   10.10    1.80
   4  -2 -13   12.40    1.40
  -4   2  13   10.60    1.80
   3  -2 -13    7.90    1.10
  -3   2  13    5.20    1.40
   2  -2 -13   15.40    1.50
  -2   2  13   15.30    2.00
   1  -2 -13    0.80    0.70
  -1   2  13    1.30    1.10
   0  -2 -13  114.29    5.30
   0   2  13  118.99    6.40
  -1  -2 -13    2.40    1.10
  -1  -2 -13    3.50    0.80
  -2  -2 -13   23.90    2.20
  -2  -2 -13   24.80    1.80
  -3  -2 -13    0.30    0.90
  -3  -2 -13   -0.10    0.60
  -4  -2 -13  136.69    7.20
  -4  -2 -13  145.19    6.40
  -5  -2 -13    7.80    1.50
  -5  -2 -13    8.80    1.20
  -5  -2 -13    8.60    1.20
  -6  -2 -13   82.69    4.80
  -6  -2 -13   82.99    4.80
  -7  -2 -13   10.60    1.40
  -7  -2 -13   10.00    1.60
  -8  -2 -13    1.50    1.00
  -9  -2 -13    1.00    1.10
 -10  -2 -13    5.00    1.40
   6  -3 -13   18.80    1.80
  -6   3  13   17.90    2.30
   5  -3 -13   13.40    1.50
  -5   3  13   14.40    2.00
   4  -3 -13    1.10    0.80
  -4   3  13    1.90    1.20
   3  -3 -13    3.00    0.80
  -3   3  13    2.10    1.20
   2  -3 -13   36.60    2.30
  -2   3  13   37.80    2.90
   1  -3 -13   54.09    2.90
  -1   3  13   50.49    3.50
   0  -3 -13   -0.20    0.60
   0   3  13   -0.70    0.90
  -1  -3 -13    7.20    1.00
   1   3  13    8.80    1.50
  -2  -3 -13    5.60    1.20
  -2  -3 -13    6.50    1.00
  -3  -3 -13   72.99    3.70
  -3  -3 -13   72.89    4.20
  -4  -3 -13  114.19    6.10
  -4  -3 -13  121.59    5.50
  -5  -3 -13  373.06   17.80
  -5  -3 -13  398.66   16.00
  -6  -3 -13    6.30    1.10
  -6  -3 -13    5.00    1.10
  -6  -3 -13    6.00    1.30
  -7  -3 -13   69.39    4.20
  -8  -3 -13    9.60    1.40
  -9  -3 -13    0.10    1.00
 -10  -3 -13    1.00    1.20
   5  -4 -13   -0.50    0.70
  -5   4  13    0.40    1.20
   4  -4 -13   76.99    3.90
  -4   4  13   75.79    4.70
   3  -4 -13  128.89    6.00
  -3   4  13  129.99    7.00
   2  -4 -13   45.20    2.70
  -2   4  13   47.90    3.30
   1  -4 -13   52.69    3.00
  -1   4  13   55.09    3.60
   0  -4 -13   81.19    4.00
   0   4  13   77.49    4.60
  -1  -4 -13    9.40    1.20
   1   4  13   10.50    1.60
  -2  -4 -13   19.70    1.70
   2   4  13   18.50    2.10
  -3  -4 -13    5.90    1.00
  -4  -4 -13   18.20    1.90
  -4  -4 -13   16.90    1.70
  -5  -4 -13    2.10    1.00
  -5  -4 -13    1.80    0.90
  -6  -4 -13   68.39    3.70
  -7  -4 -13   19.60    1.90
  -8  -4 -13    0.40    0.90
  -9  -4 -13   60.79    3.90
 -10  -4 -13   13.30    1.80
   5  -5 -13    8.80    1.30
  -5   5  13    9.90    1.80
   4  -5 -13    3.60    1.00
  -4   5  13    3.00    1.30
   3  -5 -13   82.89    4.20
  -3   5  13   82.89    4.90
   2  -5 -13   10.80    1.30
  -2   5  13    8.90    1.60
   1  -5 -13   49.70    2.80
  -1   5  13   49.40    3.40
   0  -5 -13    3.60    0.90
  -1  -5 -13  164.78    7.50
   1   5  13  173.68    8.50
  -2  -5 -13   30.50    2.10
   2   5  13   29.20    2.50
  -3  -5 -13   43.60    2.60
   3   5  13   39.90    3.00
  -4  -5 -13    2.10    0.90
  -5  -5 -13    3.30    1.00
  -6  -5 -13   16.10    1.70
  -7  -5 -13    5.10    1.20
 -10  -5 -13   49.40    3.40
   4  -6 -13   23.80    2.00
  -4   6  13   19.00    2.40
   3  -6 -13    2.90    1.00
  -3   6  13    0.70    1.20
   2  -6 -13    4.70    1.00
  -2   6  13    3.10    1.20
   1  -6 -13   11.40    1.40
  -1   6  13   14.40    1.80
   0  -6 -13   92.39    4.50
   0   6  13   88.39    5.10
  -1  -6 -13    9.90    1.30
   1   6  13   10.80    1.60
  -2  -6 -13  237.18   10.20
   2   6  13  236.98   11.40
  -3  -6 -13    5.40    1.10
   3   6  13    3.80    1.20
  -4  -6 -13   21.60    1.90
   4   6  13   24.20    2.20
  -5  -6 -13    5.30    1.20
  -6  -6 -13   27.40    2.20
  -7  -6 -13    3.10    1.10
   4  -7 -13    2.80    1.00
  -4   7  13    1.80    1.30
   3  -7 -13  126.29    6.00
  -3   7  13  128.49    7.00
   2  -7 -13   30.40    2.30
  -2   7  13   30.30    2.70
   1  -7 -13    2.30    0.90
  -1   7  13    1.60    1.10
   0  -7 -13    0.90    0.80
   0   7  13    1.10    1.00
  -1  -7 -13   69.69    3.70
   1   7  13   70.99    4.20
  -2  -7 -13    4.50    1.00
   2   7  13    3.20    1.10
  -3  -7 -13    9.00    1.30
   3   7  13    8.30    1.40
  -4  -7 -13   63.79    3.60
  -5  -7 -13   10.60    1.50
  -6  -7 -13    9.10    1.40
  -7  -7 -13   46.20    3.00
   3  -8 -13    2.40    1.00
  -3   8  13    1.40    1.30
   2  -8 -13   56.09    3.40
  -2   8  13   59.39    4.00
   1  -8 -13    1.00    0.90
  -1   8  13    2.20    1.20
   0  -8 -13   22.70    2.10
   0   8  13   27.00    2.40
  -1  -8 -13   18.50    1.90
   1   8  13   16.80    1.90
  -2  -8 -13   41.50    2.70
  -3  -8 -13   67.29    3.70
  -4  -8 -13    1.40    1.00
  -5  -8 -13   44.70    2.90
  -6  -8 -13   12.20    1.60
  -7  -8 -13    2.80    1.10
   8   8  13    1.70    1.40
   2  -9 -13    7.00    1.40
  -2   9  13    8.70    1.70
   1  -9 -13   -0.50    0.90
  -1   9  13   -0.50    1.10
   0  -9 -13   47.40    3.00
   0   9  13   46.40    3.30
  -1  -9 -13  123.79    6.00
  -2  -9 -13   22.70    2.10
  -3  -9 -13   53.79    3.30
  -4  -9 -13    6.00    1.30
  -5  -9 -13   20.70    2.10
  -6  -9 -13    0.60    1.00
   7   9  13    2.70    1.60
   8   9  13   15.00    2.50
   1 -10 -13    4.00    1.30
  -1  10  13    7.40    1.60
   0 -10 -13   10.10    1.60
  -1 -10 -13   49.10    3.20
  -2 -10 -13   55.89    3.40
  -3 -10 -13    0.00    1.00
  -4 -10 -13    4.40    1.30
  -5 -10 -13   36.90    2.70
  -2  -7  14   25.60    3.40
   1   7 -14   43.00    3.40
   1   7 -14   44.70    2.80
  -1  -7  14   37.60    4.10
   0   7 -14    0.90    1.20
   0   7 -14   -0.10    0.70
   0  -7  14    1.10    2.20
  -1   7 -14   -1.00    1.20
  -1   7 -14    1.60    0.80
   1  -7  14    0.70    2.00
  -2   7 -14    1.40    1.30
   2  -7  14    0.00    1.90
  -3   7 -14    5.50    1.60
   3  -7  14    3.50    1.90
   3   6 -14    8.90    1.80
  -3  -6  14   12.50    2.20
   2   6 -14   68.29    3.80
   2   6 -14   70.59    4.60
  -2  -6  14   78.29    5.40
   1   6 -14    5.50    1.10
   1   6 -14    6.10    1.50
  -1  -6  14    7.30    2.20
   0   6 -14   17.20    2.20
   0   6 -14   17.20    1.70
   0  -6  14   20.60    3.20
  -1   6 -14   11.20    1.30
  -1   6 -14   12.90    2.00
   1  -6  14   10.10    2.40
  -2   6 -14   39.20    3.20
  -2   6 -14   39.80    2.40
   2  -6  14   32.40    3.80
  -3   6 -14    1.10    1.30
   3  -6  14    3.20    1.70
  -4   6 -14   18.80    2.40
   4  -6  14   14.70    2.40
  -5   6 -14    2.50    1.50
   5  -6  14    4.30    1.50
   3   5 -14    9.30    1.30
  -3  -5  14   13.40    2.20
   2   5 -14    1.50    0.80
   2   5 -14    0.20    1.10
  -2  -5  14    1.40    1.60
   1   5 -14    2.70    1.30
   1   5 -14    2.10    0.90
  -1  -5  14   -0.10    1.70
   0   5 -14  110.89    5.40
   0   5 -14  115.79    6.40
   0  -5  14  120.09    7.70
  -1   5 -14   41.20    2.50
  -1   5 -14   42.30    3.30
   1  -5  14   37.90    4.10
  -2   5 -14  130.39    5.60
  -2   5 -14  126.89    6.70
   2  -5  14  102.19    7.60
  -3   5 -14  109.79    4.90
  -3   5 -14  107.89    6.00
   3  -5  14   88.39    6.60
  -4   5 -14    2.00    1.40
   4  -5  14    2.40    1.20
  -5   5 -14   37.40    3.20
   5  -5  14   32.90    3.00
  -6   5 -14    2.00    1.50
   6  -5  14    2.90    1.20
   4   4 -14    4.10    1.10
  -4  -4  14    3.30    1.60
   3   4 -14   24.00    2.00
   2   4 -14    9.60    1.30
   2   4 -14   12.50    1.90
  -2  -4  14   13.70    2.20
   1   4 -14    2.00    1.20
   1   4 -14    2.10    0.80
  -1  -4  14   -1.50    1.60
   0   4 -14    1.20    0.70
   0   4 -14    1.00    1.20
   0  -4  14    0.50    1.60
  -1   4 -14  104.79    5.10
  -1   4 -14  127.79    6.30
   1  -4  14   98.09    7.00
  -2   4 -14   59.09    3.80
  -2   4 -14   56.49    3.00
   2  -4  14   46.10    4.10
  -3   4 -14   14.40    2.00
  -3   4 -14   14.90    1.50
   3  -4  14   14.70    2.20
  -4   4 -14   15.90    2.10
   4  -4  14   16.00    2.20
  -5   4 -14   41.30    3.40
   5  -4  14   41.20    3.30
  -6   4 -14    0.10    1.30
   6  -4  14    2.40    1.10
  -7   4 -14   31.80    3.10
   7  -4  14   31.70    2.80
   5   3 -14   18.50    1.80
  -5  -3  14   16.00    2.30
   4   3 -14    7.00    1.20
  -4  -3  14    7.00    1.70
   3   3 -14   15.40    1.60
  -3  -3  14   14.40    2.20
   2   3 -14    1.80    0.80
   2   3 -14    3.40    1.30
   1   3 -14  199.98    8.90
   1   3 -14  214.18   10.30
  -1  -3  14  207.88   11.40
   0   3 -14    0.50    0.60
   0   3 -14    1.20    1.20
   0  -3  14    0.30    1.50
  -1   3 -14   20.10    1.60
  -1   3 -14   24.50    2.40
   1  -3  14   16.70    2.50
  -2   3 -14   40.90    2.40
  -2   3 -14   43.30    3.20
   2  -3  14   38.80    3.40
  -3   3 -14    2.40    1.30
  -3   3 -14    2.40    0.80
   3  -3  14    5.20    1.30
  -4   3 -14   40.90    2.40
  -4   3 -14   40.00    3.20
   4  -3  14   45.30    3.30
  -5   3 -14   24.80    2.70
   5  -3  14   26.30    2.40
  -6   3 -14  277.87   13.60
   6  -3  14  275.37   14.60
  -7   3 -14    7.40    1.80
   7  -3  14    6.40    1.40
  -8   3 -14   37.20    3.30
  -8   3 -14   37.10    3.00
   5   2 -14    2.90    0.90
  -5  -2  14    7.10    1.70
   4   2 -14    7.60    1.20
  -4  -2  14    7.60    1.70
   3   2 -14   50.49    3.00
  -3  -2  14   54.89    3.90
   2   2 -14   27.60    2.00
   1   2 -14    2.90    0.80
   1   2 -14    4.10    1.30
   0   2 -14   64.59    3.40
   0   2 -14   70.69    4.20
  -1   2 -14   23.10    2.30
  -1   2 -14   22.70    1.70
   1  -2  14   19.00    2.50
  -2   2 -14    2.90    1.20
  -2   2 -14    0.70    0.60
   2  -2  14    2.90    1.30
  -3   2 -14   14.80    1.40
  -3   2 -14    7.60    1.60
   3  -2  14   13.90    1.80
  -4   2 -14    2.60    0.80
  -4   2 -14    2.50    1.20
   4  -2  14    4.40    1.10
  -5   2 -14   11.40    1.90
   5  -2  14   12.30    1.60
  -6   2 -14    3.70    1.50
   6  -2  14    6.70    1.30
  -7   2 -14  102.09    6.20
  -7   2 -14  112.99    6.30
  -8   2 -14   13.90    2.20
  -8   2 -14   15.20    1.90
  -9   2 -14   -1.30    1.10
  -9   2 -14    2.80    1.60
  -6  -1  14    9.50    1.80
   5   1 -14   68.09    3.70
  -5  -1  14   67.49    4.50
   4   1 -14    1.70    0.90
  -4  -1  14   -0.40    1.20
   3   1 -14    7.50    1.20
  -3  -1  14    6.00    1.60
   2   1 -14    2.70    0.80
  -2  -1  14    1.50    1.30
   1   1 -14    0.50    0.60
   1   1 -14    0.70    1.10
   0   1 -14   69.89    4.10
   0   1 -14   64.39    3.40
  -1   1 -14    1.00    1.10
  -1   1 -14    1.40    0.70
  -2   1 -14  110.19    5.90
  -2   1 -14  110.19    5.00
   2  -1  14  102.19    6.40
  -3   1 -14   10.60    1.70
  -3   1 -14   16.00    1.50
   3  -1  14   14.20    1.70
  -4   1 -14    9.30    1.20
  -4   1 -14    7.50    1.50
   4  -1  14    8.80    1.30
  -5   1 -14    3.20    1.30
   5  -1  14    5.70    1.10
  -6   1 -14   21.00    2.10
  -6   1 -14   18.20    2.30
  -7   1 -14    5.40    1.50
  -7   1 -14    8.90    1.70
  -8   1 -14    6.60    1.70
  -8   1 -14    6.50    1.50
  -9   1 -14   30.20    2.90
  -9   1 -14   29.00    2.70
   6   0 -14   73.09    3.90
  -6   0  14   71.89    4.70
   5   0 -14    3.40    1.00
  -5   0  14    4.20    1.50
   4   0 -14   49.40    3.00
  -4   0  14   57.19    3.90
   3   0 -14   11.30    1.30
  -3   0  14   13.80    2.00
   2   0 -14    2.70    0.80
  -2   0  14    2.90    1.40
   1   0 -14    1.00    0.70
  -1   0  14    0.20    1.20
   0   0 -14    2.10    0.70
   0   0 -14    2.40    1.10
  -1   0 -14  217.98   10.60
  -1   0 -14  217.88    9.40
  -2   0 -14   17.40    1.60
  -2   0 -14   20.10    2.10
  -3   0 -14  131.09    7.00
  -3   0 -14  135.29    6.10
   3   0  14  132.99    7.40
  -4   0 -14    1.70    0.80
  -4   0 -14    0.40    1.00
   4   0  14    1.70    0.90
  -5   0 -14   42.90    2.60
  -5   0 -14   39.90    3.10
  -6   0 -14   21.00    2.30
  -6   0 -14   22.60    2.10
  -7   0 -14   53.09    3.70
  -7   0 -14   62.59    4.00
  -8   0 -14    4.50    1.30
  -8   0 -14    4.30    1.50
  -9   0 -14    6.10    1.70
  -9   0 -14    7.20    1.50
   6  -1 -14   -0.30    0.90
   5  -1 -14    1.70    0.90
  -5   1  14    1.30    1.20
   4  -1 -14   59.99    3.30
  -4   1  14   60.99    4.10
   3  -1 -14    4.30    1.00
  -3   1  14    7.50    1.60
   2  -1 -14  207.38    9.20
  -2   1  14  217.68   10.70
   1  -1 -14   61.79    3.40
  -1   1  14   65.99    4.20
   0  -1 -14    2.10    0.80
  -1  -1 -14    7.00    1.40
  -1  -1 -14    7.40    1.10
  -2  -1 -14   67.29    4.00
  -2  -1 -14   64.29    3.40
  -3  -1 -14   22.00    1.80
  -3  -1 -14   24.60    2.30
  -4  -1 -14    0.80    0.80
  -4  -1 -14    1.00    1.10
  -5  -1 -14   75.29    3.80
  -5  -1 -14   69.39    4.40
  -6  -1 -14  116.69    6.50
  -6  -1 -14  117.89    6.40
  -7  -1 -14    7.30    1.40
  -7  -1 -14    8.20    1.60
  -8  -1 -14   39.90    3.20
  -8  -1 -14   38.60    2.90
  -9  -1 -14    1.00    1.10
 -10  -1 -14   -0.70    1.20
   5  -2 -14   17.90    1.80
  -5   2  14   16.30    2.20
   4  -2 -14    0.00    0.80
  -4   2  14    0.40    1.20
   3  -2 -14  163.88    7.30
  -3   2  14  163.28    8.50
   2  -2 -14  115.89    5.50
  -2   2  14  118.09    6.50
   1  -2 -14  167.28    7.40
  -1   2  14  164.28    8.60
   0  -2 -14   57.89    3.20
   0   2  14   61.29    4.00
  -1  -2 -14    2.20    0.80
  -2  -2 -14   11.30    1.60
  -2  -2 -14   15.50    1.50
  -3  -2 -14   73.99    4.40
  -3  -2 -14   73.09    3.80
  -4  -2 -14   12.40    1.70
  -4  -2 -14   11.90    1.40
  -5  -2 -14    2.70    1.00
  -5  -2 -14    2.70    1.20
  -6  -2 -14   41.10    3.10
  -6  -2 -14   40.50    2.60
  -7  -2 -14   50.09    3.40
  -7  -2 -14   56.09    3.70
  -8  -2 -14    2.10    1.10
  -9  -2 -14    1.50    1.20
 -10  -2 -14   15.60    2.00
   5  -3 -14   40.20    2.70
  -5   3  14   44.00    3.40
   4  -3 -14    4.40    1.00
  -4   3  14    2.40    1.30
   3  -3 -14   10.40    1.40
  -3   3  14    9.60    1.70
   2  -3 -14   71.29    3.60
  -2   3  14   65.69    4.30
   1  -3 -14    1.70    0.80
  -1   3  14    0.50    1.10
   0  -3 -14   13.20    1.50
   0   3  14   13.90    1.90
  -1  -3 -14    0.30    0.60
   1   3  14    1.60    1.20
  -2  -3 -14  136.89    6.30
  -3  -3 -14   21.40    1.80
  -3  -3 -14   23.40    2.20
  -4  -3 -14  154.88    7.10
  -4  -3 -14  155.98    7.90
  -5  -3 -14    0.20    1.00
  -5  -3 -14   -0.10    0.80
  -6  -3 -14   15.60    1.70
  -6  -3 -14   10.40    1.70
  -8  -3 -14    1.40    1.00
  -9  -3 -14   31.50    2.60
 -10  -3 -14    5.60    1.40
   5  -4 -14   22.00    2.00
   4  -4 -14   39.50    2.50
  -4   4  14   35.40    3.10
   3  -4 -14    5.30    1.10
  -3   4  14    5.10    1.50
   2  -4 -14    6.00    1.10
  -2   4  14    4.40    1.40
   1  -4 -14    5.30    1.00
  -1   4  14    4.30    1.40
   0  -4 -14    3.10    0.90
   0   4  14    3.40    1.30
  -1  -4 -14   12.60    1.40
   1   4  14   11.20    1.80
  -2  -4 -14   13.10    1.40
   2   4  14   13.10    1.90
  -3  -4 -14  183.68    8.20
  -4  -4 -14   -0.50    0.90
  -4  -4 -14    0.20    0.70
  -5  -4 -14   22.20    2.20
  -5  -4 -14   24.00    2.00
  -6  -4 -14   34.00    2.40
  -7  -4 -14   44.60    2.90
 -10  -4 -14    6.10    1.40
   4  -5 -14   12.50    1.50
  -4   5  14   10.40    1.90
   3  -5 -14    5.00    1.10
  -3   5  14    4.70    1.50
   2  -5 -14  213.68    9.40
  -2   5  14  214.98   10.70
   1  -5 -14   18.90    1.70
  -1   5  14   17.40    2.10
   0  -5 -14   23.90    1.90
   0   5  14   26.10    2.40
  -1  -5 -14   84.99    4.20
   1   5  14   77.99    4.80
  -2  -5 -14    5.50    1.10
   2   5  14    4.10    1.30
  -3  -5 -14   22.50    1.90
   3   5  14   17.60    2.20
  -4  -5 -14    1.40    0.90
   4   5  14    1.10    1.10
  -5  -5 -14   96.29    4.80
  -6  -5 -14   20.20    2.00
  -7  -5 -14   64.29    3.70
   4  -6 -14    3.30    1.10
   3  -6 -14  115.19    5.70
  -3   6  14  119.69    6.60
   2  -6 -14   54.49    3.20
  -2   6  14   56.69    3.80
   1  -6 -14  110.09    5.50
  -1   6  14  121.59    6.40
   0  -6 -14    7.30    1.20
   0   6  14    5.80    1.40
  -1  -6 -14    3.10    1.00
   1   6  14    4.40    1.30
  -2  -6 -14    2.30    0.90
  -3  -6 -14   19.30    1.90
   3   6  14   18.10    2.10
  -4  -6 -14   42.50    2.80
   4   6  14   45.90    3.20
  -5  -6 -14    5.30    1.20
  -6  -6 -14   21.80    2.10
  -7  -6 -14    1.60    1.10
   3  -7 -14    2.00    1.00
  -3   7  14   -0.20    1.20
   2  -7 -14   79.49    4.20
  -2   7  14   79.69    4.90
   1  -7 -14   -0.40    0.80
  -1   7  14   -0.70    1.00
   0  -7 -14    1.30    0.90
   0   7  14    0.60    1.10
  -1  -7 -14   48.80    3.00
   1   7  14   47.60    3.30
  -2  -7 -14  100.79    4.90
   2   7  14   95.19    5.40
  -3  -7 -14   42.10    2.80
   3   7  14   41.30    3.00
  -4  -7 -14  115.79    5.70
  -5  -7 -14    0.20    0.90
  -6  -7 -14   31.90    2.60
  -7  -7 -14    0.50    1.00
  -8  -7 -14    4.90    1.40
   2  -8 -14    8.40    1.40
  -2   8  14    9.10    1.70
   1  -8 -14   22.00    2.10
  -1   8  14   19.50    2.20
   0  -8 -14   39.80    2.70
   0   8  14   33.60    2.80
  -1  -8 -14    7.60    1.40
   1   8  14    7.70    1.50
  -2  -8 -14   86.69    4.60
  -3  -8 -14   31.30    2.40
  -4  -8 -14   -0.50    0.90
  -5  -8 -14   17.00    2.00
  -6  -8 -14   20.90    2.10
  -7  -8 -14    1.10    1.00
   1  -9 -14   -0.20    0.90
  -1   9  14    0.60    1.10
   0  -9 -14   38.90    2.80
   0   9  14   39.20    3.10
  -1  -9 -14   19.30    2.00
  -2  -9 -14    2.70    1.10
  -3  -9 -14    6.50    1.30
  -4  -9 -14    0.90    1.00
  -5  -9 -14   27.30    2.40
  -6  -9 -14    4.20    1.30
   1   6 -15    5.80    1.60
  -1  -6  15    8.00    2.30
   0   6 -15   -1.10    0.70
   0   6 -15    0.50    1.30
   0  -6  15    1.90    2.00
  -1   6 -15    1.40    0.80
  -1   6 -15    0.00    1.30
   1  -6  15    0.70    2.00
  -2   6 -15   19.30    2.40
  -2   6 -15   20.10    1.70
   2  -6  15   23.20    3.30
  -3   6 -15    7.70    1.80
   3  -6  15    7.60    2.10
   2   5 -15    7.10    1.70
   1   5 -15   69.99    3.80
   1   5 -15   75.89    4.70
  -1  -5  15   72.79    5.30
   0   5 -15   69.29    4.40
   0   5 -15   59.49    3.40
   0  -5  15   66.79    5.10
  -1   5 -15    0.30    0.70
  -1   5 -15   -0.20    1.20
   1  -5  15   -1.30    1.70
  -2   5 -15   12.10    1.40
  -2   5 -15    9.50    1.80
   2  -5  15    8.00    2.20
  -3   5 -15   29.50    2.80
   3  -5  15   24.10    3.10
  -4   5 -15    0.20    1.30
   4  -5  15    1.80    1.30
   5  -5  15    2.90    1.30
  -3  -4  15    0.00    1.30
   2   4 -15    2.90    1.40
   2   4 -15    3.40    1.00
   1   4 -15    8.70    1.30
   1   4 -15   12.00    1.90
   0   4 -15   14.20    1.50
   0   4 -15   13.80    2.00
   0  -4  15   13.90    2.50
  -1   4 -15    6.20    1.00
  -1   4 -15    6.80    1.60
   1  -4  15    6.90    2.10
  -2   4 -15   59.09    3.80
  -2   4 -15   51.19    2.90
   2  -4  15   40.90    4.10
  -3   4 -15    4.70    1.00
  -3   4 -15    4.40    1.50
   3  -4  15    6.00    1.70
  -4   4 -15   72.59    4.60
   4  -4  15   65.29    4.80
  -5   4 -15    5.50    1.60
   5  -4  15    3.30    1.30
  -6   4 -15    1.10    1.40
   6  -4  15    1.10    1.10
  -4  -3  15   44.50    3.70
   3   3 -15    2.90    0.90
  -3  -3  15    4.30    1.60
   2   3 -15   30.70    2.20
   1   3 -15    8.50    1.20
   1   3 -15    8.60    1.70
   0   3 -15    1.80    0.80
   0   3 -15    1.70    1.30
  -1   3 -15   55.19    3.70
  -1   3 -15   56.29    3.00
   1  -3  15   48.90    4.20
  -2   3 -15    9.50    1.20
  -2   3 -15    7.90    1.70
   2  -3  15    7.40    1.80
  -3   3 -15  148.09    6.70
  -3   3 -15  155.78    7.90
   3  -3  15  141.79    8.70
  -4   3 -15   16.60    2.20
   4  -3  15   13.90    2.00
  -5   3 -15   56.79    4.20
   5  -3  15   67.59    4.40
  -6   3 -15    0.50    1.40
   6  -3  15    1.30    1.00
  -7   3 -15    9.70    2.10
   7  -3  15   11.00    1.70
   4   2 -15   17.30    1.80
  -4  -2  15   15.40    2.30
   3   2 -15   33.00    2.30
  -3  -2  15   29.50    3.00
   2   2 -15    9.80    1.30
  -2  -2  15   12.90    2.10
   1   2 -15    0.40    0.70
   1   2 -15    1.20    1.20
   0   2 -15   10.40    1.30
   0   2 -15   11.50    1.80
  -1   2 -15    1.80    0.70
  -1   2 -15   -0.20    1.10
  -2   2 -15   94.89    5.40
  -2   2 -15   92.49    4.50
   2  -2  15   89.49    5.90
  -3   2 -15    8.90    1.60
  -3   2 -15    8.70    1.20
   3  -2  15    9.60    1.70
  -4   2 -15   71.89    4.40
  -4   2 -15   66.19    3.60
   4  -2  15   65.19    4.40
  -5   2 -15    6.30    1.60
   5  -2  15    5.80    1.30
  -6   2 -15    0.20    1.40
   6  -2  15    0.30    1.00
  -7   2 -15   20.20    2.50
  -8   2 -15   55.09    3.80
  -8   2 -15   51.99    4.10
   4   1 -15   19.00    1.80
  -4  -1  15   18.00    2.40
   3   1 -15   31.20    2.20
  -3  -1  15   28.90    3.00
   2   1 -15    5.90    1.10
  -2  -1  15    7.50    1.70
   1   1 -15  191.08    8.40
   0   1 -15  107.19    5.20
   0   1 -15  118.29    6.20
  -1   1 -15   39.40    2.40
  -1   1 -15   35.90    3.00
  -2   1 -15   50.09    2.90
  -2   1 -15   50.69    3.50
  -3   1 -15   22.10    2.40
  -3   1 -15   22.70    1.80
   3  -1  15   22.10    2.20
  -4   1 -15   23.20    2.50
  -4   1 -15   25.30    2.00
   4  -1  15   29.00    2.40
  -5   1 -15   -0.20    1.10
   5  -1  15    0.50    0.90
  -6   1 -15   54.69    4.00
   6  -1  15   58.29    3.80
  -7   1 -15   18.00    2.50
  -7   1 -15   26.70    2.40
  -8   1 -15   14.00    1.90
  -8   1 -15   11.80    2.10
   4   0 -15    1.30    0.80
  -4   0  15    5.20    1.60
   3   0 -15    3.90    1.00
  -3   0  15    4.20    1.50
   2   0 -15   53.29    3.00
  -2   0  15   54.99    3.90
   1   0 -15    4.00    0.90
  -1   0  15    1.60    1.40
   0   0 -15  112.69    5.40
   0   0 -15  118.49    6.30
  -1   0 -15   11.80    1.80
  -1   0 -15   11.50    1.30
  -2   0 -15   -0.20    1.10
  -2   0 -15    1.30    0.80
  -3   0 -15    4.60    1.00
  -3   0 -15    3.60    1.30
  -4   0 -15   84.09    5.10
  -4   0 -15   89.69    4.40
  -5   0 -15    6.50    1.20
  -5   0 -15    6.60    1.60
   5   0  15    6.10    1.20
  -6   0 -15    5.30    1.50
  -6   0 -15    4.50    1.30
  -7   0 -15   21.70    2.10
  -7   0 -15   17.80    2.30
  -8   0 -15    1.20    1.10
  -8   0 -15    1.50    1.30
  -9   0 -15    3.20    1.30
  -9   0 -15    3.30    1.60
   5  -1 -15   61.79    3.60
   4  -1 -15   36.50    2.50
  -4   1  15   38.20    3.20
   3  -1 -15   17.20    1.70
  -3   1  15   18.30    2.30
   2  -1 -15   61.49    3.30
  -2   1  15   56.79    4.10
   1  -1 -15   20.40    1.70
  -1   1  15   19.20    2.40
   0  -1 -15    7.40    1.10
  -1  -1 -15    1.70    0.70
  -2  -1 -15   43.20    3.20
  -2  -1 -15   42.70    2.60
  -3  -1 -15  143.89    7.60
  -3  -1 -15  145.19    6.60
  -4  -1 -15   61.79    4.10
  -4  -1 -15   67.79    3.60
  -5  -1 -15  204.28    8.90
  -5  -1 -15  198.78   10.10
  -6  -1 -15   -0.50    1.20
  -7  -1 -15   19.90    2.40
  -7  -1 -15   22.40    2.10
  -8  -1 -15    0.70    1.10
  -8  -1 -15    2.70    1.40
  -9  -1 -15    0.90    1.30
   4  -2 -15   14.00    1.60
  -4   2  15   13.60    2.10
   3  -2 -15   35.80    2.50
  -3   2  15   38.90    3.20
   2  -2 -15    0.30    0.80
  -2   2  15    0.40    1.20
   1  -2 -15    8.90    1.30
  -1   2  15    8.60    1.70
   0  -2 -15   57.89    3.10
   0   2  15   54.09    3.90
  -1  -2 -15    0.90    0.70
  -2  -2 -15    0.70    1.10
  -2  -2 -15    1.20    0.80
  -3  -2 -15   34.60    2.30
  -3  -2 -15   32.70    2.80
  -4  -2 -15  116.89    6.40
  -4  -2 -15  120.99    5.70
  -5  -2 -15    0.50    0.90
  -5  -2 -15    0.50    1.10
  -6  -2 -15   10.70    1.50
  -6  -2 -15    7.50    1.70
  -7  -2 -15   37.80    3.20
  -9  -2 -15    4.10    1.40
   4  -3 -15    5.50    1.20
  -4   3  15    3.20    1.40
   3  -3 -15    7.00    1.20
  -3   3  15    6.10    1.60
   2  -3 -15    2.80    1.00
  -2   3  15    2.80    1.40
   1  -3 -15  145.09    6.60
  -1   3  15  143.59    7.80
   0  -3 -15    9.00    1.30
   0   3  15    9.40    1.70
  -1  -3 -15   92.09    4.70
   1   3  15   99.29    5.70
  -2  -3 -15   -0.30    0.70
  -3  -3 -15    3.90    1.30
  -3  -3 -15    4.90    1.10
  -4  -3 -15    2.70    1.00
  -4  -3 -15    2.20    1.20
  -5  -3 -15   14.50    2.00
  -5  -3 -15   17.30    1.80
  -6  -3 -15   95.89    5.50
  -6  -3 -15   97.39    5.00
   4  -4 -15    9.30    1.40
   3  -4 -15   11.00    1.40
  -3   4  15   10.80    1.90
   2  -4 -15   97.39    4.80
  -2   4  15   95.49    5.70
   1  -4 -15   20.30    1.90
  -1   4  15   18.10    2.30
   0  -4 -15   54.69    3.10
   0   4  15   48.80    3.60
  -1  -4 -15    0.50    0.70
   1   4  15    0.50    1.10
  -2  -4 -15    9.70    1.40
   2   4  15   11.40    1.80
  -3  -4 -15   39.10    2.60
  -5  -4 -15    0.20    1.10
  -5  -4 -15    2.00    1.00
  -6  -4 -15   11.30    1.60
   3  -5 -15   16.20    1.70
  -3   5  15   15.30    2.20
   2  -5 -15    1.00    0.80
  -2   5  15   -0.40    1.10
   1  -5 -15   60.99    3.40
  -1   5  15   54.09    3.90
   0  -5 -15   30.80    2.30
   0   5  15   30.10    2.70
  -1  -5 -15    2.70    1.00
   1   5  15    3.50    1.30
  -2  -5 -15   21.70    1.90
   2   5  15   25.00    2.50
  -3  -5 -15   36.20    2.50
   3   5  15   32.60    2.90
  -4  -5 -15   78.69    4.10
   4   5  15   72.29    4.70
  -5  -5 -15   53.49    3.20
  -6  -5 -15    1.80    1.00
  -7  -5 -15    3.70    1.20
   3  -6 -15    4.90    1.20
   2  -6 -15    1.80    1.00
  -2   6  15    1.00    1.30
   1  -6 -15    1.30    0.90
  -1   6  15    0.10    1.10
   0  -6 -15   26.10    2.10
   0   6  15   28.60    2.60
  -1  -6 -15   23.30    2.00
   1   6  15   23.50    2.40
  -2  -6 -15   12.40    1.60
   2   6  15    8.40    1.70
  -3  -6 -15   47.10    3.00
   3   6  15   47.40    3.40
  -4  -6 -15    2.80    1.10
   4   6  15    2.00    1.30
  -5  -6 -15    0.50    0.90
  -6  -6 -15    1.50    1.00
  -7  -6 -15   32.40    2.70
   2  -7 -15   28.70    2.40
  -2   7  15   32.80    2.90
   1  -7 -15   94.69    4.90
  -1   7  15   93.99    5.50
   0  -7 -15   28.90    2.30
   0   7  15   29.20    2.70
  -1  -7 -15   85.99    4.40
   1   7  15   78.89    4.80
  -2  -7 -15    1.20    0.90
   2   7  15    2.50    1.20
  -3  -7 -15    9.90    1.50
  -4  -7 -15    7.80    1.40
  -5  -7 -15    0.00    1.00
  -6  -7 -15   23.90    2.30
  -7  -7 -15   17.90    2.10
  -8  -7 -15   54.39    3.60
   1  -8 -15   32.00    2.50
  -1   8  15   31.60    2.90
   0  -8 -15   65.59    3.70
   0   8  15   61.79    4.10
  -1  -8 -15    3.00    1.10
   1   8  15    1.00    1.10
  -2  -8 -15   21.50    2.10
  -3  -8 -15   40.80    2.90
  -4  -8 -15    0.60    1.00
  -5  -8 -15    5.30    1.40
  -6  -8 -15   -0.20    1.00
  -7  -8 -15   19.70    2.20
   0   5 -16   12.10    1.50
   0   5 -16   12.20    2.00
   0  -5  16   13.30    2.60
  -1   5 -16    3.10    0.90
  -1   5 -16    1.40    1.40
   1  -5  16    2.10    1.90
  -2   5 -16    2.20    0.90
   2  -5  16    0.40    1.80
   3  -5  16    3.10    1.70
   4  -5  16   43.60    3.90
   2   4 -16   16.90    2.30
   1   4 -16    0.80    0.80
   1   4 -16   -1.10    1.10
   0   4 -16    0.30    0.80
   0   4 -16    0.10    1.20
  -1   4 -16   25.30    2.00
  -1   4 -16   31.40    2.90
   1  -4  16   27.10    3.30
  -2   4 -16    0.20    1.20
  -2   4 -16    1.10    0.80
   2  -4  16    0.70    1.60
  -3   4 -16    3.30    0.90
  -3   4 -16    2.10    1.40
   3  -4  16    2.70    1.50
  -4   4 -16    0.80    1.30
   4  -4  16    3.10    1.40
   5  -4  16   24.60    2.60
   1   3 -16   -0.20    0.70
   1   3 -16    0.40    1.20
   0   3 -16  100.99    5.80
   0   3 -16   93.99    4.80
  -1   3 -16   33.40    3.00
  -1   3 -16   31.80    2.20
  -2   3 -16   43.20    2.60
  -2   3 -16   46.60    3.40
   2  -3  16   35.40    3.60
  -3   3 -16    5.70    1.10
  -3   3 -16    5.10    1.60
   3  -3  16    7.60    1.70
  -4   3 -16    1.00    1.30
   4  -3  16    1.00    1.00
  -5   3 -16   13.00    2.10
   5  -3  16   10.80    1.80
   6  -3  16   12.00    1.90
  -3  -2  16    2.10    1.50
   2   2 -16    3.70    1.00
  -2  -2  16    2.70    1.50
   1   2 -16   11.30    1.90
   1   2 -16    9.80    1.30
   0   2 -16    0.70    1.20
   0   2 -16    0.00    0.70
  -1   2 -16   74.79    4.40
  -1   2 -16   57.79    3.40
  -2   2 -16   -0.90    1.10
  -2   2 -16   -0.30    0.60
  -3   2 -16   -0.80    1.10
  -3   2 -16   -0.90    0.70
  -4   2 -16    4.70    1.10
  -4   2 -16    3.10    1.40
   4  -2  16    6.30    1.40
  -5   2 -16   16.70    2.30
   5  -2  16   18.70    2.10
  -6   2 -16    3.90    1.60
   6  -2  16    6.80    1.40
  -7   2 -16   33.80    3.30
   7  -2  16   34.70    2.90
   3   1 -16   13.10    1.50
  -3  -1  16   11.50    2.10
   2   1 -16   12.80    1.50
  -2  -1  16   17.20    2.40
   1   1 -16   30.70    2.20
   0   1 -16   18.40    1.70
   0   1 -16   22.40    2.40
  -1   1 -16    2.60    1.40
  -1   1 -16    5.40    1.10
  -2   1 -16   12.80    2.00
  -2   1 -16   11.70    1.50
  -3   1 -16   20.80    2.40
  -3   1 -16   21.90    1.90
  -4   1 -16   32.00    2.30
  -4   1 -16   33.20    3.00
  -5   1 -16   20.60    2.50
   5  -1  16   27.10    2.30
  -6   1 -16   50.99    3.90
   6  -1  16   54.49    3.60
  -7   1 -16    0.80    1.40
  -8   1 -16   26.40    3.00
  -8   1 -16   26.50    2.60
   3   0 -16   39.80    2.60
  -3   0  16   41.00    3.40
   2   0 -16    9.20    1.30
  -2   0  16    8.00    1.80
   1   0 -16    3.70    1.00
  -1   0  16    4.10    1.60
   0   0 -16    6.80    1.20
  -1   0 -16  105.69    5.10
  -1   0 -16  102.59    5.90
  -2   0 -16    4.70    1.00
  -2   0 -16    3.80    1.40
  -3   0 -16   11.70    1.90
  -3   0 -16   12.20    1.50
  -4   0 -16   11.10    1.90
  -4   0 -16   13.30    1.60
  -5   0 -16   11.60    1.90
  -5   0 -16   10.40    1.50
  -6   0 -16   -0.30    1.30
  -7   0 -16    6.50    1.70
  -7   0 -16    4.90    1.40
  -8   0 -16   30.30    2.60
  -8   0 -16   26.00    2.90
   3  -1 -16   10.90    1.40
  -3   1  16   14.00    2.10
   2  -1 -16    1.40    0.80
  -2   1  16    1.70    1.40
   1  -1 -16   22.50    1.90
  -1   1  16   23.70    2.70
   0  -1 -16  141.69    6.50
   0   1  16  139.79    7.80
  -1  -1 -16   40.70    3.10
  -1  -1 -16   36.10    2.40
  -2  -1 -16  105.19    6.00
  -2  -1 -16  107.19    5.20
  -3  -1 -16    4.50    1.50
  -3  -1 -16    5.50    1.10
  -4  -1 -16    2.10    1.30
  -4  -1 -16    3.40    1.10
  -5  -1 -16   30.40    2.80
  -6  -1 -16    2.20    1.40
  -7  -1 -16   13.80    2.10
  -8  -1 -16   -0.10    1.30
   3  -2 -16   14.20    1.70
  -3   2  16   11.50    2.00
   2  -2 -16   13.40    1.50
  -2   2  16   13.40    2.10
   1  -2 -16    2.60    0.90
  -1   2  16    2.20    1.40
   0  -2 -16   26.50    2.00
   0   2  16   24.20    2.70
  -1  -2 -16   75.69    4.10
   1   2  16   81.99    5.00
  -2  -2 -16    0.00    1.10
  -2  -2 -16    1.10    0.80
  -3  -2 -16   14.00    1.90
  -3  -2 -16   13.70    1.60
  -4  -2 -16   98.99    4.90
  -4  -2 -16   93.89    5.50
  -5  -2 -16   37.30    2.60
  -5  -2 -16   30.40    2.90
  -6  -2 -16   22.10    2.40
  -7  -2 -16    3.80    1.50
   3  -3 -16    1.40    0.90
   2  -3 -16   53.09    3.10
  -2   3  16   46.20    3.70
   1  -3 -16    3.90    1.10
  -1   3  16    2.20    1.50
   0  -3 -16    2.90    0.90
   0   3  16    2.40    1.40
  -1  -3 -16    2.40    0.90
   1   3  16    3.10    1.50
  -2  -3 -16    2.10    0.90
   2   3  16    0.20    1.20
  -3  -3 -16  121.59    6.80
  -3  -3 -16  131.79    6.10
  -4  -3 -16   32.00    2.90
  -4  -3 -16   32.80    2.50
  -5  -3 -16  202.58    8.80
  -5  -3 -16  182.78    9.70
  -6  -3 -16   67.49    3.80
  -6  -3 -16   59.49    4.20
   3  -4 -16   75.39    4.10
   2  -4 -16    6.20    1.20
  -2   4  16    5.30    1.60
   1  -4 -16   18.90    1.90
  -1   4  16   18.10    2.40
   0  -4 -16   -0.40    0.80
   0   4  16    0.20    1.20
  -1  -4 -16    0.10    0.80
   1   4  16   -0.70    1.20
  -2  -4 -16   -0.60    0.80
   2   4  16   -0.90    1.20
  -3  -4 -16    0.50    0.90
   3   4  16   -0.60    1.20
  -4  -4 -16  105.49    6.00
  -4  -4 -16  108.89    5.40
  -5  -4 -16    6.00    1.50
  -5  -4 -16    6.10    1.40
  -6  -4 -16   29.80    2.50
   2  -5 -16   20.60    2.00
   1  -5 -16   28.00    2.20
  -1   5  16   26.30    2.70
   0  -5 -16   33.30    2.50
   0   5  16   38.90    3.10
  -1  -5 -16   13.40    1.60
   1   5  16   17.20    2.20
  -2  -5 -16   57.59    3.40
   2   5  16   62.39    4.20
  -3  -5 -16    8.00    1.40
   3   5  16    4.90    1.60
  -4  -5 -16    9.60    1.50
   4   5  16   10.90    2.00
  -5  -5 -16   12.90    1.70
  -6  -5 -16    0.80    1.00
  -7  -5 -16    9.30    1.60
   1  -6 -16    0.30    0.90
  -1   6  16   -1.20    1.10
   0  -6 -16   38.00    2.60
   0   6  16   36.50    3.10
  -1  -6 -16    9.60    1.50
   1   6  16   11.50    1.90
  -2  -6 -16   11.30    1.60
   2   6  16    9.60    1.80
  -3  -6 -16   27.60    2.30
   3   6  16   24.00    2.60
  -4  -6 -16   15.40    1.90
  -5  -6 -16   -0.30    0.90
  -6  -6 -16   12.40    1.80
  -7  -6 -16    0.00    1.10
   0   7  16   -0.70    1.10
  -1  -7 -16    2.90    1.20
   1   7  16    2.10    1.30
  -2  -7 -16    1.00    1.00
   2   7  16   -0.10    1.10
  -3  -7 -16   12.90    1.70
  -4  -7 -16    8.50    1.50
  -5  -7 -16   71.69    4.20
  -6  -7 -16   24.80    2.50
   1   8  16    2.60    1.30
  -2   4 -17   24.60    1.90
  -1   3 -17   -0.20    0.70
  -2   3 -17    3.70    1.50
  -2   3 -17    2.90    0.90
  -3   3 -17    2.60    0.90
   4  -3  17   19.00    2.40
   5  -3  17    8.10    1.60
   0   2 -17    0.30    1.20
   0   2 -17    0.10    0.70
  -1   2 -17    1.20    0.80
  -1   2 -17    3.80    1.50
  -2   2 -17   25.40    2.80
  -2   2 -17   31.50    2.20
  -3   2 -17    1.90    0.90
  -3   2 -17    0.80    1.30
  -4   2 -17   15.70    2.30
   6  -2  17    2.40    1.10
   1   1 -17    1.10    0.80
  -1  -1  17    1.00    1.50
   0   1 -17   22.00    2.50
   0   1 -17   21.30    1.90
  -1   1 -17   97.69    5.80
  -1   1 -17  100.89    5.00
  -2   1 -17   40.80    2.70
  -2   1 -17   45.60    3.50
  -3   1 -17   85.19    5.30
  -3   1 -17   84.59    4.40
  -4   1 -17    7.50    1.30
  -4   1 -17    8.70    1.80
  -5   1 -17   13.50    2.20
  -6   1 -17    2.50    1.50
   1   0 -17    0.90    0.90
  -1   0  17   -0.30    1.30
   0   0 -17    6.10    1.20
  -1   0 -17   46.40    3.50
  -1   0 -17   46.90    2.90
  -2   0 -17   68.19    3.70
  -2   0 -17   67.09    4.40
  -3   0 -17    3.80    1.50
  -3   0 -17    3.20    1.00
  -4   0 -17   17.20    2.30
  -4   0 -17   16.70    1.80
  -5   0 -17   11.90    2.00
  -6   0 -17   -1.40    1.30
  -7   0 -17   12.90    2.20
   1  -1 -17   62.29    3.60
  -1   1  17   66.39    4.60
   0  -1 -17    0.50    0.80
   0   1  17    0.00    1.30
  -1  -1 -17    1.70    0.90
  -2  -1 -17   10.20    1.80
  -2  -1 -17    9.80    1.40
  -3  -1 -17    1.90    1.00
  -3  -1 -17    1.40    1.30
  -4  -1 -17   40.90    2.80
  -4  -1 -17   36.90    3.20
  -5  -1 -17   10.20    1.90
  -5  -1 -17   15.60    1.80
  -6  -1 -17   76.79    4.90
  -7  -1 -17    7.90    1.90
   1  -2 -17    4.10    1.10
  -1   2  17    2.90    1.60
   0  -2 -17   16.10    1.70
   0   2  17   17.60    2.40
  -1  -2 -17   34.10    2.40
   1   2  17   33.80    3.20
  -2  -2 -17    6.50    1.20
  -3  -2 -17   15.00    2.10
  -3  -2 -17   12.60    1.60
  -4  -2 -17    6.40    1.30
  -4  -2 -17    7.30    1.70
  -5  -2 -17   30.70    2.50
  -5  -2 -17   25.20    2.70
  -6  -2 -17    2.60    1.40
  -7  -2 -17   16.80    2.30
   1  -3 -17    4.70    1.10
  -1   3  17    4.50    1.60
   0  -3 -17   14.70    1.70
   0   3  17   12.70    2.10
  -1  -3 -17    2.10    1.00
   1   3  17    1.40    1.40
  -2  -3 -17   82.69    4.40
   2   3  17   83.69    5.30
  -3  -3 -17   20.90    2.00
  -4  -3 -17    7.90    1.50
  -4  -3 -17   10.90    1.90
  -5  -3 -17   16.20    1.90
  -5  -3 -17   13.00    2.00
  -6  -3 -17    2.10    1.20
  -6  -3 -17    2.50    1.40
   0  -4 -17    4.80    1.10
   0   4  17    3.50    1.50
  -1  -4 -17   11.60    1.60
   1   4  17    9.90    2.00
  -2  -4 -17    4.10    1.10
   2   4  17    2.10    1.50
  -3  -4 -17   36.30    2.70
   3   4  17   38.70    3.40
  -4  -4 -17    0.90    1.00
  -5  -4 -17   26.20    2.60
  -5  -4 -17   23.80    2.30
  -6  -4 -17    3.50    1.30
   0   5  17    2.90    1.50
  -1  -5 -17   12.10    1.60
   1   5  17   16.70    2.30
  -2  -5 -17    0.30    0.90
   2   5  17   -1.20    1.20
  -3  -5 -17    6.30    1.30
   3   5  17    8.50    1.80
  -4  -5 -17    2.50    1.10
   4   5  17    3.00    1.50
  -5  -5 -17   26.00    2.50
  -6  -5 -17   73.29    4.30
   1   6  17    3.40    1.50
  -2  -6 -17    0.00    1.00
   2   6  17    2.10    1.40
  -3  -6 -17   22.30    2.20
   3   6  17   18.30    2.40
  -4  -6 -17   -0.60    0.90
  -5  -6 -17    0.90    1.10
  -6  -6 -17    0.40    1.10
   2   7  17   53.89    3.80
  -2   1 -18    5.30    1.20
  -3   1 -18    0.00    0.80
  -4   1 -18    1.20    1.00
  -2   0 -18   30.50    2.30
  -3   0 -18    4.30    1.60
  -3   0 -18    4.40    1.10
  -4   0 -18   16.70    1.90
  -2  -1 -18    9.70    1.90
  -2  -1 -18   11.20    1.50
  -3  -1 -18   69.49    4.70
  -3  -1 -18   73.19    4.00
  -4  -1 -18   12.80    1.70
  -4  -1 -18   16.70    2.30
  -5  -1 -18   13.50    2.20
  -5  -1 -18   18.30    2.00
  -2  -2 -18   21.60    2.10
  -3  -2 -18    0.50    0.90
  -3  -2 -18    0.00    1.20
  -4  -2 -18   14.90    2.20
  -4  -2 -18   17.30    1.90
  -5  -2 -18    1.00    1.10
  -5  -2 -18    0.60    1.40
  -2  -3 -18    7.30    1.40
   2   3  18    6.60    1.90
  -3  -3 -18   10.90    1.60
  -4  -3 -18    0.70    1.00
  -4  -3 -18    1.20    1.40
  -5  -3 -18   -0.30    1.00
  -5  -3 -18    0.40    1.30
   2   4  18    1.30    1.50
  -3  -4 -18    1.10    1.10
   3   4  18    1.30    1.50
  -4  -4 -18   55.99    3.60
   4   4  18   59.79    4.40
  -5  -4 -18    2.20    1.20
  -5  -4 -18   -0.60    1.20
   2   5  18   33.80    3.30
   3   5  18   39.10    3.50
   4   5  18   20.90    2.70
   0   0   0    0.00    0.00
_computing_structure_solution     'SHELXT 2014/5 (Sheldrick, 2014)'
_computing_structure_solution     'SHELXT 2014/5 (Sheldrick, 2014)'
_computing_structure_solution     'SHELXT 2014/5 (Sheldrick, 2014)'
_computing_structure_solution     'SHELXT 2014/5 (Sheldrick, 2014)'
_computing_structure_solution     'SHELXT 2014/5 (Sheldrick, 2014)'
;
_shelx_hkl_checksum     5427
_shelx_res_file
;
TITL 20190927a_0m_a.res in P-1
    bh4055.res
    created by SHELXL-2018/3 at 12:22:56 on 23-Sep-2020
CELL 0.71073 10.1230 11.1472 14.8688 82.741 77.523 82.077
ZERR 2        0.0028  0.0031  0.0042  0.003  0.003  0.003
LATT 1
SFAC C H F Fe Ni O
UNIT 64 64 12 4 2 12
TEMP 23
SIZE 0.05 0.03 0.02
L.S. 20
PLAN  20
BOND $H
CONF
EQIV $1 -x+1, -y+1, -z
HTAB O2 O3_$1
HTAB O3 O4_$1
HTAB C3 O5
LIST 4
FMAP 2
ACTA
WGHT    0.056500    1.476600
FVAR       0.40808
NI1   5    0.380867    0.503615    0.161756    11.00000    0.03897    0.03324 =
         0.03184   -0.00509   -0.00298    0.00441
FE1   4    0.484219    0.253931    0.488395    11.00000    0.04655    0.03483 =
         0.03366   -0.00216   -0.00571   -0.00839
FE2   4    0.077239    0.956265    0.242651    11.00000    0.04108    0.03625 =
         0.04059   -0.00622   -0.00639    0.00489
O1    6    0.212867    0.428715    0.228210    11.00000    0.05002    0.03560 =
         0.05436   -0.01096    0.00578   -0.00182
O2    6    0.297593    0.570822    0.046459    11.00000    0.04420    0.06490 =
         0.04371   -0.00562   -0.01122    0.00706
H2    2    0.331114    0.545746    0.007604    11.00000   -1.50000
O3    6    0.557177    0.588883    0.089745    11.00000    0.04386    0.05072 =
         0.03725   -0.00411   -0.00720   -0.00592
H3    2    0.541021    0.619819    0.042874    11.00000   -1.50000
O4    6    0.454044    0.349745    0.097148    11.00000    0.05370    0.03840 =
         0.03331   -0.00915   -0.00719    0.00660
O5    6    0.483793    0.442363    0.263178    11.00000    0.06286    0.03129 =
         0.03482   -0.00449   -0.01159    0.00520
O6    6    0.310391    0.659903    0.218086    11.00000    0.04076    0.03379 =
         0.04824   -0.00632    0.00327    0.00239
C1    1    0.128585    0.657068   -0.041977    11.00000    0.07119    0.12866 =
         0.08280    0.02075   -0.03724   -0.00458
AFIX 137
H1A   2    0.170001    0.609599   -0.092421    11.00000   -1.50000
H1B   2    0.163754    0.734449   -0.052674    11.00000   -1.50000
H1C   2    0.031728    0.669441   -0.037491    11.00000   -1.50000
AFIX   0
C2    1    0.159444    0.592702    0.044268    11.00000    0.05664    0.13567 =
         0.06686    0.00349   -0.02073    0.01207
AFIX  23
H2A   2    0.113750    0.639933    0.094919    11.00000   -1.20000
H2B   2    0.122140    0.515346    0.054685    11.00000   -1.20000
AFIX   0
C3    1    0.612509    0.666390    0.138916    11.00000    0.08942    0.10365 =
         0.06246   -0.02376   -0.01127   -0.03960
AFIX  23
H3A   2    0.551484    0.741338    0.145221    11.00000   -1.20000
H3B   2    0.613550    0.626785    0.200760    11.00000   -1.20000
AFIX   0
C4    1    0.744746    0.696585    0.098680    11.00000    0.09194    0.17236 =
         0.19224   -0.08035   -0.00002   -0.06322
AFIX 137
H4A   2    0.761644    0.691895    0.033084    11.00000   -1.50000
H4B   2    0.810371    0.640575    0.125078    11.00000   -1.50000
H4C   2    0.752205    0.777830    0.110499    11.00000   -1.50000
AFIX   0
C5    1    0.500639    0.252715    0.141339    11.00000    0.03963    0.03469 =
         0.03776   -0.00587    0.00016   -0.00315
C6    1    0.517509    0.140574    0.089646    11.00000    0.06384    0.03865 =
         0.05175   -0.00835   -0.01163   -0.00433
F1    3    0.583543    0.158256    0.004283    11.00000    0.13082    0.07308 =
         0.07114   -0.03970    0.02768   -0.01599
F2    3    0.397789    0.112710    0.082230    11.00000    0.08885    0.11026 =
         0.15541   -0.06825   -0.01924   -0.03190
F3    3    0.574459    0.041862    0.128036    11.00000    0.23082    0.04578 =
         0.12605   -0.03447   -0.10036    0.03601
C7    1    0.538606    0.238671    0.225399    11.00000    0.05461    0.03199 =
         0.04248   -0.00458   -0.01154    0.00340
AFIX  43
H7    2    0.568845    0.160402    0.248038    11.00000   -1.20000
AFIX   0
C8    1    0.535296    0.335137    0.280986    11.00000    0.03667    0.03650 =
         0.03205   -0.00028    0.00092    0.00057
C9    1    0.595767    0.308490    0.363194    11.00000    0.03965    0.03616 =
         0.03525    0.00187   -0.00374   -0.00414
C10   1    0.657549    0.194179    0.399557    11.00000    0.04271    0.03930 =
         0.04479   -0.00015   -0.00714    0.00006
AFIX  43
H10   2    0.673372    0.121553    0.372267    11.00000   -1.20000
AFIX   0
C11   1    0.689883    0.211936    0.484094    11.00000    0.04999    0.05449 =
         0.05515    0.00811   -0.02371   -0.00575
AFIX  43
H11   2    0.730821    0.152411    0.522271    11.00000   -1.20000
AFIX   0
C12   1    0.650101    0.334719    0.501522    11.00000    0.05562    0.05338 =
         0.04989    0.00001   -0.02186   -0.01553
AFIX  43
H12   2    0.660678    0.369869    0.552650    11.00000   -1.20000
AFIX   0
C13   1    0.591128    0.394989    0.427219    11.00000    0.04984    0.03663 =
         0.03965    0.00097   -0.00872   -0.01255
AFIX  43
H13   2    0.555709    0.476467    0.421291    11.00000   -1.20000
AFIX   0
C14   1    0.382577    0.147183    0.594951    11.00000    0.09653    0.07263 =
         0.05642    0.01660    0.00184   -0.03223
AFIX  43
H14   2    0.423580    0.091516    0.635580    11.00000   -1.20000
AFIX   0
C15   1    0.338595    0.272206    0.605950    11.00000    0.09715    0.09083 =
         0.05625   -0.02752    0.02914   -0.04116
AFIX  43
H15   2    0.344392    0.312447    0.655832    11.00000   -1.20000
AFIX   0
C16   1    0.284855    0.324532    0.528497    11.00000    0.05512    0.05145 =
         0.09071   -0.02136    0.01673   -0.00733
AFIX  43
H16   2    0.249571    0.405392    0.517801    11.00000   -1.20000
AFIX   0
C17   1    0.294060    0.232684    0.470191    11.00000    0.04524    0.06060 =
         0.07772   -0.00714   -0.00808   -0.01421
AFIX  43
H17   2    0.266182    0.242331    0.413816    11.00000   -1.20000
AFIX   0
C18   1    0.352787    0.123304    0.511684    11.00000    0.05960    0.04255 =
         0.07595   -0.00771    0.00057   -0.01955
AFIX  43
H18   2    0.368950    0.048229    0.487848    11.00000   -1.20000
AFIX   0
C19   1    0.119102    0.483330    0.283558    11.00000    0.04213    0.03741 =
         0.05137   -0.00166   -0.00077   -0.00219
C20   1    0.002307    0.406838    0.325290    11.00000    0.04498    0.04900 =
         0.10085   -0.02292    0.00792   -0.00604
F4    3   -0.086061    0.420231    0.278451    11.00000    0.13764    0.29071 =
         0.31271    0.17431   -0.14486   -0.15639
F5    3   -0.059680    0.430628    0.407269    11.00000    0.18305    0.12903 =
         0.20614   -0.07870    0.12631   -0.10292
F6    3    0.040387    0.292195    0.336382    11.00000    0.08486    0.05293 =
         0.21348   -0.00029    0.02298   -0.02623
C21   1    0.104530    0.599432    0.308821    11.00000    0.04594    0.04295 =
         0.05424   -0.00943    0.01229   -0.00465
AFIX  43
H21   2    0.026728    0.624167    0.351330    11.00000   -1.20000
AFIX   0
C22   1    0.200762    0.684450    0.274184    11.00000    0.03988    0.03542 =
         0.03688   -0.00273   -0.00672    0.00268
C23   1    0.175263    0.806826    0.305235    11.00000    0.04871    0.03297 =
         0.04013   -0.00407   -0.00989    0.00140
C24   1    0.059560    0.859507    0.369166    11.00000    0.06100    0.04279 =
         0.04138   -0.00327   -0.00082    0.00243
AFIX  43
H24   2   -0.015378    0.820909    0.400587    11.00000   -1.20000
AFIX   0
C25   1    0.081535    0.980960    0.375074    11.00000    0.08803    0.04234 =
         0.04333   -0.01632   -0.01448    0.01071
AFIX  43
H25   2    0.023114    1.035806    0.411665    11.00000   -1.20000
AFIX   0
C26   1    0.205475    1.004798    0.316856    11.00000    0.07536    0.04279 =
         0.06132   -0.01108   -0.03170   -0.00387
AFIX  43
H26   2    0.242978    1.078023    0.308299    11.00000   -1.20000
AFIX   0
C27   1    0.264036    0.899188    0.273310    11.00000    0.04815    0.03795 =
         0.05714   -0.00414   -0.01923   -0.00270
AFIX  43
H27   2    0.346363    0.891100    0.231045    11.00000   -1.20000
AFIX   0
C28   1    0.100362    0.992350    0.103123    11.00000    0.07124    0.12294 =
         0.04363   -0.00589   -0.01468    0.02427
AFIX  43
H28   2    0.180584    0.975687    0.060257    11.00000   -1.20000
AFIX   0
C29   1    0.059619    1.099141    0.144618    11.00000    0.06808    0.07442 =
         0.07018    0.02488   -0.01155    0.01224
AFIX  43
H29   2    0.107647    1.166592    0.134476    11.00000   -1.20000
AFIX   0
C30   1   -0.065596    1.088455    0.204185    11.00000    0.05349    0.06191 =
         0.07428    0.00086   -0.01198    0.01803
AFIX  43
H30   2   -0.115613    1.148052    0.240228    11.00000   -1.20000
AFIX   0
C31   1   -0.103958    0.973686    0.201051    11.00000    0.04731    0.09138 =
         0.09069   -0.00780   -0.02133   -0.00082
AFIX  43
H31   2   -0.182841    0.943148    0.234907    11.00000   -1.20000
AFIX   0
C32   1   -0.000929    0.912311    0.136969    11.00000    0.10758    0.09052 =
         0.08923   -0.03716   -0.06220    0.01445
AFIX  43
H32   2    0.000225    0.834499    0.120233    11.00000   -1.20000
AFIX   0
HKLF 4
REM  20190927a_0m_a.res in P-1
REM wR2 = 0.1179, GooF = S = 1.050, Restrained GooF = 1.050 for all data
REM R1 = 0.0408 for 5279 Fo > 4sig(Fo) and 0.0491 for all 6266 data
REM 432 parameters refined using 0 restraints
END
WGHT      0.0565      1.4766
REM Highest difference peak  0.720,  deepest hole -0.534,  1-sigma level  0.073
Q1    1  -0.0056  0.3403  0.2576  11.00000  0.05    0.72
Q2    1  -0.1036  0.4742  0.3394  11.00000  0.05    0.69
Q3    1   0.0113  0.3479  0.3972  11.00000  0.05    0.65
Q4    1   0.6608  0.1018  0.0792  11.00000  0.05    0.61
Q5    1   0.2006  0.6778  0.0333  11.00000  0.05    0.52
Q6    1   0.7475  0.6168  0.1654  11.00000  0.05    0.45
Q7    1   0.4558  0.1503  0.0245  11.00000  0.05    0.44
Q8    1   0.3036  0.4609  0.1988  11.00000  0.05    0.39
Q9    1   0.1565  0.9935  0.2046  11.00000  0.05    0.39
Q10   1   0.4600  0.0652  0.1354  11.00000  0.05    0.37
Q11   1  -0.1245  0.4231  0.2700  11.00000  0.05    0.35
Q12   1   0.0317  0.9586  0.1995  11.00000  0.05    0.33
Q13   1   0.3425  0.5096  0.1150  11.00000  0.05    0.33
Q14   1   0.0254  0.9035  0.2783  11.00000  0.05    0.31
Q15   1   0.4793  0.5579  0.1247  11.00000  0.05    0.31
Q16   1  -0.0428  0.4343  0.4274  11.00000  0.05    0.31
Q17   1   0.0836  0.9169  0.1224  11.00000  0.05    0.29
Q18   1   0.4181  0.4517  0.2261  11.00000  0.05    0.29
Q19   1   0.0950  0.8777  0.2290  11.00000  0.05    0.29
Q20   1   0.5229  0.2625  0.5419  11.00000  0.05    0.29
;
_shelx_res_checksum     34226
data_global
_journal_date_recd_electronic     2021-05-28
_journal_date_accepted     2021-07-06
_journal_name_full     'IUCrData'
_journal_year     2021
_journal_volume     6
_journal_issue      7
_journal_page_first     0
_journal_page_last     0
_journal_paper_category     HM
_journal_paper_doi     10.1107/S2414314621006933
_journal_coeditor_code     BH4064
_publ_contact_author_name     'Wenqing Su'
_publ_contact_author_address
;
Department of Chemistry
Anhui University
Hefei
Anhui 230039
People's Republic of China
;
_publ_contact_author_email     2388344134@qq.com
_publ_contact_author_fax     ?
_publ_contact_author_phone     '17856168815'
_publ_section_title
;\
Bis(ethanol-\k<i>O</i>)bis(1-ferrocenyl-4,4,4-trifluorobutane-1,3-dionato-\
\k^2^<i>O</i>,<i>O</i>')nickel(II)
;
_publ_section_title_footnote     .
loop_
    _publ_author_name
    _publ_author_footnote
    _publ_author_address
    "Su, Wenqing" .
;
Department of Chemistry
Anhui University
Hefei
Anhui 230039
People's Republic of China
;
    "Fu, Tianyue" .
;
Department of Chemistry
Anhui University
Hefei
Anhui 230039
People's Republic of China
;
    "Xu, Zhongwei" .
;
Department of Chemistry
Anhui University
Hefei
Anhui 230039
People's Republic of China
;
_publ_section_synopsis
;
In this novel trimetallic complex, the central Ni^II^ ion is six-coordinate,
forming an octahedral [NiO~6~] core.
;
