# Supplementary material for: Bis­(ethanol-κO)bis(1-ferrocenyl-4,4,4-tri­fluoro­butane-1,3-dionato-κ2 O,O′)nickel(II)
Source: IUCrdata. 2021 Jul 13;6(Pt 7):x210693. doi: 10.1107/S2414314621006933 (PMC9462358; doi:10.1107/S2414314621006933)
Supplement: Supplementary file 2 [file x-06-x210693-Isup2.hkl]

data_I                                                                          
_shelx_title ' 20190927a_0m_a.res in P-1'                                       
_shelx_refln_list_code          4                                               
_shelx_F_calc_maximum      249.58                                               
_exptl_crystal_F_000       812.00                                               
_reflns_d_resolution_high  0.7962                                               
                                                                                
loop_                                                                           
 _space_group_symop_operation_xyz                                               
 'x, y, z'                                                                      
 '-x, -y, -z'                                                                   
                                                                                
_cell_length_a    10.1230                                                       
_cell_length_b    11.1472                                                       
_cell_length_c    14.8688                                                       
_cell_angle_alpha  82.741                                                       
_cell_angle_beta   77.523                                                       
_cell_angle_gamma  82.077                                                       
                                                                                
_shelx_F_squared_multiplier     1.000                                           
                                                                                
loop_                                                                           
 _refln_index_h                                                                 
 _refln_index_k                                                                 
 _refln_index_l                                                                 
 _refln_F_squared_calc                                                          
 _refln_F_squared_meas                                                          
 _refln_F_squared_sigma                                                         
 _refln_observed_status                                                         
   1   0   0       6963.20       7544.15       233.43 o                         
   2   0   0      19950.93      20206.42       620.76 o                         
   3   0   0        179.17        202.91         7.07 o                         
   4   0   0        785.99        731.39        23.08 o                         
   5   0   0       1702.37       1825.71        56.99 o                         
   6   0   0        290.89        295.93        13.78 o                         
   8   0   0         56.49         -0.60         1.80 o                         
   9   0   0        524.60        219.17        15.01 o                         
  10   0   0        344.35        377.64        24.62 o                         
  11   0   0         37.95         28.22         9.01 o                         
  12   0   0          2.47          5.40         7.81 o                         
 -12   1   0        188.56        177.14        16.21 o                         
 -11   1   0         97.50         90.07        11.41 o                         
 -10   1   0        103.76        110.02         8.49 o                         
  -9   1   0        393.70        372.31        16.13 o                         
  -8   1   0       1053.88       1128.85        40.23 o                         
  -7   1   0        220.18        217.06        16.51 o                         
  -6   1   0       1241.86       1209.38        31.49 o                         
  -5   1   0        164.27        122.08         7.74 o                         
  -4   1   0        173.73        228.67         6.62 o                         
  -3   1   0        366.36        390.78        10.50 o                         
  -2   1   0        167.52        166.46         4.94 o                         
  -1   1   0       3494.03       3730.77        93.82 o                         
   0   1   0       1687.79       1947.32        57.27 o                         
   1   1   0      16405.62      18051.60       454.08 o                         
   2   1   0       4816.11       5569.96       139.70 o                         
   3   1   0        594.17        668.74        17.67 o                         
   4   1   0       1013.36       1043.88        27.27 o                         
   5   1   0       3153.71       3185.49        80.98 o                         
   6   1   0        545.60        512.61        15.11 o                         
   7   1   0        646.93        680.62        27.54 o                         
   8   1   0        551.38        625.74        23.68 o                         
   9   1   0        276.09        303.18        19.82 o                         
  10   1   0          2.41          6.00         7.21 o                         
  11   1   0         33.42         28.22         9.01 o                         
  12   1   0        255.33        294.83        22.22 o                         
 -12   2   0         14.66          7.21         7.21 o                         
 -11   2   0        368.17        388.01        18.04 o                         
 -10   2   0        134.38        125.17         9.06 o                         
  -9   2   0         13.68          7.54         5.70 o                         
  -8   2   0        201.92        210.05        10.82 o                         
  -7   2   0        582.95        585.87        22.26 o                         
  -6   2   0       3558.30       3854.56       127.94 o                         
  -5   2   0        358.94        434.31        16.34 o                         
  -4   2   0       6348.51       6800.96       222.98 o                         
  -3   2   0        878.91        916.52        26.94 o                         
  -2   2   0          4.24          4.46         0.63 o                         
  -1   2   0      14831.04      15355.49       554.24 o                         
   0   2   0       1762.86       1884.44        55.81 o                         
   1   2   0      13800.09      15702.50       394.35 o                         
   2   2   0        166.27        233.77         7.69 o                         
   3   2   0        789.34        748.36        19.54 o                         
   4   2   0      12389.66      12844.43       322.40 o                         
   5   2   0       6084.02       6089.13       153.16 o                         
   6   2   0       5307.70       5538.10       140.14 o                         
   7   2   0         31.49         34.42         3.15 o                         
   8   2   0         77.13         67.25         9.01 o                         
   9   2   0          1.27         -5.40         5.40 o                         
  10   2   0         14.64         12.61         7.81 o                         
  11   2   0         25.41         12.01         8.41 o                         
  12   2   0         12.27         21.62         9.01 o                         
 -11   3   0          2.03         -2.45         4.76 o                         
 -10   3   0        299.59        305.13        15.03 o                         
  -9   3   0        361.70        359.96        16.34 o                         
  -8   3   0        562.30        558.53        22.08 o                         
  -7   3   0          1.06         15.87         3.75 o                         
  -6   3   0          9.21          6.78         2.88 o                         
  -5   3   0       4439.91       3833.56       127.08 o                         
  -4   3   0        658.04        685.23        24.39 o                         
  -3   3   0       4418.90       4762.59       120.61 o                         
  -2   3   0        722.39        715.79        19.22 o                         
  -1   3   0        516.84        573.43        18.20 o                         
   0   3   0       1115.26       1127.80        64.91 o                         
   1   3   0      12417.77      12606.85       315.93 o                         
   2   3   0       3260.74       3521.73       109.35 o                         
   3   3   0        341.78        373.69        13.25 o                         
   4   3   0      11252.47      12372.75       309.45 o                         
   5   3   0         36.06         33.29         4.87 o                         
   6   3   0        744.69        794.22        21.92 o                         
   7   3   0          9.27          6.86         2.88 o                         
   8   3   0       1141.95       1234.67        40.83 o                         
   9   3   0        137.23        141.11        13.81 o                         
  10   3   0        339.80        325.40        22.22 o                         
  11   3   0          6.91         12.61         8.41 o                         
  12   3   0          0.24         -7.81         7.81 o                         
 -11   4   0         29.71         27.62        10.21 o                         
 -10   4   0        326.43        328.59        15.88 o                         
  -9   4   0         50.18         40.32         5.63 o                         
  -8   4   0       1477.40       1384.36        65.45 o                         
  -7   4   0        790.42        886.87        32.46 o                         
  -6   4   0          0.35          2.66         2.88 o                         
  -5   4   0       1510.43       1610.22        55.08 o                         
  -4   4   0        116.85        122.62         4.93 o                         
  -3   4   0       1893.45       1943.23        49.92 o                         
  -2   4   0          7.98         17.71         2.31 o                         
   0   4   0       1473.59       1400.66        37.40 o                         
   1   4   0       1324.98       1281.04        34.05 o                         
   2   4   0       2154.46       2033.44        52.15 o                         
   3   4   0        712.24        884.15        29.12 o                         
   4   4   0         44.54         56.44         4.44 o                         
   5   4   0        312.10        305.96         9.32 o                         
   6   4   0        264.64        282.74        11.96 o                         
   7   4   0       1493.82       1469.78        47.75 o                         
   8   4   0         50.58         44.58         5.04 o                         
   9   4   0        755.18        835.20        46.84 o                         
  10   4   0         88.33         87.07        12.61 o                         
  11   4   0         19.63         45.04        10.21 o                         
 -10   5   0         44.83         33.63        10.21 o                         
  -9   5   0       1120.18       1114.34        41.16 o                         
  -8   5   0        578.75        550.31        22.29 o                         
  -7   5   0        879.99        940.84        34.38 o                         
  -6   5   0         89.97         88.11        10.51 o                         
  -5   5   0        923.16        935.98        33.31 o                         
  -4   5   0        125.13        151.39         5.81 o                         
  -3   5   0       4491.95       4876.86       123.34 o                         
  -2   5   0        543.48        635.19        20.69 o                         
  -1   5   0       1411.14       1735.20        78.66 o                         
   0   5   0        615.20        658.64        18.41 o                         
   1   5   0       1724.39       1713.77        44.36 o                         
   2   5   0        304.64        319.65        11.24 o                         
   3   5   0         31.65         67.25         6.61 o                         
   4   5   0       3537.12       3503.44       110.22 o                         
   5   5   0        585.07        556.42        20.00 o                         
   6   5   0        450.35        397.52        15.56 o                         
   7   5   0        195.81        170.26        12.61 o                         
   8   5   0        368.07        353.37        14.85 o                         
   9   5   0          3.08          0.71         3.44 o                         
  10   5   0         14.07         16.81         8.41 o                         
  11   5   0        106.35        144.11        16.21 o                         
 -10   6   0         38.94         31.22        10.21 o                         
  -9   6   0         35.86         36.63        10.21 o                         
  -8   6   0        300.59        267.70        13.51 o                         
  -7   6   0          5.89         -3.79         5.70 o                         
  -6   6   0        314.68        352.75        15.27 o                         
  -5   6   0        635.26        715.35        26.74 o                         
  -4   6   0       7377.51       7219.42       320.59 o                         
  -3   6   0          1.60         -0.51         1.75 o                         
  -2   6   0       2817.91       2679.14        80.52 o                         
  -1   6   0       1337.49       1207.88       101.78 o                         
   0   6   0          4.24          5.86         2.66 o                         
   1   6   0        586.83        622.20        17.64 o                         
   2   6   0        612.03        624.87        17.43 o                         
   3   6   0       5711.01       5555.39       149.09 o                         
   4   6   0       1886.62       1879.49        60.71 o                         
   5   6   0       2472.55       2566.51        81.93 o                         
   6   6   0         46.91         44.47         4.87 o                         
   7   6   0         76.51         83.61         9.31 o                         
   8   6   0         22.25         13.27         4.18 o                         
   9   6   0         24.10         12.83         4.44 o                         
  10   6   0         69.58         78.66        12.01 o                         
  11   6   0          0.09         -0.60         8.41 o                         
  -9   7   0        189.95        192.15        18.61 o                         
  -8   7   0         45.84         36.63         9.61 o                         
  -7   7   0         16.78          4.80         7.21 o                         
  -6   7   0          1.54          4.06         3.44 o                         
  -5   7   0        352.23        375.24        22.82 o                         
  -4   7   0        690.64        754.05        65.75 o                         
  -3   7   0       3641.99       3603.73        91.98 o                         
  -2   7   0        212.83        161.65        10.02 o                         
  -1   7   0        188.45        203.15         9.91 o                         
   0   7   0         38.18         38.42         3.62 o                         
   1   7   0       2043.79       1988.50        51.80 o                         
   2   7   0          0.39          4.20         1.91 o                         
   3   7   0        205.70        163.47         8.49 o                         
   4   7   0       1253.51       1110.53        37.76 o                         
   5   7   0         10.39         10.03         3.59 o                         
   6   7   0         13.66         15.85         4.18 o                         
   7   7   0        115.99        101.45         7.85 o                         
   8   7   0        519.62        510.90        20.17 o                         
   9   7   0         19.75         15.11         4.89 o                         
  10   7   0        119.07        155.52        16.21 o                         
  -8   8   0        645.25        601.02        36.03 o                         
  -7   8   0          0.41         -6.61         6.61 o                         
  -6   8   0         74.41         68.45        10.81 o                         
  -5   8   0         68.00         75.66        10.81 o                         
  -4   8   0        225.63        211.59        23.42 o                         
  -3   8   0        942.90        939.76        50.34 o                         
  -2   8   0          8.75          3.78         3.07 o                         
  -1   8   0       2255.16       2146.02        65.61 o                         
   0   8   0        505.95        480.99        16.01 o                         
   1   8   0       2506.96       2603.21        67.57 o                         
   2   8   0       1859.46       1770.25        57.97 o                         
   3   8   0        189.92        220.40        10.82 o                         
   4   8   0          7.86          7.70         3.59 o                         
   5   8   0        127.28        129.62         8.27 o                         
   6   8   0        207.58        191.18        10.40 o                         
   7   8   0        466.85        427.34        17.70 o                         
   8   8   0        746.55        791.46        28.97 o                         
   9   8   0        505.76        498.67        22.52 o                         
  10   8   0          0.76          0.90         4.44 o                         
  -7   9   0        268.54        243.19        19.82 o                         
  -6   9   0         25.13         16.21         7.81 o                         
  -5   9   0        405.17        387.85        24.62 o                         
  -4   9   0        245.99        219.17        16.81 o                         
  -3   9   0        467.12        425.51        28.82 o                         
  -2   9   0        889.18        898.05        25.85 o                         
  -1   9   0          1.22          2.04         2.02 o                         
   0   9   0        303.06        270.38        10.06 o                         
   1   9   0         23.54         10.64         4.32 o                         
   2   9   0        219.67        223.47        11.37 o                         
   3   9   0          0.14          3.73         8.71 o                         
   4   9   0       1177.38       1092.18        38.03 o                         
   5   9   0          5.34         -3.32         3.32 o                         
   6   9   0        460.50        447.23        18.38 o                         
   7   9   0         12.25         11.10         4.87 o                         
   8   9   0         26.72         29.32         5.63 o                         
   9   9   0          6.45          3.40         4.89 o                         
  10   9   0          0.08          7.81         6.61 o                         
  -7  10   0         17.13         10.21         8.41 o                         
  -6  10   0          8.13         12.01         7.81 o                         
  -5  10   0        708.67        670.07        37.23 o                         
  -4  10   0       1047.90       1049.51        52.84 o                         
  -3  10   0        312.11        339.21        21.62 o                         
  -2  10   0       1232.24       1321.64        36.71 o                         
  -1  10   0         71.47         72.37         6.37 o                         
   0  10   0         95.07         96.58         8.21 o                         
   1  10   0        154.35        156.48         9.81 o                         
   2  10   0        304.06        358.88        15.82 o                         
   3  10   0       1277.34       1231.52        56.14 o                         
   4  10   0        262.32        320.65        14.61 o                         
   5  10   0       1961.48       1860.30        90.97 o                         
   6  10   0        212.02        260.28        13.33 o                         
   7  10   0        418.84        423.05        18.55 o                         
   8  10   0          1.88          0.44         4.76 o                         
   9  10   0          2.18         -1.54         4.76 o                         
  -6  11   0        115.31        141.71        15.61 o                         
  -5  11   0         74.43         66.65        10.81 o                         
  -4  11   0        698.25        654.46        36.63 o                         
  -3  11   0        282.48        254.60        18.61 o                         
  -2  11   0          9.65         10.21         6.00 o                         
  -1  11   0         11.36          2.40         5.40 o                         
   0  11   0        991.82        984.61        45.64 o                         
   1  11   0         59.69         48.09         6.77 o                         
   2  11   0        127.22        158.42        14.11 o                         
   3  11   0        105.39         93.98         8.07 o                         
   4  11   0         59.88         60.71         6.75 o                         
   5  11   0          3.85         -1.53         4.18 o                         
   6  11   0        118.27        106.84         9.61 o                         
   7  11   0         17.04         13.49         5.47 o                         
   8  11   0         18.45         14.81         5.63 o                         
  -4  12   0         17.08          7.21         7.21 o                         
  -3  12   0         29.60         24.62         7.81 o                         
   0  12   0        348.94        348.22        21.02 o                         
   1  12   0        882.70        919.29        42.60 o                         
   2  12   0         80.99         75.19         7.93 o                         
   3  12   0        316.60        315.49        27.89 o                         
   4  12   0        240.67        241.52        12.90 o                         
   5  12   0          5.76          2.40         4.61 o                         
   6  12   0         38.72         32.99         6.33 o                         
   7  12   0          4.18          4.20         8.41 o                         
   0  13   0        489.08        523.56        28.82 o                         
   1  13   0         54.55         66.05        10.21 o                         
   2  13   0         80.03        108.09        12.61 o                         
   3  13   0         30.38         20.82         9.61 o                         
   4  13   0         36.49         37.18         6.57 o                         
   5  13   0          2.01          0.00         7.81 o                         
  -5 -13   1         30.23         23.42         9.61 o                         
  -4 -13   1          0.55          1.80         8.41 o                         
  -3 -13   1        269.90        253.98        31.83 o                         
  -2 -13   1         55.52         57.29         7.64 o                         
  -1 -13   1         11.35          7.81         6.61 o                         
   0 -13   1         39.94         43.23         8.41 o                         
  -6 -12   1         16.85         14.81         5.63 o                         
  -5 -12   1          3.82          8.62         5.19 o                         
  -4 -12   1        486.06        540.55        28.82 o                         
  -3 -12   1         29.46         22.30         5.76 o                         
  -2 -12   1        403.41        431.60        23.72 o                         
  -1 -12   1         37.12         29.32         6.09 o                         
   0 -12   1         18.28         31.02        12.61 o                         
   3 -12   1        233.96        244.99        18.61 o                         
   4 -12   1          4.58         13.81         7.81 o                         
  -7 -11   1        227.48        233.94        13.08 o                         
  -6 -11   1          9.62          6.29         4.76 o                         
  -5 -11   1          0.49         -3.48         4.18 o                         
  -4 -11   1        136.55        155.03        10.16 o                         
  -3 -11   1          3.10         -1.68         4.00 o                         
  -2 -11   1         76.47        100.21         8.37 o                         
  -1 -11   1          0.75         -3.70         3.70 o                         
   0 -11   1        273.51        302.68        14.85 o                         
   1 -11   1        902.84        916.49        36.30 o                         
   2 -11   1         50.92         60.65         9.01 o                         
   3 -11   1        845.14        779.36        41.43 o                         
   4 -11   1        200.07        210.17        17.41 o                         
   5 -11   1          4.55          1.20         7.21 o                         
   6 -11   1         46.56         49.24        10.81 o                         
  -9 -10   1          0.10         -3.00         5.40 o                         
  -8 -10   1        356.55        419.46        18.72 o                         
  -7 -10   1        247.89        237.43        22.82 o                         
  -6 -10   1        239.67        220.54        12.05 o                         
  -5 -10   1        124.81        109.34        11.41 o                         
  -4 -10   1          1.94          0.38         3.89 o                         
  -3 -10   1        386.77        309.92        14.36 o                         
  -2 -10   1         11.76          8.65         4.44 o                         
  -1 -10   1        411.80        398.83        17.31 o                         
   0 -10   1         59.29         66.19         6.99 o                         
   1 -10   1       1155.36       1145.03        32.53 o                         
   2 -10   1        624.84        591.65        24.51 o                         
   3 -10   1          1.29         10.51         8.71 o                         
   4 -10   1        365.46        375.84        24.02 o                         
   5 -10   1        451.65        477.92        28.82 o                         
   6 -10   1         18.52         13.21         7.81 o                         
   7 -10   1          0.70         11.41         8.41 o                         
  -9  -9   1         70.73         63.73         7.35 o                         
  -8  -9   1          6.67          4.67         4.76 o                         
  -7  -9   1        708.18        637.30        24.62 o                         
  -6  -9   1          3.65          3.45         4.18 o                         
  -5  -9   1          3.03          1.67         3.75 o                         
  -4  -9   1          2.30          4.27         3.59 o                         
  -3  -9   1       2362.28       2448.74        83.47 o                         
  -2  -9   1        191.22        221.21        11.71 o                         
  -1  -9   1         62.16         67.18        12.31 o                         
   0  -9   1        414.31        420.92        13.93 o                         
   1  -9   1        160.20        145.82         7.52 o                         
   2  -9   1        215.31        199.55         9.10 o                         
   3  -9   1         53.42         35.82         9.61 o                         
   4  -9   1       1667.17       1649.33        78.66 o                         
   5  -9   1         79.80         76.86        10.81 o                         
   6  -9   1        712.82        688.69        37.83 o                         
   7  -9   1          1.15          3.00         7.21 o                         
 -10  -8   1          7.66          3.75         6.61 o                         
  -9  -8   1         46.16         54.10        12.01 o                         
  -8  -8   1         41.13         51.45         6.49 o                         
  -7  -8   1         16.56          9.83         4.61 o                         
  -6  -8   1        107.06         77.24         6.75 o                         
  -5  -8   1        662.78        632.96        23.60 o                         
  -4  -8   1        329.66        340.08        14.36 o                         
  -3  -8   1       2349.99       2466.35        79.47 o                         
  -2  -8   1       4549.68       4664.29       146.72 o                         
  -1  -8   1         42.80         36.44         3.79 o                         
   0  -8   1        430.63        471.22        14.84 o                         
   1  -8   1        461.05        460.30        14.62 o                         
   2  -8   1         71.07         71.49         8.07 o                         
   3  -8   1        136.40        115.76         8.46 o                         
   4  -8   1         12.56          8.53         3.00 o                         
   5  -8   1       2502.87       2376.45       110.49 o                         
   6  -8   1          2.46         -0.05         1.73 o                         
   7  -8   1        397.63        342.21        23.42 o                         
   8  -8   1         50.75         34.83         9.61 o                         
 -10  -7   1         77.77         67.85        12.01 o                         
  -9  -7   1         22.00         16.51         4.89 o                         
  -8  -7   1        129.35        101.55        11.41 o                         
  -7  -7   1        877.11        912.64        32.29 o                         
  -6  -7   1        233.08        246.26        11.62 o                         
  -5  -7   1         51.25         39.72         4.67 o                         
  -4  -7   1        153.69        144.42         8.07 o                         
  -3  -7   1       1209.57       1252.37        42.10 o                         
  -2  -7   1         14.26          9.61         3.40 o                         
  -1  -7   1       1821.32       1799.82        47.32 o                         
   0  -7   1       2388.61       2181.90        57.27 o                         
   1  -7   1         78.79         48.22         4.57 o                         
   2  -7   1       2573.93       2280.48       149.99 o                         
   3  -7   1         56.95         68.39         4.68 o                         
   4  -7   1        347.01        368.00        30.32 o                         
   5  -7   1        252.13        253.01        12.31 o                         
   6  -7   1        275.62        247.33        12.05 o                         
   7  -7   1        486.45        504.09        21.01 o                         
   8  -7   1          0.79         -0.17         4.32 o                         
   9  -7   1        363.44        344.61        24.62 o                         
 -11  -6   1          1.57          2.40         8.41 o                         
 -10  -6   1          0.19          1.20         7.81 o                         
  -9  -6   1        137.59        101.59         8.08 o                         
  -8  -6   1       1018.75        981.08        34.32 o                         
  -7  -6   1         99.69        100.64         8.11 o                         
  -6  -6   1       1599.57       1517.63        50.04 o                         
  -5  -6   1         53.30         51.79         7.51 o                         
  -4  -6   1        216.75        234.42        10.59 o                         
  -3  -6   1        152.35        126.53         5.17 o                         
  -2  -6   1         58.90         72.90         6.71 o                         
  -1  -6   1       5072.40       5212.21       131.98 o                         
   0  -6   1          3.29         19.67         2.53 o                         
   1  -6   1       8423.44       7988.35       406.49 o                         
   2  -6   1        171.30        110.40         5.38 o                         
   3  -6   1        781.38        783.21        21.87 o                         
   4  -6   1        280.67        290.63        18.61 o                         
   5  -6   1        750.21        833.21        30.34 o                         
   6  -6   1          4.40          1.39         3.32 o                         
   7  -6   1        310.26        329.44        14.84 o                         
   8  -6   1        314.13        283.04        13.99 o                         
   9  -6   1          1.25          4.33         4.76 o                         
  10  -6   1         46.40         55.84        11.41 o                         
 -11  -5   1         30.13         39.03        10.81 o                         
 -10  -5   1         40.48         46.84        10.21 o                         
  -9  -5   1         60.26         66.66         9.01 o                         
  -8  -5   1        270.57        309.47        13.56 o                         
  -7  -5   1       1190.65       1221.88        40.83 o                         
  -6  -5   1          0.10         -2.74         2.74 o                         
  -5  -5   1         67.99         52.24         4.87 o                         
  -4  -5   1        512.12        504.56        14.42 o                         
  -3  -5   1       2658.90       2572.05        98.40 o                         
  -2  -5   1         20.85         38.37         2.64 o                         
  -1  -5   1       1177.28       1238.00        32.45 o                         
   0  -5   1        138.02        156.78         6.04 o                         
   1  -5   1        865.72        837.22        69.36 o                         
   2  -5   1       1621.69       1596.63        41.55 o                         
   3  -5   1        349.67        456.66        15.72 o                         
   4  -5   1       1921.14       1963.02        50.77 o                         
   5  -5   1        663.33        700.42        25.89 o                         
   6  -5   1       2520.19       2338.93        79.61 o                         
   7  -5   1         59.90         52.67         5.63 o                         
   8  -5   1        201.63        189.98        10.77 o                         
   9  -5   1        113.83        106.13        11.41 o                         
  10  -5   1          5.79         -3.24         4.76 o                         
 -11  -4   1         34.68         48.64        10.81 o                         
 -10  -4   1        383.90        408.26        27.62 o                         
  -9  -4   1          5.75         13.81         7.21 o                         
  -8  -4   1         44.63         37.86         7.81 o                         
  -7  -4   1        184.17        227.60        10.51 o                         
  -6  -4   1        405.43        398.97        15.29 o                         
  -5  -4   1       4131.63       3889.33        98.90 o                         
  -4  -4   1        760.43        862.51        23.12 o                         
  -3  -4   1      10614.12      10074.69       253.20 o                         
  -2  -4   1        199.26        192.25        10.81 o                         
  -1  -4   1        426.20        448.86        12.59 o                         
   0  -4   1       9351.40      10024.31       293.13 o                         
   1  -4   1        964.68       1032.66        35.65 o                         
   2  -4   1       1436.08       1482.54        52.66 o                         
   3  -4   1         30.32          9.71         1.42 o                         
   4  -4   1       3405.03       3235.66        82.37 o                         
   5  -4   1       3761.70       4172.66       138.53 o                         
   6  -4   1       1203.58       1217.04        42.83 o                         
   7  -4   1       1054.35       1001.82        36.26 o                         
   8  -4   1        249.99        242.53        12.05 o                         
   9  -4   1         20.56         24.22         5.33 o                         
  10  -4   1         12.39          9.76         5.04 o                         
  11  -4   1          1.15         -0.08         5.04 o                         
 -12  -3   1         18.71         17.41         9.61 o                         
 -11  -3   1        385.91        409.47        27.62 o                         
 -10  -3   1         40.74         43.23         9.61 o                         
  -9  -3   1         59.38         51.04         9.01 o                         
  -8  -3   1         96.44         95.07         6.64 o                         
  -7  -3   1        420.92        441.13        16.45 o                         
  -6  -3   1        167.77        165.38        11.52 o                         
  -5  -3   1         51.22         51.20         3.08 o                         
  -4  -3   1       4194.76       4561.05       115.64 o                         
  -3  -3   1       6891.75       7282.17       183.81 o                         
  -2  -3   1       1315.86       1350.85        34.76 o                         
  -1  -3   1         90.02         98.84        10.28 o                         
   0  -3   1        959.74        951.20        24.85 o                         
   1  -3   1        768.92        861.89        23.12 o                         
   2  -3   1       7868.46       8290.49       207.58 o                         
   3  -3   1        199.48        164.37         7.96 o                         
   4  -3   1       1175.80       1477.26        49.97 o                         
   5  -3   1         86.94        118.54         6.49 o                         
   6  -3   1        603.23        544.26        20.59 o                         
   7  -3   1          1.24         -0.86         2.88 o                         
   8  -3   1          0.06         -0.86         3.32 o                         
   9  -3   1       1536.44       1564.39        55.31 o                         
  10  -3   1        231.96        202.73        11.80 o                         
  11  -3   1        106.79        117.27        10.81 o                         
 -12  -2   1         80.10         82.87        13.21 o                         
 -11  -2   1          8.27         14.41         8.41 o                         
 -10  -2   1         48.33         70.86        10.81 o                         
  -9  -2   1        100.46        126.10        12.61 o                         
  -8  -2   1         71.89         84.07         9.61 o                         
  -7  -2   1       1133.64       1228.38        32.73 o                         
  -6  -2   1       3807.91       4056.34       103.03 o                         
  -5  -2   1         18.20         27.62         2.30 o                         
  -4  -2   1       1537.77       1637.31        42.13 o                         
  -3  -2   1      14218.41      15249.20       382.05 o                         
  -2  -2   1      11676.36      12438.07       381.56 o                         
  -1  -2   1       3123.39       3376.03        85.05 o                         
   0  -2   1       5182.16       5083.25       127.22 o                         
   1  -2   1      37732.27      38025.89      2042.20 o                         
   2  -2   1       2080.00       2042.94        52.04 o                         
   3  -2   1       4662.97       4928.73       161.71 o                         
   4  -2   1         44.18         53.09         5.10 o                         
   5  -2   1        901.19        873.15        30.73 o                         
   7  -2   1        561.73        562.37        21.64 o                         
   8  -2   1        874.11        801.50        29.69 o                         
   9  -2   1        193.82        215.90        11.44 o                         
  10  -2   1        604.54        608.71        25.52 o                         
  11  -2   1         55.39         41.50         8.11 o                         
  12  -2   1          7.58          6.00         7.21 o                         
 -12  -1   1          0.66         -7.21         7.21 o                         
 -11  -1   1        215.23        207.77        18.01 o                         
 -10  -1   1        158.44        124.90        13.21 o                         
  -9  -1   1          0.87         -4.80         5.40 o                         
  -8  -1   1         80.62         80.15         6.37 o                         
  -7  -1   1        443.52        453.22        13.30 o                         
  -6  -1   1       1005.41        940.45        25.19 o                         
  -5  -1   1       1823.07       1714.75        43.92 o                         
  -4  -1   1       6107.22       6241.51       157.13 o                         
  -3  -1   1        316.42        397.37        10.73 o                         
  -2  -1   1      42039.38      42391.60      1067.54 o                         
  -1  -1   1         46.74         65.15         2.55 o                         
   0  -1   1         21.85          3.67         1.43 o                         
   1  -1   1          2.67          3.68         0.97 o                         
   2  -1   1       1822.17       1808.52        59.83 o                         
   3  -1   1       1779.69       1848.70        61.53 o                         
   4  -1   1         12.95         27.62         3.60 o                         
   5  -1   1       3142.89       3335.32       110.59 o                         
   6  -1   1        752.12        811.12        29.03 o                         
   7  -1   1        376.52        330.56        14.41 o                         
   8  -1   1        305.95        334.64        22.22 o                         
   9  -1   1        213.77        233.66        11.89 o                         
  10  -1   1        177.34        176.33        10.82 o                         
  11  -1   1         10.68         11.41         7.21 o                         
  12  -1   1         83.26         80.46        11.41 o                         
 -12   0   1        106.69        111.09        13.21 o                         
 -11   0   1        105.49         88.27        12.01 o                         
 -10   0   1        408.10        491.73        30.02 o                         
  -8   0   1         45.53         41.43         7.21 o                         
  -7   0   1         40.60         24.58         7.51 o                         
  -6   0   1          4.96         12.01         2.97 o                         
  -5   0   1       2112.60       2170.27        55.39 o                         
  -4   0   1         68.39        225.78        10.21 o                         
  -3   0   1         32.53         26.75         2.55 o                         
  -2   0   1       3941.46       4017.01       101.12 o                         
  -1   0   1       7032.64       7304.01       183.10 o                         
   0   0   1         89.37         26.88         2.30 o                         
   1   0   1       9423.28       8461.51       420.34 o                         
   2   0   1       3749.40       4374.16       160.03 o                         
   3   0   1       1828.68       1712.49        53.24 o                         
   4   0   1       7069.30       6736.43       207.02 o                         
   5   0   1       1460.98       1468.72        58.22 o                         
   6   0   1       5170.39       5115.64       204.73 o                         
   8   0   1         19.80          3.56         8.71 o                         
   9   0   1        130.49        110.75         7.85 o                         
  10   0   1        220.32        240.79        18.01 o                         
  11   0   1          0.62         -6.61         6.61 o                         
  12   0   1          2.53         -7.21         7.21 o                         
 -12   1   1        134.47        148.32        15.01 o                         
 -11   1   1        656.12        667.07        38.43 o                         
 -10   1   1         91.00        102.44         8.27 o                         
  -9   1   1        446.82        427.82        18.04 o                         
  -8   1   1        170.24        186.97         9.97 o                         
  -7   1   1          5.64          8.11         3.40 o                         
  -6   1   1          9.32         26.53         2.00 o                         
  -5   1   1        816.93        853.34        22.51 o                         
  -4   1   1       1037.41        896.96        23.46 o                         
  -3   1   1       1161.19       1298.69        33.31 o                         
  -2   1   1       2495.09       2764.82        69.82 o                         
  -1   1   1       2634.75       2828.23        71.31 o                         
   0   1   1        845.14        760.54        21.38 o                         
   1   1   1       7820.83       7749.57       299.18 o                         
   2   1   1      10815.98      11932.04       297.86 o                         
   3   1   1         31.70         33.37         1.83 o                         
   4   1   1       2562.79       2825.25        71.55 o                         
   5   1   1       2036.31       2254.78        57.38 o                         
   6   1   1        783.52        761.44        20.63 o                         
   7   1   1        166.13        186.67         6.69 o                         
   8   1   1         41.84         32.97         4.87 o                         
   9   1   1       1155.63       1123.37        60.05 o                         
  10   1   1          1.49          3.60         6.61 o                         
  11   1   1        852.43        856.82        48.64 o                         
  12   1   1          1.76          9.01         7.81 o                         
 -11   2   1         79.87         65.63         7.78 o                         
 -10   2   1        116.34        107.71         8.63 o                         
  -9   2   1        320.37        309.44        14.22 o                         
  -8   2   1         78.58         84.93         6.75 o                         
  -7   2   1       2086.24       1778.21        61.17 o                         
  -6   2   1        725.98        781.20        27.99 o                         
  -5   2   1       1048.92        817.27        21.72 o                         
  -4   2   1       4080.08       4211.46       106.64 o                         
  -3   2   1        206.80        266.77        13.91 o                         
  -2   2   1       6899.38       7378.43       185.43 o                         
  -1   2   1       2227.49       2388.02        60.39 o                         
   0   2   1      26370.38      25176.36       970.76 o                         
   1   2   1       8800.68       8224.02       240.30 o                         
   2   2   1       1548.62       1857.43        57.85 o                         
   3   2   1         18.16         23.69         4.45 o                         
   4   2   1        599.03        731.37        29.03 o                         
   5   2   1         17.01         37.83         5.40 o                         
   6   2   1         50.10         42.02         3.15 o                         
   7   2   1         13.88         16.18         4.52 o                         
   8   2   1        131.28        141.11        12.61 o                         
   9   2   1        212.75        216.77        16.81 o                         
  10   2   1        640.07        700.70        40.83 o                         
  11   2   1          3.30         -2.40         7.81 o                         
  12   2   1         88.33        102.68        13.21 o                         
 -11   3   1          5.95         10.21         8.41 o                         
 -10   3   1         24.39         19.99         5.19 o                         
  -9   3   1          5.70          1.97         4.32 o                         
  -8   3   1       1521.61       1490.82        70.23 o                         
  -7   3   1        901.76        885.87        32.04 o                         
  -6   3   1       1193.28       1331.62        46.00 o                         
  -5   3   1         27.39         20.42         4.39 o                         
  -4   3   1        527.33        582.14        15.72 o                         
  -2   3   1       4513.94       4419.01       111.37 o                         
  -1   3   1        817.13        990.27        28.21 o                         
   0   3   1          2.62         -0.80         0.80 o                         
   1   3   1       3943.29       4183.13       123.31 o                         
   2   3   1       3887.47       4204.49       129.98 o                         
   3   3   1       1157.25       1189.79        38.08 o                         
   4   3   1        653.53        614.52        16.81 o                         
   5   3   1      13026.20      13605.47       342.27 o                         
   6   3   1        270.82        244.38         8.09 o                         
   7   3   1        991.26       1005.00        33.33 o                         
   8   3   1        168.66        156.46         8.11 o                         
   9   3   1        240.01        246.20        18.61 o                         
  10   3   1         33.49         39.03         9.01 o                         
  11   3   1         63.08         64.85        11.41 o                         
  12   3   1         63.54         73.86        12.61 o                         
 -11   4   1        177.37        177.14        18.61 o                         
 -10   4   1         70.32         86.47        13.21 o                         
  -9   4   1         11.93         19.41         5.04 o                         
  -8   4   1         20.56         32.35         5.19 o                         
  -7   4   1       1806.89       1828.00        62.92 o                         
  -6   4   1          0.25         -1.62         2.55 o                         
  -5   4   1         14.06          8.27         2.55 o                         
  -4   4   1       1984.39       2130.03        54.55 o                         
  -3   4   1       7737.33       7477.00       187.57 o                         
  -2   4   1       4130.43       4401.08       195.16 o                         
  -1   4   1       8236.83       8042.80       264.02 o                         
   0   4   1        142.14        115.11         4.56 o                         
   1   4   1       2072.93       2538.81        75.78 o                         
   2   4   1        449.40        494.77        13.55 o                         
   3   4   1        201.44        223.28         9.12 o                         
   4   4   1       1142.68       1209.73        39.37 o                         
   5   4   1        247.97        274.58        11.37 o                         
   6   4   1       4051.96       4115.25       129.27 o                         
   7   4   1          1.77         -0.60         2.74 o                         
   8   4   1         10.34         45.04         7.81 o                         
   9   4   1          8.81         12.61         7.21 o                         
  10   4   1        355.95        362.63        25.22 o                         
  11   4   1          8.22          6.00         8.41 o                         
  12   4   1         64.32         74.46        12.61 o                         
 -10   5   1         27.10         24.02         9.61 o                         
  -9   5   1        122.20        102.08        13.81 o                         
  -8   5   1        229.89        250.74        12.65 o                         
  -7   5   1          1.38         -0.38         3.32 o                         
  -6   5   1        838.27        810.69        29.71 o                         
  -5   5   1        801.59        784.89        28.44 o                         
  -4   5   1          1.70          3.73         1.81 o                         
  -3   5   1       1974.71       1864.35        48.16 o                         
  -2   5   1       5958.71       6508.06       164.97 o                         
  -1   5   1          6.06          1.92         1.36 o                         
   0   5   1        619.52        648.53        20.65 o                         
   1   5   1       3530.72       3672.87       109.19 o                         
   2   5   1       2414.08       2466.43        63.38 o                         
   3   5   1        458.17        535.16        18.98 o                         
   4   5   1        119.59        103.60         6.37 o                         
   5   5   1        509.30        427.18        16.24 o                         
   6   5   1         98.40        104.57         7.00 o                         
   7   5   1          4.98         11.52         3.59 o                         
   8   5   1        362.48        343.65        14.42 o                         
   9   5   1        474.98        512.15        31.83 o                         
  10   5   1        514.61        500.14        31.83 o                         
  11   5   1        339.22        337.41        24.02 o                         
 -10   6   1         11.23          1.20         9.01 o                         
  -9   6   1         54.29         48.04        10.81 o                         
  -8   6   1         52.16         39.63         9.61 o                         
  -7   6   1        717.93        659.86        36.03 o                         
  -6   6   1          2.56          8.74         3.32 o                         
  -5   6   1       1846.75       1957.78        66.94 o                         
  -4   6   1         21.09         31.74        10.21 o                         
  -3   6   1          3.22          2.96         1.94 o                         
  -2   6   1        633.83        568.84        37.73 o                         
  -1   6   1       1092.71       1128.45        30.31 o                         
   0   6   1       6375.58       6030.86       155.75 o                         
   1   6   1        704.06        859.51        27.59 o                         
   2   6   1       9895.98       9307.36       235.13 o                         
   3   6   1       3545.29       3511.84       110.35 o                         
   4   6   1         63.35         63.78         5.29 o                         
   5   6   1        257.61        211.26        10.16 o                         
   6   6   1        387.83        451.53        21.92 o                         
   7   6   1       1191.06       1166.77        39.52 o                         
   8   6   1        203.84        188.63        10.34 o                         
   9   6   1        223.82        254.32        12.55 o                         
  10   6   1        298.15        269.01        20.42 o                         
  11   6   1         30.36         42.03        10.81 o                         
  -9   7   1         17.18         16.21         9.61 o                         
  -8   7   1       1003.58        934.22        49.84 o                         
  -7   7   1        275.96        269.61        19.82 o                         
  -6   7   1        371.04        359.63        22.82 o                         
  -5   7   1         88.95         76.86        10.21 o                         
  -4   7   1         12.51          8.07         3.32 o                         
  -3   7   1        736.94        694.03        20.16 o                         
  -2   7   1        305.38        278.22        11.28 o                         
  -1   7   1         97.75         85.92         5.14 o                         
   0   7   1         91.13         83.16         4.92 o                         
   1   7   1       1522.97       1447.99        44.95 o                         
   2   7   1       1454.33       1440.36        38.28 o                         
   3   7   1        862.73        838.55        29.23 o                         
   4   7   1        147.72        127.81         7.85 o                         
   5   7   1       1024.71        964.87        33.25 o                         
   6   7   1         40.72         57.67         6.91 o                         
   7   7   1       1153.09       1085.42        37.49 o                         
   8   7   1          1.40          4.77         4.02 o                         
   9   7   1        197.12        182.18        24.02 o                         
  10   7   1         24.67         19.22         9.01 o                         
  11   7   1          0.93         -2.40         7.81 o                         
  -8   8   1         19.09         18.01         9.01 o                         
  -7   8   1        892.79        865.83        46.24 o                         
  -6   8   1        127.83        108.69        12.61 o                         
  -5   8   1        362.88        399.86        24.62 o                         
  -4   8   1        949.90        969.05        48.64 o                         
  -3   8   1        255.72        260.39        13.92 o                         
  -2   8   1        194.40        194.88         8.30 o                         
  -1   8   1        769.28        856.59        26.40 o                         
   0   8   1         47.95         71.68         4.92 o                         
   1   8   1        532.02        548.05        19.11 o                         
   2   8   1        658.21        622.79        23.00 o                         
   3   8   1          3.44          3.48         3.16 o                         
   4   8   1       1378.53       1340.72        46.84 o                         
   5   8   1        139.35        132.68         8.27 o                         
   6   8   1        991.15        963.68        33.85 o                         
   7   8   1        312.35        301.18        13.93 o                         
   8   8   1        379.90        330.76        15.39 o                         
   9   8   1          0.28          2.51         4.44 o                         
  10   8   1         16.14         15.11         5.19 o                         
  -7   9   1          3.92          1.80         7.81 o                         
  -6   9   1        319.67        296.64        21.62 o                         
  -5   9   1         60.41         68.45        10.21 o                         
  -4   9   1          0.37         -1.20         6.00 o                         
  -3   9   1        913.05        966.65        48.04 o                         
  -2   9   1        528.62        549.78        17.42 o                         
  -1   9   1        134.44        136.56         7.11 o                         
   0   9   1          0.30         -2.56         2.56 o                         
   1   9   1       2145.07       2111.64        88.87 o                         
   2   9   1          1.09          3.36         6.00 o                         
   3   9   1       2927.52       2902.47        93.31 o                         
   4   9   1          0.85          0.67         3.90 o                         
   5   9   1          0.35          7.51         3.82 o                         
   6   9   1         16.13         15.01         4.67 o                         
   7   9   1        140.41        147.86         9.74 o                         
   8   9   1        217.33        193.23        11.71 o                         
   9   9   1         54.48         45.40         6.49 o                         
  10   9   1        133.47        123.13         9.81 o                         
  -6  10   1         70.78         75.06        12.01 o                         
  -5  10   1        501.20        478.52        29.42 o                         
  -4  10   1        453.24        446.70        27.02 o                         
  -3  10   1         36.91         41.43         8.41 o                         
  -2  10   1         42.35         36.12         5.10 o                         
  -1  10   1         96.84         95.18         7.22 o                         
   0  10   1        127.28        136.89        19.82 o                         
   1  10   1         66.13         47.44         7.81 o                         
   2  10   1        669.38        659.34        36.03 o                         
   3  10   1        154.35        157.75         9.34 o                         
   4  10   1        254.58        210.54        17.11 o                         
   5  10   1         48.53         45.47         6.15 o                         
   6  10   1        140.57        119.13         9.12 o                         
   7  10   1         25.32         14.54         5.04 o                         
   8  10   1          8.13          3.71         4.76 o                         
   9  10   1        299.45        316.57        15.82 o                         
  -6  11   1        416.44        395.05        27.02 o                         
  -5  11   1          4.39          7.81         7.21 o                         
  -4  11   1         54.54         52.24         9.61 o                         
  -3  11   1        481.61        562.59        31.83 o                         
  -2  11   1         36.66         35.43         7.81 o                         
  -1  11   1          0.99         -1.80         5.40 o                         
   0  11   1          2.53         -4.80         4.80 o                         
   2  11   1         73.59         62.82         6.75 o                         
   3  11   1         44.74         50.47         9.61 o                         
   4  11   1        635.39        618.25        24.28 o                         
   5  11   1        190.51        174.15        10.82 o                         
   6  11   1        336.16        310.77        15.03 o                         
   7  11   1        139.57        146.21        10.40 o                         
   8  11   1         12.71         11.78         5.47 o                         
  -4  12   1        333.03        394.45        25.82 o                         
  -3  12   1         71.47         58.25         9.61 o                         
  -1  12   1        165.72        160.93        13.81 o                         
   0  12   1         16.29         16.81         7.21 o                         
   1  12   1         14.00         19.22         6.61 o                         
   2  12   1         61.44         68.45        10.21 o                         
   3  12   1        435.62        413.70        22.52 o                         
   4  12   1         51.17         56.93         7.21 o                         
   5  12   1        478.21        465.06        20.08 o                         
   6  12   1        102.78         85.01         8.27 o                         
   7  12   1        259.28        299.64        22.82 o                         
   0  13   1         18.50         24.02         7.81 o                         
   1  13   1         89.89         97.88        12.01 o                         
   2  13   1         53.17         57.05         9.61 o                         
   3  13   1         69.81         64.85        10.21 o                         
   4  13   1         32.37         28.22         8.41 o                         
   5  13   1          0.05          0.60         7.21 o                         
  -4 -13   2          2.68         18.01         9.61 o                         
  -3 -13   2          4.26         -1.62         5.09 o                         
  -2 -13   2         75.34         82.18         8.77 o                         
  -1 -13   2          1.01          1.85         4.78 o                         
   0 -13   2         21.79         15.01         6.61 o                         
  -6 -12   2         51.40         51.64        11.41 o                         
  -5 -12   2         91.28         94.80        12.61 o                         
  -4 -12   2         54.67         37.77         7.51 o                         
  -3 -12   2         12.76         16.48         5.63 o                         
  -2 -12   2         85.36         89.85        11.71 o                         
  -1 -12   2         69.99         75.95        14.11 o                         
   0 -12   2        168.33        209.34        12.89 o                         
   1 -12   2         46.04         64.25        15.61 o                         
   3 -12   2        223.21        248.00        18.61 o                         
   4 -12   2          9.35         10.81         7.21 o                         
  -7 -11   2         38.93         32.82         8.71 o                         
  -6 -11   2        657.27        674.50        26.50 o                         
  -5 -11   2         17.28         14.26         5.04 o                         
  -4 -11   2         11.97         12.46         5.04 o                         
  -3 -11   2         24.63         12.31         4.89 o                         
  -2 -11   2        229.72        262.39        33.90 o                         
  -1 -11   2          0.32          4.78         4.71 o                         
   0 -11   2         76.39        105.62        15.31 o                         
   1 -11   2        339.74        363.43        17.33 o                         
   2 -11   2          3.90          0.79         4.93 o                         
   3 -11   2          1.45         -0.06         5.42 o                         
   4 -11   2         16.25         19.82         7.81 o                         
   5 -11   2        311.73        290.63        21.62 o                         
   6 -11   2        141.89        166.33        16.81 o                         
  -8 -10   2         54.85         41.36         6.49 o                         
  -7 -10   2         31.24         32.23         6.15 o                         
  -6 -10   2          1.69          2.95         4.61 o                         
  -5 -10   2        134.21        149.76        26.42 o                         
  -4 -10   2        281.80        306.42        14.36 o                         
  -3 -10   2        188.64        199.84        11.10 o                         
  -2 -10   2        558.70        604.85        23.65 o                         
  -1 -10   2        512.23        491.94        27.62 o                         
   0 -10   2         49.16         59.92         6.72 o                         
   1 -10   2        162.56        170.27        10.11 o                         
   2 -10   2        562.59        512.57        22.65 o                         
   3 -10   2          0.19          7.85         5.25 o                         
   4 -10   2          1.35          5.04         5.00 o                         
   5 -10   2         21.83         20.42         8.41 o                         
   6 -10   2        574.44        581.80        34.23 o                         
   7 -10   2         18.80         21.62         9.01 o                         
  -9  -9   2         71.56         63.92         7.50 o                         
  -8  -9   2         14.18         13.33         5.19 o                         
  -7  -9   2          7.48          4.46         4.44 o                         
  -6  -9   2        362.14        343.43        15.82 o                         
  -5  -9   2          0.87         -0.90         5.70 o                         
  -4  -9   2        263.39        260.76        12.65 o                         
  -3  -9   2         44.92         26.68         4.89 o                         
  -2  -9   2       1251.21       1246.00        42.99 o                         
  -1  -9   2         36.37         28.17         5.70 o                         
   0  -9   2        541.32        550.25        17.42 o                         
   1  -9   2        644.80        650.80        20.06 o                         
   2  -9   2         31.79         39.15         4.28 o                         
   3  -9   2       1559.81       1370.83       158.83 o                         
   4  -9   2        161.20        150.20        12.91 o                         
   5  -9   2         11.79         14.85         9.91 o                         
   6  -9   2          3.86          0.60         6.61 o                         
   7  -9   2         50.95         39.63         9.61 o                         
 -10  -8   2         32.44         34.23         7.81 o                         
  -9  -8   2          5.36          6.50         4.76 o                         
  -8  -8   2        393.55        416.66        19.52 o                         
  -7  -8   2        783.26        793.54        42.63 o                         
  -6  -8   2        723.86        663.91        25.05 o                         
  -5  -8   2       1024.12       1027.22        35.73 o                         
  -4  -8   2         84.30         67.28        10.21 o                         
  -3  -8   2        793.57        742.09        26.82 o                         
  -2  -8   2        465.72        388.20        16.51 o                         
  -1  -8   2          3.14          0.03         6.09 o                         
   0  -8   2        840.79        874.90        25.08 o                         
   1  -8   2        559.16        503.57        16.94 o                         
   2  -8   2       3365.47       3565.09       106.93 o                         
   3  -8   2        472.44        454.45        46.54 o                         
   4  -8   2       1242.78       1141.30        41.45 o                         
   5  -8   2         34.56         29.04         5.10 o                         
   6  -8   2         18.16         27.02         5.04 o                         
   7  -8   2        142.32        109.21        13.21 o                         
   8  -8   2        171.23        178.34        16.81 o                         
 -10  -7   2         12.53          6.61         8.41 o                         
  -9  -7   2         27.16         40.26         6.20 o                         
  -8  -7   2         50.37         46.38         8.71 o                         
  -7  -7   2        179.87        222.78        11.62 o                         
  -6  -7   2        612.08        560.88        21.46 o                         
  -5  -7   2          0.21          0.23         3.32 o                         
  -4  -7   2        245.76        239.40        11.20 o                         
  -3  -7   2        448.23        507.92        19.31 o                         
  -2  -7   2         67.77         74.14         4.57 o                         
  -1  -7   2        966.27        986.35        27.34 o                         
   0  -7   2        268.60        255.35         9.48 o                         
   1  -7   2         14.04         20.16         2.96 o                         
   2  -7   2        180.13        161.36        14.62 o                         
   3  -7   2        893.34        841.96        23.54 o                         
   4  -7   2         60.65         89.58         9.31 o                         
   5  -7   2         22.30         21.60         4.44 o                         
   6  -7   2        556.57        565.00        22.29 o                         
   7  -7   2         24.00         20.02         8.71 o                         
   8  -7   2          0.49          5.08         4.61 o                         
   9  -7   2        235.33        214.72        12.39 o                         
 -10  -6   2         85.15         92.47        13.21 o                         
  -9  -6   2        533.62        558.49        22.52 o                         
  -8  -6   2          0.09         -3.44         3.44 o                         
  -7  -6   2          1.56          5.58         3.59 o                         
  -6  -6   2        401.52        396.49        15.98 o                         
  -5  -6   2        276.28        277.22        12.05 o                         
  -4  -6   2       1140.15       1015.60        34.17 o                         
  -3  -6   2         24.33          9.23         1.91 o                         
  -2  -6   2       6138.02       6185.84       156.52 o                         
  -1  -6   2       2248.42       2194.54        61.70 o                         
   0  -6   2        710.24        716.51        37.32 o                         
   1  -6   2        772.82        565.81        40.95 o                         
   2  -6   2       5015.92       5125.35       217.33 o                         
   3  -6   2         36.30         12.84         2.47 o                         
   4  -6   2        522.21        487.53        26.42 o                         
   5  -6   2       1261.81       1235.11        43.45 o                         
   6  -6   2        576.08        586.82        26.42 o                         
   7  -6   2        419.29        410.27        17.39 o                         
   8  -6   2        151.99        149.01        15.61 o                         
   9  -6   2         73.62         77.70         7.93 o                         
  10  -6   2         42.62         26.33         6.06 o                         
 -11  -5   2         81.22         79.86        12.61 o                         
 -10  -5   2        463.10        489.33        31.83 o                         
  -9  -5   2         26.58         20.94         5.10 o                         
  -8  -5   2        188.39        164.81        12.31 o                         
  -7  -5   2        628.87        634.00        23.22 o                         
  -6  -5   2         12.05         15.61         4.80 o                         
  -5  -5   2        110.80        149.93        12.01 o                         
  -4  -5   2          7.07         11.49         2.88 o                         
  -3  -5   2       2772.74       2897.32        81.03 o                         
  -2  -5   2         38.47         62.28         6.90 o                         
  -1  -5   2       2386.84       2541.86        70.83 o                         
   0  -5   2        145.50        140.93         9.44 o                         
   1  -5   2          8.23          3.04         2.70 o                         
   2  -5   2       2026.67       1752.07        45.60 o                         
   3  -5   2      10031.20      10161.02       297.43 o                         
   4  -5   2        337.72        316.09         9.72 o                         
   5  -5   2        566.99        588.92        22.29 o                         
   6  -5   2        216.24        157.37         8.89 o                         
   7  -5   2        111.79        107.55         7.61 o                         
   8  -5   2         50.80         49.20         5.90 o                         
   9  -5   2         12.25         15.26         5.04 o                         
  10  -5   2        502.63        482.95        21.01 o                         
  11  -5   2          3.32          5.68         5.47 o                         
 -11  -4   2          0.40         -0.60         7.81 o                         
 -10  -4   2         10.62         15.61         8.41 o                         
  -9  -4   2        314.82        326.60        22.82 o                         
  -8  -4   2         52.32         57.56         5.76 o                         
  -7  -4   2        412.67        428.26        16.58 o                         
  -6  -4   2       2385.53       2422.59        76.60 o                         
  -5  -4   2       8070.39       8175.94       205.60 o                         
  -4  -4   2       1632.31       1963.69        74.24 o                         
  -3  -4   2        171.10        140.87         6.45 o                         
  -2  -4   2         87.29         89.15         9.31 o                         
  -1  -4   2       5022.08       4816.87       184.06 o                         
   0  -4   2          2.66          3.48         3.90 o                         
   1  -4   2         65.97         86.99         5.47 o                         
   2  -4   2       1061.49        923.78        30.64 o                         
   3  -4   2        475.61        413.87        11.93 o                         
   4  -4   2       4229.44       4140.77       105.27 o                         
   5  -4   2        131.85        131.73         7.35 o                         
   6  -4   2          0.17          3.69         2.88 o                         
   7  -4   2        887.53        886.31        32.46 o                         
   8  -4   2        215.56        176.79        13.21 o                         
   9  -4   2        274.62        245.39        12.48 o                         
  10  -4   2          0.90         -4.61         4.61 o                         
  11  -4   2        116.35        120.07         9.74 o                         
 -11  -3   2         26.62         24.62         9.01 o                         
 -10  -3   2          0.71         -3.00         6.61 o                         
  -9  -3   2          2.19          3.60         6.61 o                         
  -8  -3   2        261.95        270.66        11.69 o                         
  -7  -3   2       1997.10       2087.98        66.36 o                         
  -6  -3   2       2792.79       2889.84        73.77 o                         
  -5  -3   2       1362.08       1323.52        34.96 o                         
  -4  -3   2       3953.15       3969.18       100.26 o                         
  -3  -3   2       6410.12       6587.46       165.91 o                         
  -2  -3   2         37.52         54.07         2.80 o                         
  -1  -3   2       4379.92       4277.65       107.40 o                         
   0  -3   2        725.61        774.63        20.72 o                         
   1  -3   2         92.00         58.61         6.71 o                         
   2  -3   2        610.85        566.09        16.02 o                         
   3  -3   2       2894.91       2840.19        86.83 o                         
   4  -3   2       1599.73       1416.07        48.27 o                         
   5  -3   2          9.47          9.51         2.44 o                         
   6  -3   2       3362.46       3224.81       108.10 o                         
   7  -3   2       1799.01       2087.74        71.33 o                         
   8  -3   2        696.57        663.37        25.47 o                         
   9  -3   2        286.45        274.17        13.81 o                         
  10  -3   2        184.71        197.08        11.62 o                         
  11  -3   2        100.99         79.63         8.11 o                         
 -12  -2   2         26.80         25.22         9.61 o                         
 -11  -2   2        105.11        147.12        15.61 o                         
 -10  -2   2        296.20        272.02        20.42 o                         
  -9  -2   2         88.86        114.09        12.01 o                         
  -8  -2   2         57.24         64.25         9.01 o                         
  -7  -2   2        857.99        815.95        22.35 o                         
  -6  -2   2          1.92          3.60         3.00 o                         
  -5  -2   2       3477.66       3377.52        85.60 o                         
  -4  -2   2        438.21        348.11        10.18 o                         
  -3  -2   2       1775.15       1722.67        44.32 o                         
  -2  -2   2        820.02        886.64        23.29 o                         
  -1  -2   2         24.61         54.92         4.03 o                         
   0  -2   2       2081.96       2265.77        58.05 o                         
   2  -2   2        447.61        383.63        10.42 o                         
   3  -2   2        594.83        668.72        23.31 o                         
   4  -2   2         37.78         43.88         3.59 o                         
   5  -2   2       3380.14       3761.54       124.35 o                         
   6  -2   2        155.95        125.04         7.18 o                         
   7  -2   2       2368.54       2301.86        78.09 o                         
   8  -2   2        672.05        625.17        29.72 o                         
   9  -2   2         39.36         47.38         5.72 o                         
  10  -2   2          6.08          6.35         4.44 o                         
  11  -2   2        368.58        375.29        18.92 o                         
  12  -2   2          0.25          0.60         7.21 o                         
 -12  -1   2          0.15         -7.21         7.21 o                         
 -11  -1   2        282.57        317.59        23.42 o                         
 -10  -1   2        886.78        910.20        50.44 o                         
  -9  -1   2         15.34         18.61         7.21 o                         
  -8  -1   2       1063.89       1192.25        42.05 o                         
  -7  -1   2         81.19        113.75         9.54 o                         
  -6  -1   2        708.30        836.06        22.46 o                         
  -5  -1   2         45.15         26.95         3.16 o                         
  -4  -1   2         85.25        118.22         8.61 o                         
  -3  -1   2       4179.33       4511.64       114.15 o                         
  -2  -1   2       1978.36       2306.39        71.70 o                         
  -1  -1   2      27709.93      26912.22      1067.70 o                         
   0  -1   2        367.08        295.35         8.46 o                         
   1  -1   2          5.90         -0.88         0.88 o                         
   2  -1   2        968.26       1068.04        27.22 o                         
   3  -1   2         68.86         86.03         6.31 o                         
   4  -1   2        753.86        757.32        45.04 o                         
   5  -1   2       3378.00       3103.26       103.59 o                         
   6  -1   2        641.25        603.24        22.26 o                         
   7  -1   2          5.63         23.95        10.81 o                         
   8  -1   2        246.05        258.17        12.10 o                         
   9  -1   2         58.27         67.45         6.37 o                         
  10  -1   2        593.82        518.90        27.92 o                         
  11  -1   2        119.51        150.12        14.41 o                         
  12  -1   2        379.51        375.84        25.22 o                         
 -11   0   2         14.64          3.00         7.81 o                         
 -10   0   2        107.25        102.08        12.01 o                         
  -9   0   2          8.56          7.66         8.41 o                         
  -8   0   2        350.55        310.73        13.57 o                         
  -7   0   2         46.52         18.64         3.59 o                         
  -6   0   2       4741.48       4692.21       118.67 o                         
  -5   0   2       2193.97       2167.27        55.55 o                         
  -4   0   2       1587.71       1542.24        39.71 o                         
  -3   0   2       1774.28       2148.90        54.57 o                         
  -2   0   2      11513.00      11645.15       293.38 o                         
  -1   0   2      10618.42      11752.66       295.49 o                         
   0   0   2       1250.80       1826.00       106.32 o                         
   1   0   2      35517.31      32072.90      2187.33 o                         
   2   0   2       6132.37       5876.61       172.24 o                         
   3   0   2       1182.71       1149.23        38.71 o                         
   4   0   2        289.00        303.47        12.88 o                         
   5   0   2        938.68        999.39        31.30 o                         
   6   0   2        590.63        615.56        20.04 o                         
   8   0   2         33.59         15.46        14.71 o                         
   9   0   2          1.54          2.70         5.10 o                         
  10   0   2         26.92         15.61         6.61 o                         
  11   0   2        293.49        327.20        22.82 o                         
  12   0   2         28.66         26.42         8.41 o                         
 -11   1   2         60.79         70.86        10.21 o                         
 -10   1   2         11.18          7.18         5.04 o                         
  -9   1   2         38.74         52.10         5.90 o                         
  -8   1   2          9.96         20.81         4.25 o                         
  -7   1   2       1356.96       1509.62        52.28 o                         
  -6   1   2        306.60        327.83         9.88 o                         
  -5   1   2       5525.01       5784.86       145.70 o                         
  -4   1   2          0.00          0.60         1.70 o                         
  -3   1   2        269.62        359.22         9.89 o                         
  -2   1   2        436.02        447.26        11.89 o                         
  -1   1   2       6462.96       6499.95       163.41 o                         
   0   1   2         12.77          3.48         2.40 o                         
   1   1   2       2446.30       1569.77        75.63 o                         
   2   1   2       1020.82       1138.74        37.61 o                         
   3   1   2       2455.14       2552.00        64.84 o                         
   4   1   2          0.64          1.64         1.13 o                         
   5   1   2          8.95          8.41         3.60 o                         
   6   1   2       4356.78       4612.90       116.61 o                         
   7   1   2        208.84        213.97        20.72 o                         
   8   1   2       2339.63       2536.65        85.99 o                         
   9   1   2         16.88         24.02         6.61 o                         
  10   1   2        153.45        177.74        15.61 o                         
  11   1   2         11.41          2.40         7.21 o                         
  12   1   2         74.70         61.85        10.81 o                         
 -11   2   2          8.58         19.82         9.01 o                         
 -10   2   2        831.65        865.81        32.89 o                         
  -9   2   2        651.67        670.11        28.82 o                         
  -8   2   2         11.00         20.55         4.18 o                         
  -7   2   2        160.74        156.37         8.63 o                         
  -6   2   2       3875.65       4031.31       133.84 o                         
  -5   2   2        304.38        384.87        10.96 o                         
  -4   2   2        890.46        858.03        22.68 o                         
  -3   2   2       1732.56       1656.82        42.47 o                         
  -2   2   2       4127.25       4011.60       101.15 o                         
  -1   2   2       9569.77       9148.01       229.63 o                         
   0   2   2      62289.99      56659.63      1719.74 o                         
   1   2   2        446.08        414.32        11.00 o                         
   2   2   2      10212.45      10036.54       252.49 o                         
   3   2   2       1168.50       1128.87        29.41 o                         
   4   2   2        155.44        150.70         5.27 o                         
   5   2   2       2271.58       2242.48        57.23 o                         
   6   2   2        478.44        491.50        14.04 o                         
   7   2   2       3711.80       3737.64        95.46 o                         
   8   2   2        623.66        668.27        37.23 o                         
   9   2   2        347.26        360.23        22.82 o                         
  10   2   2         37.67         37.23         9.01 o                         
  11   2   2          2.89         -3.00         7.21 o                         
  12   2   2          1.02         -0.60         7.81 o                         
 -11   3   2        324.80        330.80        24.62 o                         
 -10   3   2         34.44         37.83         9.61 o                         
  -9   3   2        484.84        495.76        20.56 o                         
  -8   3   2        400.71        416.00        17.39 o                         
  -7   3   2        278.42        273.19        12.29 o                         
  -6   3   2         34.57         17.16         3.00 o                         
  -5   3   2       1579.26       1466.85        38.11 o                         
  -4   3   2       1888.11       1725.95        44.41 o                         
  -3   3   2        123.55        162.66         5.11 o                         
  -2   3   2       2708.28       2800.27        71.15 o                         
  -1   3   2       4336.18       4348.67       168.23 o                         
   0   3   2        818.57        812.14        23.27 o                         
   1   3   2       2475.97       2406.41        61.21 o                         
   2   3   2       5239.11       5397.45       135.34 o                         
   3   3   2        442.60        543.80        18.55 o                         
   4   3   2       3410.54       3654.94        92.89 o                         
   5   3   2         34.96         54.64         4.80 o                         
   6   3   2       1815.13       1851.13        48.84 o                         
   7   3   2        298.18        254.22        10.82 o                         
   8   3   2        736.33        751.14        42.03 o                         
   9   3   2        627.17        602.82        35.43 o                         
  10   3   2         81.80         62.45        10.21 o                         
  11   3   2        664.25        692.29        41.43 o                         
  12   3   2         78.14        105.08        13.81 o                         
 -11   4   2         10.37          7.21         9.01 o                         
 -10   4   2        103.61        106.88        13.81 o                         
  -9   4   2         79.03         75.06        11.41 o                         
  -8   4   2         11.50         11.05         4.00 o                         
  -7   4   2        221.12        201.54        10.08 o                         
  -6   4   2       1679.47       1731.13        59.33 o                         
  -5   4   2        308.55        218.19         7.55 o                         
  -4   4   2       6913.93       7776.50       195.24 o                         
  -2   4   2        464.83        525.70        16.84 o                         
  -1   4   2       5172.44       5769.42       145.63 o                         
   0   4   2       2376.76       2328.26        82.27 o                         
   1   4   2       2255.60       2128.54        54.37 o                         
   2   4   2        258.40        289.02         9.92 o                         
   3   4   2       2617.88       2509.57        79.04 o                         
   4   4   2       2154.02       2093.63        66.64 o                         
   5   4   2       1322.48       1285.92        50.44 o                         
   6   4   2        191.62        194.80         9.49 o                         
   7   4   2         17.14         25.70         4.18 o                         
   8   4   2        200.29        210.77        10.24 o                         
   9   4   2          2.53         -2.40         6.61 o                         
  10   4   2        506.68        516.95        32.43 o                         
  11   4   2        123.06        111.69        14.41 o                         
  12   4   2        115.57        114.69        15.01 o                         
 -10   5   2         26.37         20.42         9.61 o                         
  -9   5   2        106.52        109.29        13.81 o                         
  -8   5   2        197.56        189.75        16.81 o                         
  -7   5   2        310.27        301.38        20.42 o                         
  -6   5   2        419.05        434.43        17.39 o                         
  -5   5   2       1209.12       1024.62        36.06 o                         
  -4   5   2        344.57        290.99         8.83 o                         
  -3   5   2       1145.96       1158.64        30.41 o                         
  -2   5   2       3876.73       3953.21       100.53 o                         
  -1   5   2        904.76        964.17        47.44 o                         
   0   5   2       2668.80       2698.06        87.92 o                         
   1   5   2        728.11        745.42        20.21 o                         
   2   5   2       2216.97       2406.94        72.24 o                         
   3   5   2         19.19         29.33         3.30 o                         
   4   5   2       1441.91       1610.36        62.45 o                         
   5   5   2       1390.24       1328.45        43.98 o                         
   6   5   2        166.44        139.01        10.81 o                         
   7   5   2          9.43         14.94         4.50 o                         
   8   5   2        413.15        392.06        15.72 o                         
   9   5   2         74.58         81.06        11.41 o                         
  10   5   2         71.64         67.85        11.41 o                         
  11   5   2         89.89         89.47        12.61 o                         
  -9   6   2         48.83         30.62        10.21 o                         
  -8   6   2        273.87        280.42        21.02 o                         
  -7   6   2         71.11         58.85        10.21 o                         
  -6   6   2         86.59         60.65         9.01 o                         
  -5   6   2        254.50        239.59        11.20 o                         
  -4   6   2         63.92         76.68         6.47 o                         
  -3   6   2       4320.14       4438.92       136.29 o                         
  -2   6   2        842.81        918.75        25.07 o                         
  -1   6   2       3489.45       3114.43        80.13 o                         
   0   6   2       1343.02       1332.62        35.09 o                         
   1   6   2        228.40        164.12         6.08 o                         
   2   6   2        154.13        146.16         6.64 o                         
   3   6   2        738.55        583.92        21.32 o                         
   4   6   2        279.68        247.63        11.02 o                         
   5   6   2         68.98         71.39         5.72 o                         
   6   6   2        274.50        297.82        12.90 o                         
   7   6   2         28.34         21.25         5.40 o                         
   8   6   2          6.46          4.20         3.75 o                         
   9   6   2        185.36        187.82        10.51 o                         
  10   6   2         37.16         33.03         9.61 o                         
  11   6   2          6.84          3.60         8.41 o                         
  -9   7   2        922.45        899.45        49.84 o                         
  -8   7   2         67.72         56.44        11.41 o                         
  -7   7   2        129.80        139.31        14.41 o                         
  -6   7   2         83.01         75.66        10.81 o                         
  -5   7   2         68.89         76.26        10.21 o                         
  -3   7   2          5.97          0.39         2.38 o                         
  -2   7   2       2732.76       2859.06       118.19 o                         
  -1   7   2        470.08        404.51        17.30 o                         
   0   7   2       1381.58       1438.39        41.24 o                         
   1   7   2          0.18         -1.75         1.75 o                         
   2   7   2       1347.28       1273.03        39.89 o                         
   3   7   2       1578.80       1569.09        51.44 o                         
   4   7   2       2859.55       2767.86        88.70 o                         
   5   7   2          3.18         -1.20         3.16 o                         
   6   7   2        311.67        281.09        12.72 o                         
   7   7   2         35.28         45.84         9.31 o                         
   8   7   2          0.14         -3.14         3.59 o                         
   9   7   2        181.95        148.70         9.49 o                         
  10   7   2         46.74         39.03        10.21 o                         
  11   7   2        127.68        137.51        16.21 o                         
  -8   8   2        146.78        171.74        18.01 o                         
  -7   8   2        659.47        672.47        38.43 o                         
  -6   8   2        377.02        390.85        25.22 o                         
  -5   8   2        530.98        544.57        30.62 o                         
  -4   8   2        984.82        985.86        49.24 o                         
  -3   8   2          0.46         -1.12         2.88 o                         
  -2   8   2        768.01        770.26        42.77 o                         
  -1   8   2         46.89         58.15         4.98 o                         
   0   8   2        908.32        808.11        22.95 o                         
   1   8   2         18.47         26.08         3.05 o                         
   2   8   2       1745.41       1735.20        73.86 o                         
   3   8   2       4576.16       4432.59       139.78 o                         
   4   8   2        836.43        777.64        27.87 o                         
   5   8   2          6.83          8.02         3.59 o                         
   6   8   2        173.04        192.97        10.40 o                         
   7   8   2         12.23         10.81         4.25 o                         
   8   8   2          5.59          1.14         5.10 o                         
   9   8   2         24.60         22.22         5.33 o                         
  10   8   2        128.72        127.90        15.01 o                         
  -7   9   2         63.39         57.05        11.41 o                         
  -6   9   2        906.79        872.43        46.84 o                         
  -5   9   2        266.05        287.63        20.42 o                         
  -4   9   2        335.92        326.60        21.62 o                         
  -3   9   2        427.21        477.32        27.02 o                         
  -2   9   2         18.94         15.85         4.02 o                         
  -1   9   2        694.32        743.37        25.66 o                         
   0   9   2         19.64         18.00         3.26 o                         
   1   9   2        781.88        727.80        26.33 o                         
   3   9   2         99.11         87.02         7.00 o                         
   4   9   2       1538.83       1508.25        50.58 o                         
   5   9   2        884.17        816.72        29.50 o                         
   6   9   2         51.29         57.67         6.37 o                         
   7   9   2        810.99        829.70        30.52 o                         
   8   9   2        161.49        154.14        10.59 o                         
   9   9   2         41.63         44.26         6.75 o                         
  10   9   2         18.55         26.92        10.21 o                         
  -6  10   2          0.02         -1.20         7.21 o                         
  -5  10   2        258.90        221.58        18.61 o                         
  -4  10   2          0.51         -1.80         6.61 o                         
  -3  10   2        651.73        637.65        34.83 o                         
  -2  10   2        631.96        417.27        22.82 o                         
  -1  10   2       1086.53       1080.62        36.02 o                         
   0  10   2        280.54        274.42        17.41 o                         
   1  10   2        119.73        126.15         8.92 o                         
   2  10   2        241.00        141.11        11.41 o                         
   3  10   2         97.02         84.01         7.00 o                         
   4  10   2         52.93         52.09         6.15 o                         
   5  10   2          1.50         -2.84         4.02 o                         
   6  10   2        392.94        352.98        22.52 o                         
   7  10   2        259.56        248.38        13.14 o                         
   8  10   2        495.40        482.04        30.62 o                         
   9  10   2         64.70         59.62         7.78 o                         
  -5  11   2         24.90         19.82         9.01 o                         
  -4  11   2         89.59         92.47        12.01 o                         
  -3  11   2         34.50         33.03         8.41 o                         
  -2  11   2        646.85        673.08        36.03 o                         
  -1  11   2         10.87         24.62         7.21 o                         
   0  11   2        462.58        448.50        25.22 o                         
   1  11   2         54.64         34.83         7.81 o                         
   2  11   2         18.14         19.89         4.67 o                         
   3  11   2         70.99         55.95         6.37 o                         
   4  11   2        164.36        152.68         9.97 o                         
   5  11   2          4.34          2.37         4.02 o                         
   6  11   2         64.95         64.34         7.22 o                         
   7  11   2        104.91         96.69        11.71 o                         
   8  11   2         17.73         25.69         5.90 o                         
  -4  12   2         46.62         42.03         9.61 o                         
  -3  12   2          6.28         15.61         7.21 o                         
  -1  12   2        100.44        105.08        12.01 o                         
   0  12   2         12.56         16.81         7.21 o                         
   1  12   2          3.75          3.00         6.00 o                         
   2  12   2        628.71        635.24        33.63 o                         
   3  12   2        328.80        346.42        22.22 o                         
   4  12   2        173.45        172.00        10.82 o                         
   5  12   2        317.26        335.38        16.12 o                         
   6  12   2          0.53         -3.17         5.40 o                         
   7  12   2         64.71         72.16         8.03 o                         
   0  13   2        195.18        192.75        16.21 o                         
   1  13   2         18.41         15.61         7.21 o                         
   2  13   2          0.73         -5.40         5.40 o                         
   3  13   2        124.46        111.09        13.21 o                         
   4  13   2          0.13         -3.60         6.00 o                         
   6  13   2         21.57         12.01         8.41 o                         
  -3 -13   3         35.24         51.64        12.61 o                         
  -2 -13   3         84.92         80.91         8.89 o                         
  -1 -13   3         72.30         93.15         9.44 o                         
   0 -13   3        171.01        217.14        13.54 o                         
   1 -13   3        276.44        355.42        30.62 o                         
  -5 -12   3         11.31          7.65         5.44 o                         
  -4 -12   3          0.51         -0.15         4.89 o                         
  -3 -12   3        280.99        326.69        48.61 o                         
  -2 -12   3         81.02         67.82         8.21 o                         
  -1 -12   3        438.74        498.77        52.24 o                         
   0 -12   3        371.37        363.02        18.31 o                         
   1 -12   3         59.41         72.06        16.21 o                         
   2 -12   3        128.04        119.49        19.22 o                         
   3 -12   3        174.84        173.54        15.61 o                         
   4 -12   3          9.36         11.41         7.21 o                         
  -6 -11   3          0.83         -2.98         4.80 o                         
  -5 -11   3        129.88        156.75        10.94 o                         
  -4 -11   3         28.55         28.27         5.89 o                         
  -3 -11   3        345.17        377.48        17.16 o                         
  -2 -11   3          3.51          5.93         4.71 o                         
  -1 -11   3         53.32         57.51         7.44 o                         
   0 -11   3        321.91        319.80        15.77 o                         
   1 -11   3        219.78        191.41        12.18 o                         
   2 -11   3        416.80        430.26        20.48 o                         
   3 -11   3          0.86         -0.32         5.54 o                         
   4 -11   3        468.82        447.83        27.62 o                         
   5 -11   3         54.58         57.05        10.81 o                         
  -8 -10   3          1.22          7.66         4.89 o                         
  -7 -10   3        156.21        165.43        10.77 o                         
  -6 -10   3        399.15        417.58        18.29 o                         
  -5 -10   3        422.48        476.53        19.83 o                         
  -4 -10   3       1256.53       1267.17        68.45 o                         
  -3 -10   3         26.41         20.42         5.09 o                         
  -2 -10   3        460.43        495.25        21.92 o                         
  -1 -10   3        214.39        206.73        11.89 o                         
   0 -10   3        117.47        143.83        10.21 o                         
   1 -10   3          0.01          0.71         3.05 o                         
   2 -10   3          1.46         -3.60         4.46 o                         
   3 -10   3        919.60        865.39       113.76 o                         
   4 -10   3          4.78          5.28         6.61 o                         
   5 -10   3        351.92        339.33        30.92 o                         
   6 -10   3         12.01         12.01         7.81 o                         
  -9  -9   3         17.98         10.21         6.61 o                         
  -8  -9   3          6.23          4.80         4.61 o                         
  -7  -9   3         12.47         11.36         4.76 o                         
  -6  -9   3        219.14        204.18        11.20 o                         
  -5  -9   3        166.15        154.31         9.74 o                         
  -4  -9   3         62.24         88.02         7.61 o                         
  -3  -9   3        149.87        128.87         8.95 o                         
  -2  -9   3        541.03        595.56        32.73 o                         
  -1  -9   3        528.35        512.83        20.74 o                         
   0  -9   3        683.16        769.89        23.02 o                         
   1  -9   3        236.25        244.91        10.15 o                         
   2  -9   3         76.53         61.23         5.06 o                         
   3  -9   3        951.13        851.38       126.37 o                         
   4  -9   3        174.28        164.92        26.72 o                         
   5  -9   3        244.63        211.10        12.10 o                         
   6  -9   3          0.39          1.26         4.18 o                         
   7  -9   3        255.10        237.33        21.02 o                         
 -10  -8   3         64.75         45.04         8.41 o                         
  -9  -8   3         33.78         44.19        13.21 o                         
  -8  -8   3        544.37        599.33        23.65 o                         
  -7  -8   3         44.59         37.69         5.90 o                         
  -6  -8   3        325.26        308.61        14.11 o                         
  -5  -8   3          1.83          5.26         3.59 o                         
  -3  -8   3        373.87        335.71        14.70 o                         
  -2  -8   3         28.31         10.32         4.09 o                         
  -1  -8   3       5914.75       5916.40       151.50 o                         
   0  -8   3       1530.90       1589.26        43.11 o                         
   1  -8   3       1047.80       1026.13        36.93 o                         
   2  -8   3         15.11          7.11         2.96 o                         
   3  -8   3        384.15        357.33        67.52 o                         
   4  -8   3         42.40         61.68        20.72 o                         
   5  -8   3        191.34        187.77        13.81 o                         
   6  -8   3        563.34        565.83        25.82 o                         
   7  -8   3          0.31          0.12         4.18 o                         
   8  -8   3         30.42         23.42         9.01 o                         
 -10  -7   3         49.76         72.06        12.61 o                         
  -9  -7   3        323.53        295.93        14.42 o                         
  -8  -7   3          0.44          1.26         7.51 o                         
  -7  -7   3        586.08        506.95        20.17 o                         
  -6  -7   3        216.27        249.14        12.05 o                         
  -5  -7   3          3.40          3.00         3.16 o                         
  -4  -7   3        260.15        244.65        11.44 o                         
  -3  -7   3        895.05        844.68        29.71 o                         
  -2  -7   3        984.24       1077.62        29.67 o                         
  -1  -7   3         38.32         37.18         3.95 o                         
   0  -7   3       4468.31       4509.33       115.72 o                         
   1  -7   3        229.62        184.99        18.83 o                         
   2  -7   3        143.44        122.09         9.30 o                         
   3  -7   3       2108.90       1809.09        59.72 o                         
   4  -7   3       2900.06       2828.68       130.30 o                         
   5  -7   3        589.62        596.50        46.24 o                         
   6  -7   3        385.86        366.83        23.42 o                         
   7  -7   3         38.80         40.66         9.01 o                         
   8  -7   3        351.86        326.98        15.69 o                         
   9  -7   3         12.57         15.45         6.91 o                         
 -10  -6   3         18.37          9.61         7.81 o                         
  -9  -6   3         21.72         19.67         4.89 o                         
  -8  -6   3        160.31        140.81         9.06 o                         
  -7  -6   3        372.48        407.06        16.58 o                         
  -6  -6   3        133.48        120.23        11.11 o                         
  -5  -6   3       1066.96       1136.49        45.04 o                         
  -4  -6   3        619.63        724.22        25.64 o                         
  -3  -6   3       1144.94       1237.97        50.55 o                         
  -2  -6   3       2997.82       3168.03        99.86 o                         
  -1  -6   3          6.99          2.61         2.22 o                         
   0  -6   3       2830.03       3109.06        79.90 o                         
   1  -6   3        569.64        508.24        34.47 o                         
   2  -6   3       1017.07       1011.09        53.91 o                         
   3  -6   3       3013.60       3058.77        78.99 o                         
   4  -6   3       1746.67       1906.10       126.10 o                         
   5  -6   3       2071.22       2069.15        70.91 o                         
   6  -6   3         18.32         14.25         4.80 o                         
   7  -6   3        107.88         94.27         7.61 o                         
   8  -6   3        256.04        210.89        11.62 o                         
   9  -6   3         11.46         11.55         5.19 o                         
  10  -6   3          2.52         -0.33         5.04 o                         
 -11  -5   3        273.70        315.79        24.02 o                         
 -10  -5   3          0.31         -1.80         7.21 o                         
  -9  -5   3        177.06        153.47         9.38 o                         
  -8  -5   3         23.25         11.53         4.00 o                         
  -7  -5   3        473.93        485.06        18.61 o                         
  -6  -5   3       1576.25       1625.98        52.93 o                         
  -5  -5   3          0.89         -2.44         2.44 o                         
  -4  -5   3        547.14        536.82        19.31 o                         
  -3  -5   3         51.25         46.16         3.41 o                         
  -2  -5   3       1399.94       1448.26        38.27 o                         
  -1  -5   3        246.65        306.97         9.77 o                         
   0  -5   3       2879.35       2704.59        69.64 o                         
   1  -5   3        323.56        288.58        20.57 o                         
   2  -5   3        274.33        254.26         9.12 o                         
   3  -5   3       4723.57       4993.43       231.33 o                         
   4  -5   3       2256.63       2427.50        82.11 o                         
   5  -5   3        226.10        262.09        11.87 o                         
   6  -5   3         44.74         61.48         5.63 o                         
   7  -5   3       1239.40       1140.77        41.13 o                         
   8  -5   3        128.10        141.76         9.49 o                         
   9  -5   3        663.25        662.70        27.92 o                         
  10  -5   3          7.95          1.90         5.04 o                         
  11  -5   3          0.67         -4.90         5.04 o                         
 -11  -4   3        109.89        107.49        14.41 o                         
 -10  -4   3         60.38         63.05        10.81 o                         
  -9  -4   3        638.18        650.86        38.43 o                         
  -8  -4   3        823.57        837.13        29.43 o                         
  -7  -4   3          7.06          4.20         3.00 o                         
  -6  -4   3       1269.62       1248.94        41.12 o                         
  -5  -4   3         46.43         43.01         3.15 o                         
  -4  -4   3        998.01       1074.72        28.71 o                         
  -3  -4   3        223.73        223.37         7.32 o                         
  -2  -4   3       3830.16       4017.43       102.02 o                         
  -1  -4   3       4442.23       4439.89       112.40 o                         
   0  -4   3         37.85         31.08         3.50 o                         
   1  -4   3       7906.81       7565.60       248.12 o                         
   2  -4   3         12.95         21.79         1.87 o                         
   3  -4   3        407.21        389.31        11.22 o                         
   4  -4   3        555.48        546.80        15.01 o                         
   5  -4   3         19.25         26.42         4.80 o                         
   6  -4   3        226.03        307.96        39.30 o                         
   7  -4   3        143.86        111.85         8.71 o                         
   8  -4   3       1589.65       1530.89        72.93 o                         
   9  -4   3         45.67         35.95         5.90 o                         
  10  -4   3         68.76         75.72         8.41 o                         
  11  -4   3         90.73         86.04         8.63 o                         
 -11  -3   3          3.90          4.80         7.81 o                         
 -10  -3   3        169.57        159.73        15.61 o                         
  -9  -3   3         15.85         17.41         7.21 o                         
  -8  -3   3         91.64        117.44         7.21 o                         
  -7  -3   3        217.55        273.14        11.69 o                         
  -6  -3   3        744.96        760.68        21.26 o                         
  -5  -3   3        185.41        215.22         7.45 o                         
  -4  -3   3       1151.50       1184.23        31.21 o                         
  -3  -3   3       1459.96       1568.56        50.06 o                         
  -2  -3   3       1096.74        946.39        25.04 o                         
  -1  -3   3        128.96        159.18        12.91 o                         
   0  -3   3        243.77        242.56         7.44 o                         
   1  -3   3        428.83        439.86        16.24 o                         
   2  -3   3          5.89          1.95         0.98 o                         
   3  -3   3       2880.16       2986.80        75.94 o                         
   4  -3   3       2337.28       2360.86        59.93 o                         
   5  -3   3       2239.48       2247.63        75.78 o                         
   6  -3   3        628.61        505.54        27.62 o                         
   7  -3   3        399.43        605.82        33.03 o                         
   8  -3   3         90.31         83.95         6.75 o                         
   9  -3   3        500.05        514.56        30.62 o                         
  10  -3   3        106.28        116.44         8.89 o                         
  11  -3   3         64.90         55.20         7.18 o                         
 -11  -2   3          8.93         18.01         8.41 o                         
 -10  -2   3        157.58        165.73        15.61 o                         
  -9  -2   3         77.75         84.67        10.81 o                         
  -8  -2   3        122.34        162.13        13.81 o                         
  -7  -2   3         14.79         23.54         2.90 o                         
  -6  -2   3       1874.49       1988.38        51.46 o                         
  -5  -2   3      16110.05      16415.70       411.50 o                         
  -4  -2   3       8628.70       9239.29       232.79 o                         
  -3  -2   3       9971.00      10167.91       256.66 o                         
  -2  -2   3       1281.87       1323.83        34.37 o                         
  -1  -2   3       1478.07       1368.03        65.61 o                         
   0  -2   3       3578.61       3704.35        94.22 o                         
   1  -2   3       1994.05       2109.90       126.37 o                         
   2  -2   3       1373.86       1428.41        36.74 o                         
   3  -2   3       1360.36       1446.54        37.03 o                         
   4  -2   3       3644.81       3674.23       121.36 o                         
   5  -2   3       1616.78       1748.47        59.28 o                         
   6  -2   3         31.18         35.57         4.02 o                         
   7  -2   3         62.23         77.10         6.15 o                         
   8  -2   3        561.64        576.49        22.29 o                         
   9  -2   3         12.23         12.10         4.18 o                         
  10  -2   3         53.21         45.29         6.15 o                         
  11  -2   3         13.46          6.63         4.87 o                         
  12  -2   3         19.02         18.01         8.41 o                         
 -11  -1   3        140.13        148.92        15.01 o                         
 -10  -1   3        119.20        101.48        12.01 o                         
  -9  -1   3         86.55        101.48        11.41 o                         
  -8  -1   3         89.40         78.03         6.57 o                         
  -7  -1   3        192.94        227.58         8.02 o                         
  -6  -1   3        532.78        476.50        14.24 o                         
  -5  -1   3       1957.03       1938.17        60.60 o                         
  -4  -1   3       7367.72       7232.36       222.75 o                         
  -3  -1   3        898.45        898.71        28.57 o                         
  -2  -1   3        648.62        707.38        18.84 o                         
  -1  -1   3       1550.61       1631.30        47.84 o                         
   0  -1   3        755.49        803.71        22.86 o                         
   1  -1   3      19540.63      19365.52       635.91 o                         
   2  -1   3       1599.84       1867.66        47.47 o                         
   3  -1   3         23.50         27.16         3.30 o                         
   4  -1   3        888.56       1008.91        34.51 o                         
   5  -1   3        857.73        806.00        28.60 o                         
   6  -1   3        290.48        279.35        11.89 o                         
   7  -1   3        659.68        668.77        24.81 o                         
   8  -1   3        183.17        181.12        11.71 o                         
   9  -1   3       1014.46       1045.32        37.91 o                         
  10  -1   3          5.18         -1.02         4.20 o                         
  11  -1   3        230.68        252.20        18.61 o                         
  12  -1   3          8.49         12.61         7.81 o                         
 -11   0   3         38.41         37.23         9.01 o                         
 -10   0   3         54.32         49.24         9.01 o                         
  -9   0   3       1138.20       1247.98        44.67 o                         
  -8   0   3        171.75        153.15         9.12 o                         
  -7   0   3       1420.98       1508.32        39.66 o                         
  -6   0   3        717.45        803.01        21.79 o                         
  -5   0   3         59.65         89.25         4.14 o                         
  -4   0   3        296.07        338.26         9.80 o                         
  -3   0   3        584.18        612.47        16.57 o                         
  -2   0   3        944.83        780.64        20.44 o                         
  -1   0   3       2559.34       2642.02        81.08 o                         
   0   0   3       7447.96       8231.33       291.00 o                         
   1   0   3      46211.27      38961.58      1656.61 o                         
   2   0   3       2036.76       2340.11        59.25 o                         
   3   0   3        364.74        394.14        10.67 o                         
   4   0   3         35.86         32.60         2.97 o                         
   5   0   3        631.69        549.42        26.03 o                         
   6   0   3          0.34          1.20         1.42 o                         
   9   0   3         56.38         61.21         8.41 o                         
  10   0   3         85.49         75.66        10.21 o                         
  11   0   3         53.34         54.04         9.61 o                         
  12   0   3         20.86          4.20         7.81 o                         
 -10   1   3        304.19        288.80        18.58 o                         
  -9   1   3        137.73        158.44         9.74 o                         
  -8   1   3        660.20        686.11        26.09 o                         
  -7   1   3        110.88        120.98         7.85 o                         
  -6   1   3         43.64         33.86         2.68 o                         
  -5   1   3       1210.29       1281.44        33.41 o                         
  -4   1   3        212.94        193.07         6.15 o                         
  -3   1   3          7.98         16.70         1.58 o                         
  -2   1   3       1204.70       1480.21        37.95 o                         
  -1   1   3      11361.05      11740.75       297.00 o                         
   0   1   3       1117.12       1217.76        69.24 o                         
   1   1   3       1227.50       1060.12        27.30 o                         
   2   1   3       2659.55       2470.33       172.64 o                         
   3   1   3       2808.93       2793.51        70.84 o                         
   4   1   3        277.97        267.57         7.91 o                         
   5   1   3       6766.99       6925.38       183.79 o                         
   6   1   3        558.08        483.57        13.76 o                         
   7   1   3         11.78         15.08         3.40 o                         
   8   1   3          4.77          8.41         4.20 o                         
   9   1   3        108.31        103.88        11.41 o                         
  10   1   3       1110.71       1064.53        57.65 o                         
  11   1   3         19.15         27.62         8.41 o                         
  12   1   3        292.84        258.21        19.82 o                         
 -11   2   3         19.50         30.62         9.61 o                         
 -10   2   3        122.55        117.09        13.81 o                         
  -9   2   3         73.93         91.92         7.50 o                         
  -8   2   3         90.81         92.45         6.92 o                         
  -7   2   3         26.50         22.75         4.02 o                         
  -6   2   3        992.27        882.26        23.67 o                         
  -5   2   3       6650.04       7098.26       179.14 o                         
  -4   2   3       3272.54       3158.60        80.23 o                         
  -3   2   3       7177.70       7157.75       180.44 o                         
  -2   2   3         25.44         31.76         1.66 o                         
  -1   2   3        251.43        222.05         6.43 o                         
   0   2   3       3356.75       3545.62       104.80 o                         
   1   2   3        705.00        852.10        26.82 o                         
   2   2   3        191.03        231.85         7.61 o                         
   3   2   3         59.85         65.41         5.40 o                         
   4   2   3       6364.28       6262.94       157.80 o                         
   5   2   3        572.91        663.32        18.18 o                         
   6   2   3       3046.52       3068.05        78.65 o                         
   7   2   3        641.59        621.42        17.67 o                         
   8   2   3        199.09        165.13        13.21 o                         
   9   2   3        153.00        135.71        13.21 o                         
  10   2   3          1.40         -5.40         5.40 o                         
  11   2   3        403.51        382.44        25.82 o                         
  12   2   3          5.16          7.81         7.81 o                         
 -11   3   3         16.56          7.81         9.01 o                         
 -10   3   3          3.92          1.20         7.81 o                         
  -9   3   3        115.04         94.88        12.61 o                         
  -8   3   3        107.88        106.49         7.50 o                         
  -7   3   3         42.23         58.33         5.33 o                         
  -6   3   3         24.56         58.48         4.89 o                         
  -5   3   3       1583.21       1676.32        43.47 o                         
  -4   3   3       1718.06       1534.32        39.60 o                         
  -3   3   3          0.19          2.03         1.17 o                         
  -2   3   3       1233.86       1223.85        31.54 o                         
  -1   3   3       4128.91       4400.50       146.62 o                         
   0   3   3         84.71        120.75         3.92 o                         
   1   3   3        504.42        512.75        25.82 o                         
   2   3   3        101.07        101.95         3.57 o                         
   3   3   3         24.04         22.50         1.77 o                         
   4   3   3       4230.41       4571.24       116.06 o                         
   5   3   3        892.55       1031.31        27.34 o                         
   6   3   3       3017.07       3061.54        78.57 o                         
   7   3   3        835.50        807.61        27.55 o                         
   8   3   3        979.56        981.66        52.84 o                         
   9   3   3        998.32       1039.31        56.44 o                         
  10   3   3        176.30        186.75        16.21 o                         
  11   3   3        138.17        132.71        15.01 o                         
  12   3   3         88.88         93.67        12.61 o                         
 -10   4   3        128.85        117.09        15.01 o                         
  -9   4   3        311.59        330.80        23.42 o                         
  -8   4   3        144.61        145.92        14.41 o                         
  -7   4   3        863.52        787.17        40.83 o                         
  -6   4   3         56.18         37.39         4.00 o                         
  -5   4   3        138.93        109.80         4.57 o                         
  -4   4   3         18.46         21.27         2.20 o                         
  -3   4   3        540.39        493.12        13.60 o                         
  -2   4   3       5061.01       5238.77       154.46 o                         
  -1   4   3       8316.21       9038.43       265.19 o                         
   0   4   3      22768.05      23198.30       584.00 o                         
   1   4   3       2683.25       2485.21        63.16 o                         
   2   4   3       4394.63       4660.25       152.93 o                         
   3   4   3       2745.77       2982.23        76.15 o                         
   4   4   3          2.74          2.70         3.90 o                         
   5   4   3        908.88        960.71        32.29 o                         
   6   4   3        365.79        436.27        44.14 o                         
   7   4   3        409.97        446.06        17.00 o                         
   8   4   3        200.41        185.69         9.23 o                         
   9   4   3        385.95        387.25        24.62 o                         
  10   4   3        501.01        492.33        30.62 o                         
  11   4   3         21.79          9.61         8.41 o                         
  12   4   3          4.98          7.81         9.01 o                         
 -10   5   3         32.48         48.04        11.41 o                         
  -9   5   3         35.71         25.22         9.01 o                         
  -8   5   3        715.78        745.13        40.83 o                         
  -7   5   3         41.95         45.04         9.01 o                         
  -6   5   3        589.42        655.06        34.83 o                         
  -5   5   3        619.36        614.51        22.71 o                         
  -4   5   3         62.40         50.10         3.21 o                         
  -3   5   3         36.77         28.96         3.29 o                         
  -2   5   3        179.84        176.87         7.71 o                         
  -1   5   3       2521.38       2488.81        63.39 o                         
   0   5   3       1977.87       2104.67        53.60 o                         
   1   5   3       4769.62       4641.41       152.58 o                         
   2   5   3        594.41        545.59        15.29 o                         
   3   5   3        218.18        165.25         7.85 o                         
   4   5   3        672.06        744.52        32.13 o                         
   5   5   3       1872.49       1912.08        67.55 o                         
   6   5   3        465.76        463.66        17.70 o                         
   7   5   3        350.85        359.75        22.52 o                         
   8   5   3         59.74         50.14         5.47 o                         
   9   5   3          9.62          8.41         7.21 o                         
  10   5   3          0.36          6.00         7.81 o                         
  11   5   3         67.60         53.44        10.81 o                         
  -9   6   3         10.58         15.01         9.01 o                         
  -8   6   3         43.62         36.63         9.61 o                         
  -7   6   3          8.42          7.21         6.61 o                         
  -6   6   3        560.92        601.02        33.03 o                         
  -5   6   3        148.59        120.10        12.01 o                         
  -4   6   3       1996.44       2222.57        67.28 o                         
  -3   6   3       1967.07       1990.34        51.90 o                         
  -2   6   3        260.29        264.01         8.56 o                         
  -1   6   3        331.68        284.95        11.87 o                         
   0   6   3       1419.06       1313.08        63.82 o                         
   1   6   3        609.63        650.06        18.08 o                         
   2   6   3       1514.36       1740.71        45.41 o                         
   3   6   3       6583.43       6577.12       194.46 o                         
   4   6   3       5021.38       5113.94       160.56 o                         
   5   6   3        608.78        589.31        21.72 o                         
   6   6   3        842.45        833.34        29.23 o                         
   7   6   3         18.73         17.03         4.02 o                         
   8   6   3         58.76         64.89         6.33 o                         
   9   6   3          1.16          0.60         4.00 o                         
  10   6   3          0.42          2.40         7.21 o                         
  11   6   3         54.99         42.03        10.81 o                         
  -9   7   3        154.89        159.13        18.01 o                         
  -8   7   3        257.42        232.38        19.82 o                         
  -7   7   3          7.99         -2.40         6.61 o                         
  -6   7   3          5.88         -4.80         6.00 o                         
  -5   7   3        237.93        224.58        16.81 o                         
  -4   7   3        331.63        328.40        20.42 o                         
  -3   7   3       1158.85       1167.33        37.43 o                         
  -2   7   3         78.70         31.83         5.40 o                         
  -1   7   3        951.54        943.83        32.54 o                         
   0   7   3       1422.49       1386.99        36.83 o                         
   1   7   3       2245.64       2294.79        59.70 o                         
   2   7   3         77.97         76.57         4.11 o                         
   3   7   3        505.10        559.58        28.22 o                         
   4   7   3       1572.63       1624.73        53.75 o                         
   5   7   3        815.17        806.09        30.02 o                         
   6   7   3        118.18        132.03         8.27 o                         
   7   7   3         12.20         12.61         4.25 o                         
   8   7   3        934.50        932.68        52.81 o                         
   9   7   3        303.44        318.84        14.70 o                         
  10   7   3        282.42        312.79        23.42 o                         
  11   7   3         29.44         24.02         9.61 o                         
  -8   8   3        427.82        435.89        29.42 o                         
  -7   8   3        668.21        676.68        38.43 o                         
  -6   8   3         23.75         36.03         9.01 o                         
  -5   8   3        335.50        334.41        22.22 o                         
  -4   8   3        118.00        114.69        12.01 o                         
  -3   8   3        394.94        445.03        17.16 o                         
  -1   8   3       1779.80       1738.54        54.22 o                         
   0   8   3       3004.52       2796.47        72.15 o                         
   1   8   3        282.48        282.50         9.67 o                         
   2   8   3       3755.26       3814.43       120.71 o                         
   3   8   3          1.39         -0.49         1.69 o                         
   4   8   3         11.13          3.30         3.40 o                         
   5   8   3         69.50         86.58         7.81 o                         
   6   8   3        243.62        221.98        11.25 o                         
   7   8   3        509.78        519.25        20.51 o                         
   8   8   3        315.47        283.06        13.76 o                         
   9   8   3        471.66        505.20        20.76 o                         
  10   8   3         15.80         13.21         9.01 o                         
  -7   9   3        165.34        195.76        18.61 o                         
  -6   9   3          7.79          6.61         7.81 o                         
  -5   9   3        503.99        501.34        30.02 o                         
  -4   9   3        191.10        207.16        16.21 o                         
  -3   9   3        593.37        566.19        31.22 o                         
  -2   9   3          1.48          1.80         3.30 o                         
  -1   9   3         12.14         27.62         5.40 o                         
   1   9   3        681.19        692.04        25.20 o                         
   2   9   3        117.84        131.18         8.21 o                         
   3   9   3        281.04        156.72        11.41 o                         
   4   9   3        517.60        442.86        18.01 o                         
   5   9   3        615.16        605.10        23.07 o                         
   6   9   3         40.45         39.11         9.91 o                         
   7   9   3         90.74         74.47        10.51 o                         
   8   9   3         71.33         69.45         7.64 o                         
   9   9   3         22.74         17.66         8.11 o                         
  10   9   3          0.51          2.15         4.89 o                         
  -6  10   3        215.59        196.96        18.61 o                         
  -5  10   3        131.40        102.08        13.21 o                         
  -4  10   3       1527.06       1534.64        74.46 o                         
  -3  10   3        319.77        319.99        21.62 o                         
  -1  10   3        177.72        236.81        11.67 o                         
   0  10   3         92.40         93.67        10.81 o                         
   2  10   3          0.30          7.21         5.40 o                         
   3  10   3       1543.49       1510.43        50.69 o                         
   4  10   3        495.86        451.86        18.44 o                         
   5  10   3        323.19        301.60        33.30 o                         
   6  10   3        181.79        209.28        11.46 o                         
   7  10   3         12.95          4.04         4.61 o                         
   8  10   3         36.22         39.73         6.57 o                         
   9  10   3         50.00         47.06         6.92 o                         
  -5  11   3        297.60        330.20        24.02 o                         
  -4  11   3        168.80        198.76        17.41 o                         
  -3  11   3        760.05        807.58        42.63 o                         
  -2  11   3          1.41         -4.80         6.00 o                         
  -1  11   3          1.56         -4.20         5.40 o                         
   0  11   3         87.23        103.88        12.01 o                         
   1  11   3        417.59        401.06        23.42 o                         
   2  11   3         72.31         79.86        10.81 o                         
   3  11   3        140.88        115.89        12.61 o                         
   4  11   3         85.71         59.19         6.57 o                         
   5  11   3        253.42        278.68        24.59 o                         
   6  11   3         13.61         11.36         4.87 o                         
   7  11   3         34.15         33.00         6.15 o                         
   8  11   3         79.43         76.05         8.03 o                         
   9  11   3          9.34          6.15         5.19 o                         
  -4  12   3         88.20         94.88        13.21 o                         
  -3  12   3         69.11         66.05        10.81 o                         
  -1  12   3        369.22        411.87        24.62 o                         
   0  12   3        338.04        374.64        23.42 o                         
   1  12   3        298.30        281.02        19.82 o                         
   2  12   3        237.43        239.59        18.01 o                         
   3  12   3         86.74        103.28        12.61 o                         
   4  12   3         65.67         59.45        10.21 o                         
   5  12   3          5.95          9.61         7.21 o                         
   6  12   3         28.01         17.51         6.61 o                         
   7  12   3         33.41         31.84         6.37 o                         
   0  13   3        311.73        319.99        21.62 o                         
   1  13   3        127.05        135.71        14.41 o                         
   2  13   3          7.20         12.61         7.21 o                         
   3  13   3          5.75          1.20         6.61 o                         
   4  13   3        442.88        413.67        25.82 o                         
  -2 -13   4        198.19        205.98        13.22 o                         
  -1 -13   4          0.32          1.68         5.40 o                         
   0 -13   4         52.12         67.25        16.81 o                         
   1 -13   4        103.00        138.71        21.62 o                         
  -4 -12   4        313.43        379.29        38.13 o                         
  -3 -12   4        277.49        341.17        22.82 o                         
  -2 -12   4        106.53        120.12        10.33 o                         
  -1 -12   4        229.61        276.47        15.10 o                         
   0 -12   4         20.03         29.32         6.86 o                         
   1 -12   4         47.77         63.05        16.21 o                         
   2 -12   4         32.86         40.83        15.61 o                         
   3 -12   4         44.99         53.29         8.81 o                         
   4 -12   4         76.55         64.85        10.81 o                         
  -6 -11   4         41.77         49.33         7.21 o                         
  -5 -11   4        252.95        282.16        37.80 o                         
  -4 -11   4          0.12         -1.85         4.55 o                         
  -3 -11   4          0.87          2.83         4.71 o                         
  -2 -11   4         32.76         31.70         6.18 o                         
  -1 -11   4        154.16        187.47        11.99 o                         
   0 -11   4          2.60          7.60         4.93 o                         
   1 -11   4        600.50        675.91        26.87 o                         
   2 -11   4         43.55         42.24         7.40 o                         
   3 -11   4         16.24         16.18         6.33 o                         
   4 -11   4          4.74          0.54         5.64 o                         
   5 -11   4         44.59         46.45         8.08 o                         
  -7 -10   4        298.04        336.44        21.92 o                         
  -6 -10   4         84.59         73.39         7.78 o                         
  -5 -10   4         98.00         88.55         8.37 o                         
  -4 -10   4         25.08         38.64         6.20 o                         
  -3 -10   4          0.30         -4.17         4.17 o                         
  -2 -10   4          4.93          9.01         6.31 o                         
  -1 -10   4        226.48        251.44        15.31 o                         
   0 -10   4       1232.62       1353.08        46.86 o                         
   1 -10   4         16.73         26.77         4.42 o                         
   2 -10   4        938.07        922.08        54.91 o                         
   3 -10   4          0.46          0.37         5.09 o                         
   4 -10   4          0.17         -3.95         4.89 o                         
   5 -10   4          0.70          0.28         5.04 o                         
   6 -10   4        150.57        157.00        11.67 o                         
  -8  -9   4         32.36         31.27         6.06 o                         
  -7  -9   4         96.00         97.88         8.63 o                         
  -6  -9   4        399.29        445.08        18.88 o                         
  -5  -9   4         41.76         36.10         5.76 o                         
  -4  -9   4        113.76        103.77         8.71 o                         
  -3  -9   4        344.12        328.37        27.92 o                         
  -2  -9   4        926.74        965.74        58.25 o                         
  -1  -9   4        171.47        178.81        10.99 o                         
   0  -9   4        682.34        727.59        22.06 o                         
   1  -9   4        949.45        880.74        25.76 o                         
   2  -9   4         76.26         92.08        12.22 o                         
   3  -9   4          3.19          6.20         4.89 o                         
   4  -9   4        213.37        178.40        15.61 o                         
   5  -9   4        286.69        292.72        15.03 o                         
   6  -9   4         57.92         60.20         7.64 o                         
   7  -9   4        172.42        186.30        12.10 o                         
  -9  -8   4         81.66         69.81        11.41 o                         
  -8  -8   4          0.19         -0.21         4.18 o                         
  -7  -8   4         58.37         66.92         8.41 o                         
  -6  -8   4        132.44        139.58         8.89 o                         
  -5  -8   4         16.95          7.21         4.80 o                         
  -4  -8   4        869.44       1006.16        35.18 o                         
  -3  -8   4          2.79         12.80        12.01 o                         
  -2  -8   4       1301.97       1414.56        82.24 o                         
  -1  -8   4        146.33        137.34         8.17 o                         
   0  -8   4        416.67        438.84        14.51 o                         
   1  -8   4         79.01         58.87         7.08 o                         
   2  -8   4        442.35        426.65        15.82 o                         
   3  -8   4        106.29        112.44        26.12 o                         
   4  -8   4        128.79        129.93         9.12 o                         
   5  -8   4        193.07        203.95        11.67 o                         
   6  -8   4        218.02        248.60        13.16 o                         
   7  -8   4        110.74        104.06         8.63 o                         
   8  -8   4         44.05         37.23         9.61 o                         
  -9  -7   4          7.66         12.99         5.04 o                         
  -8  -7   4         37.94         26.87         5.47 o                         
  -7  -7   4          2.32         -2.40         3.89 o                         
  -6  -7   4        123.65        135.40        13.81 o                         
  -5  -7   4         23.35         17.31         6.00 o                         
  -4  -7   4        176.64        195.82        10.08 o                         
  -3  -7   4        178.75        187.36        16.51 o                         
  -2  -7   4         26.57         59.45         7.21 o                         
  -1  -7   4        124.41        124.93         6.23 o                         
   0  -7   4       1186.67       1194.43        32.87 o                         
   1  -7   4       3854.61       3747.72       225.88 o                         
   2  -7   4        343.06        382.02        33.06 o                         
   3  -7   4        922.56        968.78        40.53 o                         
   4  -7   4        396.04        377.06        16.54 o                         
   5  -7   4         52.66         29.28         5.10 o                         
   6  -7   4        123.93        105.08        12.01 o                         
   7  -7   4          4.78          7.75         4.61 o                         
   8  -7   4        448.52        466.22        20.37 o                         
   9  -7   4         10.30         16.35         5.63 o                         
 -10  -6   4         85.00         72.66        12.61 o                         
  -9  -6   4         41.63         60.02         6.77 o                         
  -8  -6   4       1097.58       1147.83        40.53 o                         
  -7  -6   4        624.97        596.36        22.64 o                         
  -6  -6   4        379.48        398.69        16.41 o                         
  -5  -6   4        441.96        469.16        18.02 o                         
  -4  -6   4         20.17         34.62         4.44 o                         
  -3  -6   4        384.58        342.38        11.11 o                         
  -2  -6   4        212.37        197.18         7.60 o                         
  -1  -6   4       1656.52       1673.71        44.32 o                         
   0  -6   4       3296.89       3245.65        83.53 o                         
   1  -6   4       2194.30       1985.63       137.12 o                         
   2  -6   4       4809.78       4466.20       212.05 o                         
   3  -6   4         32.76         36.27         4.73 o                         
   4  -6   4          2.43          3.04         3.32 o                         
   5  -6   4        521.01        445.53        18.26 o                         
   6  -6   4         23.15         31.37         4.87 o                         
   7  -6   4          2.01         -1.20         6.00 o                         
   8  -6   4          7.80         14.04         5.04 o                         
   9  -6   4        534.36        502.65        21.64 o                         
  10  -6   4          4.13          0.00         5.04 o                         
 -10  -5   4          7.49         10.21         8.41 o                         
  -9  -5   4        339.18        315.33        14.14 o                         
  -8  -5   4         95.13         92.95         7.50 o                         
  -7  -5   4        663.05        670.69        24.51 o                         
  -6  -5   4         23.93         16.84         3.75 o                         
  -5  -5   4         47.72         56.37         5.70 o                         
  -4  -5   4          5.50          6.52         2.88 o                         
  -3  -5   4       1575.00       1646.37        67.49 o                         
  -2  -5   4        247.49        213.42         7.60 o                         
  -1  -5   4       1747.00       1871.46        48.77 o                         
   0  -5   4         60.58         79.89         4.44 o                         
   1  -5   4        181.62        190.09        17.47 o                         
   2  -5   4        196.26        195.90         7.05 o                         
   3  -5   4          2.27          2.10         1.47 o                         
   4  -5   4       4499.83       4726.82       157.51 o                         
   5  -5   4       1890.44       1830.56        69.96 o                         
   6  -5   4       1677.31       1633.02        56.97 o                         
   7  -5   4         87.86         70.83        10.81 o                         
   8  -5   4          0.04         21.24         7.51 o                         
   9  -5   4          5.72          0.23         5.40 o                         
  10  -5   4        217.74        204.32        13.51 o                         
  11  -5   4         33.30         28.82         9.01 o                         
 -11  -4   4        127.68        138.11        16.21 o                         
 -10  -4   4         57.76         70.26        11.41 o                         
  -9  -4   4         44.76         65.45        10.81 o                         
  -8  -4   4       1419.63       1403.88        46.74 o                         
  -7  -4   4        367.55        353.39        14.42 o                         
  -6  -4   4          1.94          5.63         3.32 o                         
  -5  -4   4        295.97        303.73         9.98 o                         
  -4  -4   4       4155.90       4045.72       103.11 o                         
  -3  -4   4       1665.63       1649.17        42.87 o                         
  -2  -4   4      12247.57      11704.32       294.08 o                         
  -1  -4   4          3.68          3.26         1.65 o                         
   0  -4   4       3576.20       3435.28        87.43 o                         
   1  -4   4         91.33        103.52         4.57 o                         
   2  -4   4        859.64        878.99        43.99 o                         
   3  -4   4        767.72        615.86        25.44 o                         
   4  -4   4         32.12         37.34         4.70 o                         
   5  -4   4       3895.58       3664.39       122.28 o                         
   6  -4   4        249.05        274.48        12.52 o                         
   7  -4   4        291.67        315.75        14.22 o                         
   8  -4   4         41.35         42.46         5.63 o                         
   9  -4   4        152.85        128.01         9.23 o                         
  10  -4   4          3.44          7.01         5.29 o                         
  11  -4   4         61.92         55.17         7.50 o                         
 -11  -3   4        163.10        145.92        16.21 o                         
 -10  -3   4        144.14        133.91        14.41 o                         
  -9  -3   4         79.78         60.65        10.21 o                         
  -8  -3   4         51.88         52.83         5.33 o                         
  -7  -3   4       1487.80       1514.13        49.63 o                         
  -6  -3   4        222.78        194.98         7.45 o                         
  -5  -3   4         19.14         25.11         2.80 o                         
  -4  -3   4        173.10        175.28        14.56 o                         
  -3  -3   4       2954.05       2949.11        75.37 o                         
  -2  -3   4          6.53          3.84         1.57 o                         
  -1  -3   4        198.14        210.17        10.90 o                         
   0  -3   4       1124.63       1134.11        29.80 o                         
   1  -3   4        734.27        667.69        23.92 o                         
   2  -3   4        426.44        356.71        13.81 o                         
   3  -3   4       1209.23       1187.66        31.22 o                         
   4  -3   4        371.06        399.26        11.31 o                         
   5  -3   4       1024.10       1053.67        36.87 o                         
   6  -3   4          5.76         -0.51         3.60 o                         
   7  -3   4        443.04        442.19        17.83 o                         
   8  -3   4        284.17        349.55        15.27 o                         
   9  -3   4        136.06        104.86        12.61 o                         
  10  -3   4        677.21        716.05        28.44 o                         
  11  -3   4          0.56         -1.88         5.04 o                         
 -11  -2   4          2.87          7.81         7.81 o                         
 -10  -2   4          0.04          4.20         7.21 o                         
  -9  -2   4          6.34          9.01         6.61 o                         
  -8  -2   4        245.67        263.61        18.61 o                         
  -7  -2   4        155.83        159.61         6.62 o                         
  -6  -2   4       3126.45       3055.01        78.57 o                         
  -5  -2   4        977.24       1118.34        29.84 o                         
  -4  -2   4        186.21        218.84         7.32 o                         
  -3  -2   4         73.95         77.26         4.61 o                         
  -2  -2   4       1248.23       1180.18        30.97 o                         
  -1  -2   4       2815.58       2632.12        78.43 o                         
   0  -2   4        913.60        995.71        26.29 o                         
   1  -2   4       4988.02       5556.87       226.58 o                         
   2  -2   4       7367.34       7412.45       186.76 o                         
   3  -2   4        477.52        562.71        15.27 o                         
   4  -2   4        873.86        947.98        24.81 o                         
   5  -2   4        883.89        865.33        30.73 o                         
   6  -2   4         84.82         79.04        19.52 o                         
   7  -2   4          0.85          8.29         3.32 o                         
   8  -2   4        329.30        324.81        14.44 o                         
   9  -2   4        337.11        321.15        14.64 o                         
  10  -2   4         17.90         13.21         5.10 o                         
  11  -2   4          7.22          2.22         4.87 o                         
  12  -2   4        148.20        157.33        15.01 o                         
 -11  -1   4         33.08         33.63         9.61 o                         
 -10  -1   4         12.83          3.60         7.21 o                         
  -9  -1   4        114.24        112.29        12.01 o                         
  -8  -1   4         31.45         39.69         5.29 o                         
  -7  -1   4        660.11        713.17        24.38 o                         
  -6  -1   4          4.30          0.93         1.48 o                         
  -5  -1   4          0.93          1.05         1.54 o                         
  -4  -1   4       2898.23       2871.26        73.06 o                         
  -3  -1   4       6956.07       7424.07       187.62 o                         
  -2  -1   4        179.71        178.50         7.51 o                         
  -1  -1   4       4993.76       4806.15       149.07 o                         
   0  -1   4         11.65         10.57         1.30 o                         
   1  -1   4       6802.32       7290.74       213.42 o                         
   2  -1   4       4088.99       3984.15       100.53 o                         
   3  -1   4        165.69        152.74         4.94 o                         
   4  -1   4       2198.19       2319.42        59.28 o                         
   5  -1   4        996.64        986.19        34.32 o                         
   6  -1   4       4882.25       4891.66       161.96 o                         
   7  -1   4        151.43        142.91         8.03 o                         
   8  -1   4          1.17         -3.16         3.16 o                         
   9  -1   4          5.41          4.30         4.02 o                         
  10  -1   4          0.48         -1.80         4.80 o                         
  11  -1   4         96.92         75.06        10.21 o                         
  12  -1   4          6.33         14.41         7.81 o                         
 -10   0   4        225.47        200.56        16.81 o                         
  -9   0   4         30.78         41.03         5.94 o                         
  -8   0   4         92.87         86.30         7.00 o                         
  -7   0   4         45.10         39.63         5.38 o                         
  -6   0   4          2.10          3.61         2.02 o                         
  -5   0   4       3816.62       3603.24        91.75 o                         
  -4   0   4       2893.12       2854.18        72.82 o                         
  -3   0   4       3415.33       3861.44        98.07 o                         
  -2   0   4        662.44        633.72        17.03 o                         
  -1   0   4        790.11        868.88        43.71 o                         
   0   0   4       1972.93       2167.95        81.62 o                         
   1   0   4        657.32        656.98        20.26 o                         
   2   0   4       4668.85       4563.56       157.27 o                         
   3   0   4       3219.60       3280.39        83.09 o                         
   4   0   4       1817.23       1996.40        51.09 o                         
   5   0   4       8646.06       8847.20       289.65 o                         
   6   0   4        576.29        560.77        15.53 o                         
   9   0   4         69.43         56.13        15.91 o                         
  10   0   4         19.90         10.21         6.61 o                         
  11   0   4         44.53         34.23         7.81 o                         
  12   0   4          0.66         -4.80         6.61 o                         
 -10   1   4         83.47         69.66        10.81 o                         
  -9   1   4          0.86          0.66         4.44 o                         
  -8   1   4         40.92         42.36         5.29 o                         
  -7   1   4        837.47        921.17        33.28 o                         
  -6   1   4         59.89         89.15         5.17 o                         
  -5   1   4        222.21        176.78         6.18 o                         
  -4   1   4       2655.79       2750.93        70.28 o                         
  -3   1   4          6.47         10.37         1.30 o                         
  -2   1   4       1003.31        972.38        25.38 o                         
  -1   1   4         16.43         16.74         2.81 o                         
   0   1   4        398.18        403.75        18.18 o                         
   1   1   4          1.23         -0.88         0.88 o                         
   2   1   4        565.07        400.48        37.23 o                         
   3   1   4          0.44         10.91         2.43 o                         
   4   1   4        225.75        242.85         9.00 o                         
   5   1   4        295.84        343.60        10.30 o                         
   6   1   4       2217.04       2178.62        56.17 o                         
   8   1   4          4.58          3.57         3.59 o                         
   9   1   4       1093.66       1051.92        56.44 o                         
  10   1   4        131.08        138.11        12.61 o                         
  11   1   4         38.06         43.83         9.01 o                         
  12   1   4         83.90         67.85        10.81 o                         
 -10   2   4         21.84         26.42         9.01 o                         
  -9   2   4        119.52        213.77        18.01 o                         
  -8   2   4        598.56        596.87        23.35 o                         
  -7   2   4        478.61        516.95        20.38 o                         
  -6   2   4       2826.27       2791.83        71.64 o                         
  -5   2   4        398.81        329.79         9.98 o                         
  -4   2   4         17.29         25.24         2.12 o                         
  -3   2   4        223.76        247.27         7.41 o                         
  -2   2   4          4.06         11.98         1.55 o                         
  -1   2   4       7235.70       7275.46       213.85 o                         
   0   2   4       2161.50       2228.22        66.33 o                         
   1   2   4      10129.57      10096.07       310.58 o                         
   2   2   4       1804.35       1822.70        46.38 o                         
   3   2   4       3673.61       3473.93        87.89 o                         
   4   2   4         21.79         55.12         3.79 o                         
   5   2   4        525.69        668.37        19.08 o                         
   6   2   4        798.97        748.76        20.48 o                         
   7   2   4       1089.56       1093.13        29.46 o                         
   8   2   4        108.12         97.88        10.21 o                         
   9   2   4          5.69         -5.40         5.40 o                         
  10   2   4        579.13        582.40        34.23 o                         
  11   2   4          6.45         10.81         7.81 o                         
  12   2   4         19.22         22.22         9.01 o                         
 -10   3   4         12.94         22.82         9.01 o                         
  -9   3   4          5.52         -1.80         6.61 o                         
  -7   3   4       1061.56       1183.42        58.25 o                         
  -6   3   4        308.86        345.18        14.18 o                         
  -5   3   4        636.03        698.10        19.26 o                         
  -4   3   4       2336.32       2262.38        58.14 o                         
  -3   3   4        568.30        658.83        17.74 o                         
  -2   3   4       1619.85       1704.69        43.79 o                         
  -1   3   4       3144.75       3409.15       100.96 o                         
   0   3   4        256.57        244.46        11.41 o                         
   1   3   4       2237.09       2203.14        55.89 o                         
   2   3   4        162.22        165.19         6.33 o                         
   3   3   4       2857.84       2937.83        86.91 o                         
   4   3   4         17.54         20.27         2.31 o                         
   5   3   4        961.23       1100.53        33.11 o                         
   6   3   4       3001.64       3040.77        78.06 o                         
   7   3   4          2.71          7.16        10.21 o                         
   8   3   4        473.62        446.09        27.02 o                         
   9   3   4        226.62        176.54        15.01 o                         
  10   3   4        191.23        195.76        16.81 o                         
  11   3   4         42.88         43.83        10.21 o                         
  12   3   4         70.75         74.46        12.01 o                         
 -10   4   4        295.19        322.40        24.02 o                         
  -9   4   4          0.18         -0.60         7.81 o                         
  -8   4   4        104.77         95.48        12.61 o                         
  -7   4   4          6.83         12.01         6.61 o                         
  -6   4   4        579.10        557.78        30.62 o                         
  -5   4   4        834.09        889.72        24.10 o                         
  -4   4   4        289.32        336.94        10.05 o                         
  -3   4   4       7504.33       7509.69       188.82 o                         
  -2   4   4       3952.33       3928.56       116.17 o                         
  -1   4   4       2386.93       2143.60       101.15 o                         
   0   4   4       1733.64       1843.24        47.26 o                         
   1   4   4       3408.72       3433.85        86.84 o                         
   2   4   4       2517.24       2637.85        66.94 o                         
   3   4   4         44.09         37.53         7.21 o                         
   4   4   4       6618.75       6485.96       164.59 o                         
   5   4   4        527.92        506.76        14.46 o                         
   6   4   4       2505.20       2458.27        78.76 o                         
   7   4   4       1089.01       1060.32        35.77 o                         
   8   4   4          9.50          7.21         3.32 o                         
   9   4   4          0.13         -0.60         5.40 o                         
  10   4   4        265.29        255.20        19.82 o                         
  11   4   4          1.66          6.00         8.41 o                         
  12   4   4          0.18         -1.20         8.41 o                         
 -10   5   4          0.46         -6.61         7.81 o                         
  -9   5   4         26.38         24.02         9.01 o                         
  -8   5   4          6.48          9.61         7.81 o                         
  -7   5   4          6.73         13.81         7.21 o                         
  -6   5   4          0.21          2.40         6.00 o                         
  -5   5   4        214.81        241.99        16.81 o                         
  -4   5   4       2044.07       1914.35        58.39 o                         
  -3   5   4        640.27        724.69        23.33 o                         
  -2   5   4       2232.46       2061.98        53.27 o                         
  -1   5   4         42.04         44.32         4.50 o                         
   0   5   4       4383.61       4358.33       110.36 o                         
   1   5   4       8808.82       9555.69       241.06 o                         
   2   5   4       5891.97       6125.84       154.83 o                         
   3   5   4         13.59         21.81         1.85 o                         
   4   5   4       3289.33       3045.79        96.63 o                         
   5   5   4        760.19        746.14        26.33 o                         
   6   5   4          3.36         11.41         4.80 o                         
   7   5   4         10.88          1.08         3.16 o                         
   8   5   4         20.80         15.27         4.50 o                         
   9   5   4       1400.94       1448.23        76.86 o                         
  10   5   4        193.24        192.75        16.81 o                         
  11   5   4        663.89        668.87        40.23 o                         
  -9   6   4        124.79        112.89        15.01 o                         
  -8   6   4         27.57         38.43         9.61 o                         
  -7   6   4        873.94        913.21        47.44 o                         
  -6   6   4         60.03         50.44         9.01 o                         
  -5   6   4         83.15         65.45         9.01 o                         
  -4   6   4       1229.21       1407.03        43.60 o                         
  -3   6   4        630.30        687.77        22.74 o                         
  -2   6   4         44.08         42.15         3.75 o                         
  -1   6   4         58.56         69.03         3.89 o                         
   0   6   4        772.01        621.35        16.99 o                         
   1   6   4       1788.48       1731.54        44.85 o                         
   2   6   4        449.23        423.85        12.44 o                         
   3   6   4       4999.53       4882.95       124.60 o                         
   4   6   4         47.50         80.46         7.81 o                         
   5   6   4        499.88        512.10        19.48 o                         
   6   6   4        144.30        137.15         8.27 o                         
   7   6   4        253.11        223.96        10.82 o                         
   8   6   4        220.20        228.53        11.37 o                         
   9   6   4        122.61        122.62         8.46 o                         
  10   6   4        345.72        345.21        24.62 o                         
  11   6   4          0.13         -1.20         7.81 o                         
  -8   7   4        698.68        779.36        43.83 o                         
  -7   7   4        304.33        312.79        22.22 o                         
  -6   7   4        705.69        808.18        42.63 o                         
  -5   7   4        166.70        175.94        15.01 o                         
  -4   7   4         17.10          6.00         5.40 o                         
  -3   7   4         16.31         45.51        11.11 o                         
  -2   7   4       2171.08       2208.80        66.94 o                         
  -1   7   4        112.42        109.65         6.06 o                         
   0   7   4        743.51        758.64        28.22 o                         
   1   7   4       1333.24       1430.00        38.02 o                         
   2   7   4        178.77        145.76         5.76 o                         
   3   7   4          2.55         -2.55         2.55 o                         
   4   7   4        125.60        114.69         9.61 o                         
   5   7   4       4310.47       4269.88       134.86 o                         
   6   7   4         62.77         62.55         6.61 o                         
   7   7   4        302.39        297.54        13.76 o                         
   8   7   4        121.33        134.68        15.01 o                         
   9   7   4          0.21         -0.17         4.32 o                         
  10   7   4         37.68         35.43         9.61 o                         
  11   7   4          4.03          6.61         8.41 o                         
  -8   8   4          0.17         -7.81         7.81 o                         
  -7   8   4        528.16        525.36        32.43 o                         
  -6   8   4          1.32         -4.80         6.61 o                         
  -5   8   4          5.58          2.40         6.00 o                         
  -4   8   4          1.57          2.40         6.00 o                         
  -3   8   4       1093.03       1170.69        38.34 o                         
  -2   8   4        200.32        117.09         9.61 o                         
  -1   8   4       1918.95       1991.17        61.83 o                         
   0   8   4         52.38         55.71         5.19 o                         
   1   8   4        541.60        531.24        15.92 o                         
   2   8   4         81.32         85.16        14.41 o                         
   4   8   4        971.19       1005.08        46.24 o                         
   5   8   4        270.42        348.16        15.07 o                         
   6   8   4        633.60        620.54        23.68 o                         
   7   8   4         44.83         41.39         5.72 o                         
   8   8   4        140.23        121.83         9.12 o                         
   9   8   4          4.58         -3.00         6.31 o                         
  10   8   4        164.76        168.73        16.81 o                         
  -7   9   4          6.79          1.80         7.81 o                         
  -6   9   4        425.12        434.69        28.22 o                         
  -5   9   4         70.05         77.46        11.41 o                         
  -4   9   4          3.04          0.60         6.00 o                         
  -3   9   4        367.34        420.87        25.22 o                         
  -2   9   4        666.56        572.75        80.16 o                         
  -1   9   4        216.39        234.43        11.25 o                         
   0   9   4         34.47         40.45         4.76 o                         
   1   9   4       1697.32       1687.16        73.26 o                         
   2   9   4        212.60        197.96        11.41 o                         
   3   9   4          5.21          5.69         3.59 o                         
   4   9   4        634.39        734.32        36.63 o                         
   6   9   4        289.47        306.58        14.22 o                         
   7   9   4         15.24         14.45         9.61 o                         
   8   9   4        161.19        135.01        19.22 o                         
   9   9   4        185.23        165.24        11.02 o                         
  10   9   4        155.48        129.84        23.42 o                         
  -6  10   4         11.12         14.41         8.41 o                         
  -5  10   4        223.80        233.59        19.22 o                         
  -4  10   4         41.60         43.23         9.61 o                         
  -3  10   4        128.61        116.49        12.61 o                         
  -2  10   4         29.72         37.81         5.29 o                         
  -1  10   4        131.55        153.29        12.91 o                         
   0  10   4       1500.85       1494.47        66.05 o                         
   1  10   4        132.05        148.92        13.81 o                         
   2  10   4       2060.46       1972.99        85.27 o                         
   3  10   4        238.10        252.80        18.01 o                         
   4  10   4         13.28         15.31         4.18 o                         
   5  10   4         22.21         11.11         4.25 o                         
   6  10   4         15.11         15.69         8.41 o                         
   7  10   4         56.88         57.89         7.00 o                         
   8  10   4         33.66         31.64         6.15 o                         
   9  10   4        141.82        147.81        11.02 o                         
  -5  11   4          8.91          0.00         7.81 o                         
  -4  11   4          1.30          5.40         7.21 o                         
  -3  11   4        223.98        260.61        19.82 o                         
  -2  11   4        324.17        318.79        21.02 o                         
  -1  11   4         69.67         76.86        10.21 o                         
   0  11   4         28.52         33.03         8.41 o                         
   1  11   4       1233.37       1318.53        60.05 o                         
   2  11   4        308.88        293.03        19.82 o                         
   3  11   4        245.68        271.42        19.22 o                         
   4  11   4          0.13         -4.80         5.40 o                         
   5  11   4        495.40        477.56        19.94 o                         
   6  11   4         56.49         54.57         6.75 o                         
   7  11   4        274.78        244.09        13.37 o                         
   8  11   4         15.48          6.00         5.10 o                         
   9  11   4          3.79         10.21         5.47 o                         
  -4  12   4        181.43        182.55        18.01 o                         
  -3  12   4        176.40        204.76        18.01 o                         
  -1  12   4        365.69        421.48        25.22 o                         
   0  12   4          2.69          1.20         6.00 o                         
   1  12   4         29.54         27.02         7.81 o                         
   2  12   4        288.50        284.63        19.82 o                         
   3  12   4         19.41         19.22         7.81 o                         
   4  12   4        228.82        277.42        19.82 o                         
   5  12   4        125.00        105.08        13.21 o                         
   6  12   4        279.18        301.98        21.62 o                         
   7  12   4         11.92          8.71         5.70 o                         
   0  13   4          0.58          7.81         7.21 o                         
   1  13   4        404.50        364.43        24.02 o                         
   2  13   4         33.12         52.84        10.21 o                         
   3  13   4        183.50        218.57        18.01 o                         
   4  13   4          0.36          0.60         6.61 o                         
  -3 -12   5         31.38         48.88         7.64 o                         
  -2 -12   5         40.69         41.10         7.09 o                         
  -1 -12   5          5.99          5.68         6.00 o                         
   0 -12   5         48.43         70.41        12.01 o                         
   1 -12   5        167.63        181.94        24.02 o                         
   2 -12   5         66.69         93.07        19.22 o                         
   3 -12   5        360.46        371.37        27.62 o                         
  -5 -11   5        181.22        164.68        11.40 o                         
  -4 -11   5        106.39        119.77        12.31 o                         
  -3 -11   5        100.64        102.82        16.51 o                         
  -2 -11   5        760.83        866.94        51.91 o                         
  -1 -11   5         30.68         30.84         6.26 o                         
   0 -11   5        104.98        132.68        10.81 o                         
   1 -11   5          6.28          1.87         5.10 o                         
   2 -11   5         92.02         89.71         9.73 o                         
   3 -11   5         72.08         75.52         8.99 o                         
   4 -11   5          0.25          2.51         5.64 o                         
   5 -11   5        139.88        126.86        11.53 o                         
  -7 -10   5          9.55         11.41         7.21 o                         
  -6 -10   5         12.91         10.39         5.44 o                         
  -5 -10   5         61.34         69.77        12.31 o                         
  -4 -10   5         91.18        100.37         9.08 o                         
  -3 -10   5       1022.83       1082.52       102.68 o                         
  -2 -10   5        410.44        481.33        20.48 o                         
  -1 -10   5       1584.27       1689.16        87.97 o                         
   0 -10   5          1.37         -4.56         7.21 o                         
   1 -10   5         62.49         51.69         5.32 o                         
   2 -10   5         96.43         92.34         9.18 o                         
   3 -10   5        129.90        133.17        13.21 o                         
   4 -10   5        206.88        176.85        17.41 o                         
   5 -10   5          3.13         -3.52         4.76 o                         
   6 -10   5        348.36        350.51        17.77 o                         
   7 -10   5        125.06        128.50        15.61 o                         
  -8  -9   5          7.11          3.60         4.61 o                         
  -7  -9   5         24.63         28.87         5.76 o                         
  -6  -9   5         86.63        124.46        15.91 o                         
  -5  -9   5         70.07         78.61         7.64 o                         
  -4  -9   5          1.69         -2.00         4.09 o                         
  -3  -9   5         38.05         33.06         9.31 o                         
  -2  -9   5        210.76        248.57        19.52 o                         
  -1  -9   5        221.31        264.73        13.54 o                         
   0  -9   5         22.49         40.23         6.61 o                         
   1  -9   5        358.12        397.74        21.30 o                         
   2  -9   5        622.91        571.32        31.48 o                         
   3  -9   5         36.28         47.66         7.21 o                         
   4  -9   5        510.83        483.81        40.53 o                         
   5  -9   5         32.50         27.74         5.94 o                         
   6  -9   5          3.85          0.18         4.87 o                         
   7  -9   5         93.18         82.50         8.46 o                         
   8  -9   5          0.29          0.00         6.61 o                         
  -9  -8   5         41.78         45.64         8.41 o                         
  -8  -8   5          0.48         -3.47         4.44 o                         
  -7  -8   5        671.58        708.11        26.82 o                         
  -6  -8   5        369.75        414.60        29.72 o                         
  -5  -8   5        926.88        961.05        34.32 o                         
  -4  -8   5        209.19        189.69        21.92 o                         
  -3  -8   5         41.33         45.10         5.76 o                         
  -2  -8   5        164.86        175.56        25.82 o                         
  -1  -8   5        492.24        476.55        15.52 o                         
   0  -8   5        953.20        956.91        27.40 o                         
   1  -8   5        781.83        743.16        37.41 o                         
   2  -8   5       1254.17       1321.08        41.98 o                         
   3  -8   5       1415.88       1246.66       150.42 o                         
   4  -8   5         16.88         21.45         5.04 o                         
   5  -8   5        265.65        237.60        13.14 o                         
   6  -8   5        212.91        212.48        12.10 o                         
   7  -8   5          4.44          5.59         4.87 o                         
   8  -8   5          4.02         -0.98         4.61 o                         
  -9  -7   5          1.85          1.12         4.44 o                         
  -8  -7   5        109.19        101.12         8.37 o                         
  -7  -7   5         62.20         34.54         5.70 o                         
  -6  -7   5        311.10        321.13        14.36 o                         
  -5  -7   5         42.29         41.69         5.47 o                         
  -4  -7   5          3.20          4.94         3.75 o                         
  -3  -7   5          7.44          7.49         3.63 o                         
  -2  -7   5       1338.73       1309.33        38.17 o                         
  -1  -7   5        111.21         99.53         5.86 o                         
   0  -7   5        852.70        884.82        25.34 o                         
   1  -7   5        241.39        230.10        13.84 o                         
   2  -7   5          5.68         13.47         2.77 o                         
   3  -7   5          1.03         15.01         6.61 o                         
   4  -7   5          2.20          0.60        12.01 o                         
   5  -7   5        823.79        894.09        39.00 o                         
   6  -7   5         11.80          2.53         4.02 o                         
   7  -7   5       1088.38       1083.86        53.74 o                         
   8  -7   5         17.08          6.78         5.70 o                         
   9  -7   5          4.74          6.87         6.61 o                         
 -10  -6   5        278.02        285.23        22.82 o                         
  -9  -6   5        197.45        210.10        11.69 o                         
  -8  -6   5        134.69        124.11         8.95 o                         
  -7  -6   5        220.93        238.46        11.96 o                         
  -6  -6   5         60.73         61.57         6.15 o                         
  -5  -6   5         32.66         49.08         5.47 o                         
  -4  -6   5        147.95        161.16         8.95 o                         
  -3  -6   5         65.32         44.17         3.69 o                         
  -2  -6   5        614.92        575.15        17.10 o                         
  -1  -6   5       4277.27       4051.13       103.74 o                         
   0  -6   5         81.02         79.55         5.16 o                         
   1  -6   5        134.74        109.07         9.53 o                         
   2  -6   5        278.31        280.28        17.93 o                         
   3  -6   5        585.94        529.91        15.78 o                         
   4  -6   5         58.98         94.27        10.21 o                         
   5  -6   5        119.48        127.30        12.01 o                         
   6  -6   5        676.87        635.87        24.63 o                         
   7  -6   5          4.16         -3.22         4.02 o                         
   8  -6   5        428.90        395.72        17.82 o                         
   9  -6   5         10.94         14.04         5.33 o                         
  10  -6   5         33.88         44.53         7.07 o                         
 -10  -5   5        389.47        435.89        29.42 o                         
  -9  -5   5        259.23        232.08        18.01 o                         
  -8  -5   5          4.34          2.40         6.00 o                         
  -7  -5   5         27.34         24.99         5.40 o                         
  -6  -5   5        805.34        833.47        31.83 o                         
  -5  -5   5         70.00        102.03         9.31 o                         
  -4  -5   5        759.29        733.53        25.68 o                         
  -3  -5   5        264.51        290.64        18.51 o                         
  -2  -5   5        447.59        490.03        15.69 o                         
  -1  -5   5        419.90        379.52        12.01 o                         
   0  -5   5        237.27        217.55         8.96 o                         
   1  -5   5       2185.42       1907.56        87.89 o                         
   2  -5   5         18.37         26.89         2.68 o                         
   3  -5   5       1545.38       1385.81        52.36 o                         
   4  -5   5        540.69        518.15        28.22 o                         
   5  -5   5          0.27         22.81         9.31 o                         
   6  -5   5        142.72        118.48         8.71 o                         
   7  -5   5         19.28         10.81         8.41 o                         
   8  -5   5        425.89        418.26        18.24 o                         
   9  -5   5         33.99         44.38         6.49 o                         
  10  -5   5        421.76        393.23        18.67 o                         
  11  -5   5        135.65        112.89        13.21 o                         
 -10  -4   5        106.55         84.07        12.61 o                         
  -9  -4   5         12.81          3.60         7.21 o                         
  -8  -4   5          1.03          2.77         5.10 o                         
  -7  -4   5        905.49        952.12        32.75 o                         
  -6  -4   5        267.84        251.99        11.10 o                         
  -5  -4   5       2517.41       2534.43        65.81 o                         
  -4  -4   5         34.40         43.15         3.43 o                         
  -3  -4   5        581.84        624.27        17.71 o                         
  -2  -4   5       1022.64       1020.07        27.39 o                         
  -1  -4   5        305.94        306.72         9.88 o                         
   0  -4   5       3698.73       3778.68        96.05 o                         
   1  -4   5          5.31          3.20         1.71 o                         
   2  -4   5       7525.48       7360.95       186.92 o                         
   3  -4   5        548.53        542.53        18.02 o                         
   4  -4   5       2048.85       2081.48        53.69 o                         
   5  -4   5          2.27          6.85         3.30 o                         
   6  -4   5        660.74        732.78        27.36 o                         
   7  -4   5        140.60        147.65         8.89 o                         
   8  -4   5        346.40        374.43        16.54 o                         
   9  -4   5        587.02        583.21        34.23 o                         
  10  -4   5        133.17        112.08         9.31 o                         
  11  -4   5        251.76        267.97        14.84 o                         
 -11  -3   5        226.26        231.78        19.82 o                         
 -10  -3   5         10.36         16.81         8.41 o                         
  -9  -3   5        107.56        109.29        13.21 o                         
  -8  -3   5        102.89        129.46         7.93 o                         
  -7  -3   5         78.09         84.10         6.33 o                         
  -6  -3   5       2290.72       2434.78        63.24 o                         
  -5  -3   5         83.76         94.65         5.03 o                         
  -4  -3   5        430.02        379.40        11.81 o                         
  -3  -3   5       2267.83       2336.05        60.08 o                         
  -2  -3   5       2038.11       2125.45        54.89 o                         
  -1  -3   5       4362.20       4436.69       112.44 o                         
   0  -3   5       3873.93       3415.69        87.19 o                         
   1  -3   5         76.75         60.91         5.01 o                         
   2  -3   5        875.92        937.58        49.03 o                         
   3  -3   5       4429.51       4418.60       112.02 o                         
   4  -3   5        219.44        193.65         9.41 o                         
   5  -3   5        337.12        302.49        12.95 o                         
   6  -3   5       1219.03       1238.48        43.64 o                         
   7  -3   5        795.63        705.82        26.74 o                         
   8  -3   5          0.53          1.77         3.59 o                         
   9  -3   5        424.25        425.57        18.68 o                         
  10  -3   5        303.80        303.65        34.50 o                         
  11  -3   5         12.08          5.91         5.29 o                         
 -11  -2   5        205.83        219.17        18.61 o                         
 -10  -2   5        133.83        162.73        15.61 o                         
  -9  -2   5        656.74        706.10        40.23 o                         
  -8  -2   5        157.18        143.22         8.08 o                         
  -7  -2   5         16.23         11.12         2.83 o                         
  -6  -2   5        297.64        287.43         9.51 o                         
  -5  -2   5         34.62         38.30         3.29 o                         
  -4  -2   5       4386.19       4183.54       135.41 o                         
  -3  -2   5         12.10          7.35         1.94 o                         
  -2  -2   5       7322.92       6989.42       176.31 o                         
  -1  -2   5       1252.29       1242.08        41.94 o                         
   0  -2   5       1050.24        955.15        25.24 o                         
   1  -2   5        633.21        630.26        23.59 o                         
   2  -2   5       5403.76       5958.78       150.62 o                         
   3  -2   5        108.32         71.65         3.56 o                         
   4  -2   5        110.68        157.24        11.20 o                         
   5  -2   5        612.48        649.35        17.67 o                         
   6  -2   5       1387.14       1460.55        50.82 o                         
   7  -2   5        123.94        120.22         7.61 o                         
   8  -2   5        636.99        625.15        24.19 o                         
   9  -2   5          1.44          2.97         4.02 o                         
  10  -2   5         58.24         38.57         6.15 o                         
  11  -2   5        189.09        204.60        15.31 o                         
 -10  -1   5        510.76        534.97        33.03 o                         
  -9  -1   5        202.65        202.96        16.21 o                         
  -8  -1   5          4.58         -1.52         2.40 o                         
  -7  -1   5        105.33         80.91         8.67 o                         
  -6  -1   5         78.05         83.10         5.29 o                         
  -5  -1   5         86.15         65.03         5.56 o                         
  -4  -1   5        300.09        241.99         7.77 o                         
  -3  -1   5       2957.88       3019.38        77.39 o                         
  -2  -1   5          0.45          2.63         1.54 o                         
  -1  -1   5        868.88        811.36        31.80 o                         
   0  -1   5        273.46        318.86         9.40 o                         
   1  -1   5       1276.15       1258.25        55.29 o                         
   2  -1   5      14675.40      13964.03       894.51 o                         
   3  -1   5      19901.76      20356.82       509.84 o                         
   4  -1   5          0.54         -0.09         1.01 o                         
   5  -1   5       4594.17       4640.11       117.56 o                         
   6  -1   5         80.64         95.52         6.15 o                         
   7  -1   5        277.21        280.08        12.52 o                         
   8  -1   5         43.29         43.05         5.10 o                         
   9  -1   5         37.43         42.77         8.11 o                         
  10  -1   5        329.70        329.32        17.41 o                         
  11  -1   5          0.77         -1.20         6.61 o                         
  12  -1   5         55.42         52.24        10.21 o                         
  -9   0   5        322.14        335.02        15.71 o                         
  -8   0   5        586.92        624.26        24.19 o                         
  -7   0   5         65.90         70.69         4.50 o                         
  -6   0   5       2507.23       2493.86        64.12 o                         
  -5   0   5       2018.89       2111.71        54.60 o                         
  -4   0   5       1728.80       1766.03        45.90 o                         
  -3   0   5       1928.85       1975.37        50.82 o                         
  -2   0   5          4.72          3.14         1.67 o                         
  -1   0   5       4240.35       4480.11       174.68 o                         
   0   0   5       4298.13       4346.30       110.36 o                         
   1   0   5       1164.72       1152.05        34.62 o                         
   2   0   5       3573.86       3489.76       115.39 o                         
   3   0   5      10155.44      11105.22       279.13 o                         
   4   0   5       5163.16       4979.43       125.96 o                         
   5   0   5         95.92        104.64         4.92 o                         
   6   0   5          0.55          2.76         2.49 o                         
   7   0   5        221.49        168.52         8.49 o                         
   8   0   5          4.62         -0.84         1.66 o                         
  10   0   5          1.34         -3.60         6.00 o                         
  11   0   5         38.41         42.03         9.01 o                         
  12   0   5          3.30          9.01         7.21 o                         
 -10   1   5        150.42        165.73        16.21 o                         
  -9   1   5          0.27          6.00         7.21 o                         
  -8   1   5         75.20         72.24         6.33 o                         
  -7   1   5        816.48        753.75        27.99 o                         
  -6   1   5        575.14        544.84        15.72 o                         
  -5   1   5       1837.86       1874.67        48.74 o                         
  -4   1   5        422.73        345.70        10.25 o                         
  -3   1   5        819.55        705.28        21.32 o                         
  -2   1   5        392.03        495.78        13.50 o                         
  -1   1   5       2652.96       2658.73        67.63 o                         
   0   1   5         16.64         22.95         2.70 o                         
   1   1   5       2655.31       2589.41        65.92 o                         
   2   1   5         65.18         39.03         3.60 o                         
   3   1   5       1145.52       1232.23        55.66 o                         
   4   1   5        592.68        668.87        21.64 o                         
   5   1   5         63.81         89.84         3.86 o                         
   6   1   5       3979.85       4101.47       104.66 o                         
   7   1   5       1793.05       1708.73        58.37 o                         
   8   1   5        430.67        477.80        18.86 o                         
   9   1   5        376.25        342.81        21.62 o                         
  10   1   5         58.02         46.84         8.41 o                         
  11   1   5        103.83         88.87        10.81 o                         
  12   1   5          3.78          5.40         7.21 o                         
 -10   2   5         50.51         62.45        11.41 o                         
  -9   2   5        589.44        639.45        36.03 o                         
  -8   2   5         50.17         34.23         8.41 o                         
  -7   2   5        283.47        294.83        19.22 o                         
  -6   2   5       1696.26       1650.44        43.47 o                         
  -5   2   5        195.66        224.91         7.59 o                         
  -4   2   5        870.66        887.63        23.83 o                         
  -3   2   5       2193.20       2229.57        57.25 o                         
  -2   2   5       8818.07       8705.21       219.74 o                         
  -1   2   5        244.65        237.51         7.15 o                         
   0   2   5       4146.66       4065.33       122.69 o                         
   1   2   5         83.25         65.29         5.42 o                         
   2   2   5         96.23         77.13         3.59 o                         
   3   2   5        669.17        657.91        20.51 o                         
   4   2   5         10.60         17.92         2.43 o                         
   5   2   5       6225.81       6209.66       156.90 o                         
   6   2   5       1790.08       1806.53        47.20 o                         
   7   2   5       4883.40       4785.11       122.22 o                         
   8   2   5         89.66        108.69        10.81 o                         
   9   2   5        107.90        109.89        11.41 o                         
  10   2   5          0.53          0.00         6.61 o                         
  11   2   5        166.19        183.15        16.21 o                         
  12   2   5          3.35          6.61         7.81 o                         
 -10   3   5        197.89        249.20        20.42 o                         
  -9   3   5          8.17         33.03         9.01 o                         
  -8   3   5        495.05        521.15        30.62 o                         
  -7   3   5         98.72         99.68        11.41 o                         
  -6   3   5        250.41        243.79        16.81 o                         
  -5   3   5       2438.12       2548.73        65.66 o                         
  -4   3   5         11.82         20.49         2.12 o                         
  -3   3   5       1154.55       1120.85        29.53 o                         
  -2   3   5       1943.40       2084.13        53.49 o                         
  -1   3   5       4438.23       4923.74       145.57 o                         
   0   3   5         96.42         92.10         4.61 o                         
   1   3   5        217.30        219.67         6.66 o                         
   2   3   5        217.16        360.23        18.61 o                         
   3   3   5       1305.66       1248.81        32.26 o                         
   4   3   5         85.48         79.55         4.88 o                         
   5   3   5       3943.82       3853.68       126.94 o                         
   6   3   5        256.76        272.68         9.10 o                         
   7   3   5        458.64        498.30        18.29 o                         
   8   3   5          5.02          0.00         4.80 o                         
   9   3   5        120.75        122.50        12.01 o                         
  10   3   5        676.36        683.88        39.63 o                         
  11   3   5        106.92        103.28        13.21 o                         
  12   3   5        236.05        240.79        19.82 o                         
 -10   4   5         18.24         21.02        10.21 o                         
  -9   4   5          2.34          5.40         7.81 o                         
  -8   4   5        330.54        362.03        24.02 o                         
  -7   4   5          2.17         -1.80         6.00 o                         
  -6   4   5       2669.27       2623.25       120.70 o                         
  -5   4   5        823.59        820.07        32.43 o                         
  -4   4   5        590.60        603.25        20.17 o                         
  -3   4   5       1361.09       1343.54        35.26 o                         
  -2   4   5        838.87        711.19        22.74 o                         
  -1   4   5         13.01         38.59         3.16 o                         
   0   4   5       3203.65       3594.27       106.51 o                         
   1   4   5       2050.90       1764.60        45.08 o                         
   2   4   5        342.32        302.45         8.87 o                         
   3   4   5         71.07         54.41         5.70 o                         
   4   4   5       1396.13       1437.06        37.26 o                         
   5   4   5        187.06        208.23         7.23 o                         
   6   4   5        214.33        237.21        10.82 o                         
   7   4   5       1434.96       1450.19        47.89 o                         
   8   4   5          1.18         -3.90         3.90 o                         
   9   4   5          0.17         -3.00         6.00 o                         
  10   4   5        124.26        129.10        13.81 o                         
  11   4   5        444.26        433.48        28.82 o                         
  12   4   5          3.98          2.40         8.41 o                         
  -9   5   5          5.11         -6.61         7.81 o                         
  -8   5   5          3.76          0.60         7.21 o                         
  -7   5   5        528.40        581.20        33.03 o                         
  -6   5   5         20.04         15.01         6.61 o                         
  -5   5   5       1101.37       1157.00        56.44 o                         
  -2   5   5        171.00        159.20         7.07 o                         
  -1   5   5       3252.77       3222.71        95.91 o                         
   0   5   5        385.52        400.58        11.41 o                         
   1   5   5        104.09        120.53         4.48 o                         
   2   5   5       2530.51       2880.87        73.61 o                         
   3   5   5         25.88         51.24         2.88 o                         
   4   5   5        718.01        795.57        36.63 o                         
   5   5   5        214.91        223.74        10.62 o                         
   6   5   5       2874.10       2729.59        87.41 o                         
   7   5   5         95.25        100.04         7.22 o                         
   8   5   5        424.71        405.46        16.41 o                         
   9   5   5          4.62          1.20         6.00 o                         
  10   5   5         69.36         75.06        11.41 o                         
  11   5   5          2.62          6.00         8.41 o                         
  -9   6   5        169.27        192.15        19.22 o                         
  -8   6   5         96.76         89.47        13.21 o                         
  -7   6   5        158.22        169.94        16.21 o                         
  -6   6   5        218.61        181.34        15.61 o                         
  -5   6   5        254.47        234.19        16.81 o                         
  -4   6   5         13.97         13.81         3.09 o                         
  -3   6   5         79.18        115.89         8.41 o                         
  -2   6   5       4690.77       4959.26       146.85 o                         
  -1   6   5       2551.25       2689.81        80.70 o                         
   0   6   5       3494.45       3210.01        81.75 o                         
   1   6   5         26.43         17.26         1.83 o                         
   2   6   5       1347.65       1232.74        32.41 o                         
   3   6   5         79.45         94.43         5.04 o                         
   4   6   5         14.56          8.65         3.30 o                         
   5   6   5        519.47        559.27        20.94 o                         
   6   6   5          5.88         19.22         6.00 o                         
   7   6   5        647.40        614.62        23.00 o                         
   8   6   5         48.44         40.46         9.31 o                         
   9   6   5         45.46         36.32         5.63 o                         
  10   6   5          5.66         10.21         7.81 o                         
  11   6   5         56.33         55.84        10.81 o                         
  -8   7   5        219.82        222.18        19.82 o                         
  -7   7   5          1.79         -5.40         7.21 o                         
  -6   7   5         37.99         49.24         9.61 o                         
  -5   7   5        304.02        344.01        22.22 o                         
  -4   7   5       1049.61       1253.94        76.86 o                         
  -3   7   5         22.90         21.43         3.32 o                         
  -2   7   5       1110.94       1249.27        39.24 o                         
  -1   7   5        910.32        856.54        27.69 o                         
   0   7   5        587.70        554.98        18.81 o                         
   1   7   5         21.97         13.46         1.94 o                         
   2   7   5       2710.24       2486.62        64.76 o                         
   3   7   5        119.04        171.46        12.61 o                         
   4   7   5       1387.61       1398.40        46.76 o                         
   5   7   5          2.36          3.14         7.81 o                         
   6   7   5        475.83        523.31        20.33 o                         
   7   7   5         48.06         56.55         5.94 o                         
   8   7   5        240.25        260.06        17.41 o                         
   9   7   5        209.97        201.92        11.62 o                         
  10   7   5        185.59        174.74        16.81 o                         
  11   7   5        241.74        205.96        18.61 o                         
  -7   8   5        115.93        103.88        14.41 o                         
  -6   8   5       1022.51       1135.38        58.25 o                         
  -5   8   5         96.20         96.68        12.01 o                         
  -4   8   5        346.79        383.04        24.02 o                         
  -3   8   5         88.64         91.41        15.61 o                         
  -2   8   5        133.85        146.41         7.93 o                         
  -1   8   5         69.37        100.28         9.61 o                         
   0   8   5         87.31         90.67         9.01 o                         
   1   8   5       1457.79       1473.98        55.51 o                         
   2   8   5         82.30         57.80         5.00 o                         
   3   8   5       2376.13       2457.70       101.18 o                         
   4   8   5        679.15        644.42        23.92 o                         
   5   8   5        584.15        511.91        28.22 o                         
   6   8   5         47.66         72.14         6.75 o                         
   7   8   5          1.83         11.11         4.25 o                         
   8   8   5         55.38         43.56         6.15 o                         
   9   8   5         18.90         13.47         5.19 o                         
  10   8   5        120.91        144.11        15.61 o                         
  11   8   5         43.38         37.23        10.81 o                         
  -7   9   5        162.51        205.36        19.22 o                         
  -6   9   5        168.50        129.70        15.01 o                         
  -5   9   5        702.52        759.54        41.43 o                         
  -4   9   5          0.43          3.60         6.00 o                         
  -3   9   5        123.99        108.09        11.41 o                         
  -2   9   5       1068.22       1137.59        37.73 o                         
  -1   9   5        694.77        755.30        26.54 o                         
   0   9   5        456.42        455.13        17.39 o                         
   1   9   5        529.02        503.74        27.62 o                         
   2   9   5       1358.19       1244.07        56.44 o                         
   3   9   5         34.75         34.23         7.21 o                         
   4   9   5        142.58        146.46         8.89 o                         
   5   9   5         11.39          2.17         2.10 o                         
   6   9   5        381.59        421.29        17.82 o                         
   7   9   5        210.07        192.35        11.25 o                         
   8   9   5        646.23        700.60        44.74 o                         
   9   9   5         15.83         22.65         5.90 o                         
  10   9   5         36.36         28.53         9.91 o                         
  -6  10   5         19.83         30.62         9.61 o                         
  -5  10   5         16.86         10.21         8.41 o                         
  -4  10   5        186.68        180.14        16.21 o                         
  -3  10   5        524.08        535.57        30.62 o                         
  -2  10   5        489.11        456.80        18.68 o                         
  -1  10   5       2021.10       2182.75        68.64 o                         
   0  10   5        303.46        276.82        19.22 o                         
   1  10   5         88.68         62.45         9.61 o                         
   2  10   5        117.34        108.69        12.01 o                         
   3  10   5        324.59        278.02        19.22 o                         
   4  10   5        289.29        259.41        18.61 o                         
   5  10   5         36.39         28.32         6.31 o                         
   6  10   5        414.40        398.55        43.83 o                         
   7  10   5        195.36        211.00        17.41 o                         
   8  10   5         97.78         77.50         8.07 o                         
   9  10   5        137.45        161.81        11.71 o                         
  10  10   5         33.45         43.83        11.41 o                         
  -5  11   5         31.21         28.22         9.61 o                         
  -4  11   5          5.97         10.21         7.81 o                         
  -3  11   5         20.95         31.22         8.41 o                         
  -2  11   5        389.23        378.24        24.02 o                         
  -1  11   5         14.36         10.81         6.61 o                         
   0  11   5          0.46          9.01         6.00 o                         
   1  11   5          1.26          0.00         6.00 o                         
   2  11   5        656.52        706.10        36.63 o                         
   3  11   5         24.25         24.02         7.81 o                         
   4  11   5        450.40        462.31        27.02 o                         
   5  11   5         40.19         25.22         7.81 o                         
   6  11   5        213.48        217.37        18.01 o                         
   7  11   5         40.54         32.53         8.41 o                         
   8  11   5          6.50         15.28         5.72 o                         
   9  11   5         18.84         14.85         6.06 o                         
  -4  12   5        258.94        257.00        21.02 o                         
  -3  12   5         19.62         18.61         8.41 o                         
  -1  12   5         78.18         76.86        11.41 o                         
   0  12   5         31.77         28.82         8.41 o                         
   1  12   5         54.71         64.85        10.81 o                         
   2  12   5        269.35        240.19        18.61 o                         
   3  12   5       1222.60       1259.08        59.45 o                         
   4  12   5        120.46        109.29        13.21 o                         
   5  12   5        126.68        102.08        13.21 o                         
   6  12   5          0.08          5.40         6.61 o                         
   7  12   5          6.34          4.20         7.21 o                         
   0  13   5         18.99         22.82         8.41 o                         
   1  13   5         13.11          9.61         7.21 o                         
   2  13   5         93.03         72.66        11.41 o                         
   3  13   5         11.58         19.82         7.81 o                         
   4  13   5         70.90         70.26        12.01 o                         
  -2 -12   6         86.64         98.94        11.11 o                         
  -1 -12   6         28.04         33.58         7.51 o                         
   0 -12   6        290.10        308.61        32.10 o                         
   1 -12   6          2.18         14.41        15.61 o                         
   2 -12   6         26.40         27.02        15.61 o                         
  -4 -11   6         52.25         57.28         7.89 o                         
  -3 -11   6        183.75        208.94        13.10 o                         
  -2 -11   6         38.21         34.25         6.72 o                         
  -1 -11   6          3.14         -1.88         5.00 o                         
   0 -11   6         75.89         79.60        14.11 o                         
   1 -11   6         33.40         51.04        16.81 o                         
   2 -11   6        236.44        239.10        16.21 o                         
   3 -11   6        130.55        120.97        10.99 o                         
   4 -11   6        344.77        335.56        18.32 o                         
   5 -11   6         70.65         77.89         9.74 o                         
  -6 -10   6        250.85        289.64        14.70 o                         
  -5 -10   6        227.06        240.81        13.56 o                         
  -4 -10   6        654.21        700.49        81.66 o                         
  -3 -10   6         21.99         27.82         6.09 o                         
  -2 -10   6         47.94         34.37        16.21 o                         
  -1 -10   6         20.43         27.74         7.51 o                         
   0 -10   6        183.56        163.33        10.97 o                         
   1 -10   6        390.82        408.15        14.68 o                         
   2 -10   6         31.59         31.17         6.80 o                         
   3 -10   6        267.28        278.56        37.20 o                         
   4 -10   6         50.26         41.77        11.71 o                         
   5 -10   6        105.67         98.32         9.74 o                         
   6 -10   6          3.00          5.27         5.72 o                         
  -7  -9   6          1.18         -5.10         5.10 o                         
  -6  -9   6          5.27          5.30         6.00 o                         
  -5  -9   6        280.56        281.40        14.27 o                         
  -4  -9   6          0.12         -1.23         4.44 o                         
  -3  -9   6         13.14         18.85         5.09 o                         
  -2  -9   6        571.38        666.13        44.14 o                         
  -1  -9   6        577.54        585.75        23.31 o                         
   0  -9   6       1090.05       1157.07        33.07 o                         
   1  -9   6        571.10        568.73        18.22 o                         
   2  -9   6          6.94          4.31         3.17 o                         
   3  -9   6        365.68        316.65        56.72 o                         
   4  -9   6         11.22         15.61         8.41 o                         
   5  -9   6         68.85         71.46        12.01 o                         
   6  -9   6        106.83         91.57         8.92 o                         
   7  -9   6        108.57        102.70         9.34 o                         
  -8  -8   6        152.73        161.95        10.67 o                         
  -7  -8   6        251.80        285.12        14.27 o                         
  -6  -8   6         83.89         70.96         7.35 o                         
  -5  -8   6        259.63        220.89        11.80 o                         
  -4  -8   6         63.76         59.09         6.49 o                         
  -3  -8   6        472.43        493.43        24.62 o                         
  -2  -8   6         68.11         55.27         6.64 o                         
  -1  -8   6       1324.83       1364.81        55.49 o                         
   0  -8   6       1151.28       1139.85        32.23 o                         
   1  -8   6        122.42        111.75         9.04 o                         
   2  -8   6        192.59        202.39        20.25 o                         
   3  -8   6        202.20        205.91        29.72 o                         
   4  -8   6         65.23         85.48         8.03 o                         
   5  -8   6         15.55         11.46         5.70 o                         
   7  -8   6        391.59        437.74        19.94 o                         
   8  -8   6          0.39         -1.20         4.61 o                         
  -9  -7   6        139.87        160.13        10.67 o                         
  -8  -7   6          3.90         -0.51         4.80 o                         
  -7  -7   6         35.66         42.69         6.06 o                         
  -6  -7   6         41.90         30.28         6.31 o                         
  -5  -7   6         84.95         80.92         8.71 o                         
  -4  -7   6         16.84         14.84         4.32 o                         
  -3  -7   6        240.77        232.66        17.71 o                         
  -2  -7   6        118.48        113.72         6.85 o                         
  -1  -7   6        246.50        261.27         9.97 o                         
   0  -7   6        224.58        244.81         9.42 o                         
   1  -7   6         19.82         13.75         4.12 o                         
   2  -7   6        541.14        516.38        43.16 o                         
   3  -7   6        226.54        231.07        12.55 o                         
   4  -7   6       1463.64       1479.51        52.89 o                         
   5  -7   6         46.21         49.42         7.51 o                         
   6  -7   6        164.03        174.52        10.82 o                         
   7  -7   6         14.98          6.61         7.21 o                         
   8  -7   6        188.72        203.36        12.05 o                         
   9  -7   6        138.45        123.45         9.92 o                         
  -9  -6   6         53.08         29.73         5.76 o                         
  -8  -6   6          1.21          0.32         3.90 o                         
  -7  -6   6        374.10        398.61        17.71 o                         
  -6  -6   6        744.18        733.21        26.82 o                         
  -5  -6   6       1383.00       1485.43        49.48 o                         
  -4  -6   6       1101.49       1206.44        40.96 o                         
  -3  -6   6         19.68         29.65         3.43 o                         
  -2  -6   6        676.56        694.23        28.98 o                         
  -1  -6   6        529.99        523.99        16.13 o                         
   0  -6   6          5.39         -2.15         2.61 o                         
   1  -6   6        167.31        182.40        14.12 o                         
   2  -6   6         62.17         52.95         3.94 o                         
   3  -6   6       1919.27       1745.79        46.24 o                         
   4  -6   6        837.08        906.38        66.92 o                         
   5  -6   6        342.31        351.31        30.32 o                         
   6  -6   6         79.76         60.01         7.51 o                         
   7  -6   6        340.24        334.57        15.49 o                         
   8  -6   6         41.09         33.27         6.06 o                         
   9  -6   6        303.33        250.78        13.76 o                         
  10  -6   6         27.39         15.01         7.81 o                         
 -10  -5   6         33.97         28.82         9.61 o                         
  -9  -5   6        192.17        204.31        11.41 o                         
  -8  -5   6          2.16         -0.16         3.89 o                         
  -7  -5   6         85.16         56.39         6.06 o                         
  -6  -5   6        137.77        126.06         7.78 o                         
  -5  -5   6        290.95        311.00        13.25 o                         
  -4  -5   6        127.83        110.80         7.07 o                         
  -3  -5   6       1294.15       1247.17        52.77 o                         
  -2  -5   6       1630.39       1793.77        47.09 o                         
  -1  -5   6        787.65        783.16        22.11 o                         
   0  -5   6       5168.61       4858.61       123.67 o                         
   1  -5   6        610.14        563.27        29.42 o                         
   2  -5   6        171.22        169.45         6.69 o                         
   3  -5   6        173.00        177.26         6.77 o                         
   4  -5   6       1509.55       1596.00        98.18 o                         
   5  -5   6        270.02        264.49        12.52 o                         
   6  -5   6          4.65          4.42         3.60 o                         
   7  -5   6        629.52        654.45        25.69 o                         
   8  -5   6       1027.78        932.82        35.21 o                         
   9  -5   6        197.10        215.97        12.48 o                         
  10  -5   6        246.73        214.52        12.72 o                         
 -10  -4   6        316.69        310.99        24.02 o                         
  -9  -4   6        314.05        283.43        21.02 o                         
  -8  -4   6        893.97        962.19        33.61 o                         
  -7  -4   6         25.55         30.14         4.76 o                         
  -6  -4   6        191.24        194.77         9.66 o                         
  -5  -4   6          0.06          2.10         2.38 o                         
  -4  -4   6         55.26         44.27         3.78 o                         
  -3  -4   6        874.73        712.09        20.21 o                         
  -2  -4   6        125.98         95.33         5.55 o                         
  -1  -4   6      11569.52      10362.92       260.30 o                         
   0  -4   6       3284.68       3167.52        81.11 o                         
   1  -4   6       1039.59        864.26        23.59 o                         
   2  -4   6        507.56        524.87        15.08 o                         
   3  -4   6        267.87        363.76        13.00 o                         
   4  -4   6        146.07        109.73         4.86 o                         
   5  -4   6        628.58        603.07        22.92 o                         
   6  -4   6        249.17        216.17        10.82 o                         
   7  -4   6         33.11         20.97         4.32 o                         
   8  -4   6        217.51        221.32        11.87 o                         
   9  -4   6        648.81        628.06        25.47 o                         
  10  -4   6          0.24          3.51         5.29 o                         
  11  -4   6          0.01         -5.10         5.10 o                         
 -10  -3   6         25.12         19.22         8.41 o                         
  -9  -3   6        428.07        444.29        28.22 o                         
  -8  -3   6          7.80          8.03         3.89 o                         
  -7  -3   6        160.19        155.06         8.51 o                         
  -6  -3   6         78.43         82.60         4.92 o                         
  -5  -3   6        128.40        129.35         6.59 o                         
  -4  -3   6        195.50        191.85         7.32 o                         
  -3  -3   6        283.02        248.85         8.35 o                         
  -2  -3   6       2020.01       2024.25        52.59 o                         
  -1  -3   6          0.34         -0.13         1.87 o                         
   0  -3   6       3064.41       3162.62        94.50 o                         
   1  -3   6        204.33        220.97         7.31 o                         
   2  -3   6       1195.59        895.11        76.23 o                         
   3  -3   6        837.94        783.43        21.27 o                         
   4  -3   6       8096.73       8034.18       304.41 o                         
   5  -3   6        326.39        326.60        19.82 o                         
   6  -3   6       2154.63       1948.26        66.89 o                         
   7  -3   6         70.14         64.37         6.06 o                         
   8  -3   6        257.56        236.10        11.87 o                         
   9  -3   6         27.07         22.50         5.29 o                         
  10  -3   6         11.04          8.05         5.29 o                         
  11  -3   6        294.85        281.46        21.59 o                         
 -10  -2   6         28.20         36.63         9.61 o                         
  -9  -2   6          0.31         -2.40         6.00 o                         
  -8  -2   6        494.53        498.60        18.76 o                         
  -7  -2   6        817.35        829.27        23.43 o                         
  -6  -2   6        304.98        297.66        11.96 o                         
  -5  -2   6       1932.97       1890.76        60.15 o                         
  -4  -2   6       2039.42       2079.55        54.06 o                         
  -3  -2   6       1611.02       1549.48        40.87 o                         
  -2  -2   6       4158.17       4097.78       104.55 o                         
  -1  -2   6        830.70        860.56        29.60 o                         
   0  -2   6       1425.05       1403.76        36.79 o                         
   1  -2   6       1418.15       1514.93        39.52 o                         
   2  -2   6       1309.40       1371.37        63.05 o                         
   3  -2   6       3214.50       3401.90        86.12 o                         
   4  -2   6         89.16         71.78         5.45 o                         
   5  -2   6       3052.13       3066.17       105.83 o                         
   6  -2   6        242.10        221.81        10.40 o                         
   7  -2   6        147.84        149.87        10.51 o                         
   8  -2   6          4.82         -1.73         4.20 o                         
   9  -2   6         31.06         46.72         9.01 o                         
  10  -2   6         51.88         47.75         7.51 o                         
  11  -2   6          9.29          9.61         5.52 o                         
  -9  -1   6        175.58        190.95        16.21 o                         
  -8  -1   6        104.75         98.82         7.64 o                         
  -7  -1   6         17.01         21.12         3.05 o                         
  -6  -1   6        179.66        191.22         7.42 o                         
  -5  -1   6         21.32         20.89         2.54 o                         
  -4  -1   6        208.48        222.64        12.56 o                         
  -3  -1   6        155.26        108.24         4.75 o                         
  -2  -1   6       2314.76       2066.43        53.09 o                         
  -1  -1   6         14.77         21.12         2.18 o                         
   0  -1   6       3365.29       3222.89        82.20 o                         
   1  -1   6       1255.13       1477.19        44.95 o                         
   2  -1   6        292.24        234.41         9.61 o                         
   3  -1   6       4082.70       4198.92       106.26 o                         
   4  -1   6       2520.13       2913.66        74.15 o                         
   5  -1   6       2126.60       2442.65        62.39 o                         
   6  -1   6          9.06          6.47         2.74 o                         
   7  -1   6       2403.58       2556.21        86.55 o                         
   8  -1   6        477.60        463.19        20.72 o                         
   9  -1   6        698.15        704.52        27.13 o                         
  10  -1   6        312.73        314.37        14.86 o                         
  11  -1   6          0.25          1.80         6.61 o                         
  12  -1   6         30.67         28.22         9.01 o                         
  -9   0   6        540.09        542.17        31.22 o                         
  -8   0   6       1333.46       1418.12        50.21 o                         
  -7   0   6          7.95          9.09         2.62 o                         
  -6   0   6        818.86        774.97        21.70 o                         
  -5   0   6        857.81        840.26        23.10 o                         
  -4   0   6        123.04         95.68         4.40 o                         
  -3   0   6          9.63         20.45         2.08 o                         
  -2   0   6          4.79         20.85         6.90 o                         
  -1   0   6       3313.07       3140.42       174.44 o                         
   0   0   6         24.02         10.24         1.56 o                         
   1   0   6       2254.08       2409.64        92.32 o                         
   2   0   6        144.85         89.77         3.62 o                         
   3   0   6       1606.48       1642.88        42.36 o                         
   4   0   6        716.12        807.68        21.68 o                         
   5   0   6        394.22        341.05        10.16 o                         
   6   0   6       1642.03       1428.29        37.39 o                         
   7   0   6        137.08        133.94         7.85 o                         
   8   0   6       1038.84        898.61        32.62 o                         
   9   0   6         27.98          9.84        12.31 o                         
  10   0   6         64.88         55.84         9.01 o                         
  11   0   6          2.25         -4.80         6.61 o                         
  12   0   6         25.09         31.22         9.01 o                         
 -10   1   6        178.18        186.15        17.41 o                         
  -9   1   6        305.22        307.98        21.62 o                         
  -8   1   6        687.09        743.33        39.63 o                         
  -7   1   6        345.08        401.66        24.02 o                         
  -6   1   6        856.57        854.05        23.65 o                         
  -5   1   6        279.74        258.79         8.65 o                         
  -4   1   6       5659.97       6002.99       152.21 o                         
  -3   1   6         42.48         40.57         2.66 o                         
  -2   1   6       1207.57       1370.23        35.79 o                         
  -1   1   6       2898.71       2847.14        72.31 o                         
   0   1   6        356.35        311.91        13.37 o                         
   1   1   6        558.27        541.52        15.13 o                         
   2   1   6          3.49          4.38         1.32 o                         
   3   1   6       9067.44       9440.00       309.73 o                         
   4   1   6       4228.65       4398.69       111.41 o                         
   5   1   6       3246.12       3282.65       101.28 o                         
   6   1   6       1399.41       1422.35        37.17 o                         
   7   1   6        153.78        176.90         8.92 o                         
   8   1   6         12.38         11.62         3.59 o                         
   9   1   6         16.00         21.02         6.00 o                         
  10   1   6        129.81        130.30        12.61 o                         
  11   1   6        278.85        282.22        20.42 o                         
  12   1   6         35.64         33.63         9.01 o                         
 -10   2   6         40.87         50.44        10.81 o                         
  -9   2   6          2.62          3.60         7.21 o                         
  -8   2   6         10.69          4.20         6.61 o                         
  -7   2   6        162.60        180.74        15.01 o                         
  -6   2   6        418.78        384.54        14.14 o                         
  -5   2   6       4873.03       4682.93       119.32 o                         
  -4   2   6       2580.97       2736.96        70.47 o                         
  -3   2   6       2231.53       2328.37        60.09 o                         
  -2   2   6       1529.16       1446.37        37.64 o                         
  -1   2   6        359.66        447.09        12.41 o                         
   0   2   6       2099.47       2294.71        58.74 o                         
   1   2   6        461.18        438.77        12.15 o                         
   2   2   6       3899.75       3631.64        92.30 o                         
   3   2   6        528.83        296.04        16.21 o                         
   4   2   6       3576.55       3646.17       120.26 o                         
   5   2   6       2688.27       2877.04        73.41 o                         
   6   2   6         36.99         35.15         3.82 o                         
   7   2   6        142.64        127.71         5.89 o                         
   8   2   6       1714.85       1740.60        89.47 o                         
   9   2   6          3.73          6.00         6.00 o                         
  10   2   6         54.13         49.24         8.41 o                         
  11   2   6         96.13        106.28        12.61 o                         
  12   2   6        213.52        201.76        16.81 o                         
 -10   3   6         96.07        126.10        15.61 o                         
  -9   3   6          2.92          7.21         7.81 o                         
  -8   3   6          2.60          9.61         7.21 o                         
  -7   3   6         57.54         34.83         7.81 o                         
  -6   3   6        454.22        437.69        25.82 o                         
  -5   3   6        108.07        100.28         5.89 o                         
  -4   3   6       4527.40       4469.49       132.85 o                         
  -3   3   6          1.83          1.80         2.40 o                         
  -2   3   6         23.78         14.51         3.00 o                         
  -1   3   6       1582.59       1423.87        43.51 o                         
   0   3   6       2024.35       2224.63        66.76 o                         
   1   3   6        107.84        174.89         7.54 o                         
   2   3   6        528.09        546.08        18.29 o                         
   3   3   6        577.43        652.56        17.51 o                         
   4   3   6       2113.29       2426.45        61.68 o                         
   5   3   6          9.18         10.32         2.31 o                         
   6   3   6         41.67         82.43         7.54 o                         
   7   3   6       1195.43       1131.38        37.76 o                         
   8   3   6        421.47        456.90        27.02 o                         
   9   3   6        840.70        730.12        40.83 o                         
  10   3   6          4.04         -0.60         6.00 o                         
  11   3   6        105.20         82.87        11.41 o                         
  12   3   6         10.19          6.00         7.21 o                         
  -9   4   6        437.01        500.14        31.22 o                         
  -8   4   6         80.11         89.47        12.61 o                         
  -7   4   6        548.64        520.55        30.02 o                         
  -6   4   6        308.69        344.01        21.62 o                         
  -5   4   6        847.25        826.43        43.83 o                         
  -4   4   6        129.77        128.46         6.77 o                         
  -3   4   6          5.65          9.47         2.55 o                         
  -2   4   6       4135.62       4306.99       127.97 o                         
  -1   4   6       5434.76       5244.93       155.31 o                         
   0   4   6       4828.23       5434.47       160.18 o                         
   1   4   6      10147.02       9896.08       249.20 o                         
   2   4   6          2.89          3.49         1.30 o                         
   3   4   6       3321.91       3164.98        98.10 o                         
   4   4   6        279.42        237.66         8.92 o                         
   5   4   6        159.05        159.85         5.84 o                         
   6   4   6         16.65         15.05         3.60 o                         
   7   4   6        255.79        248.00        11.44 o                         
   8   4   6        398.26        394.35        15.98 o                         
   9   4   6          0.70         -3.00         5.40 o                         
  10   4   6        126.93        158.53        15.01 o                         
  11   4   6         28.21         27.02         9.01 o                         
  12   4   6         26.82         30.02         9.61 o                         
  -9   5   6          0.27         -0.60         8.41 o                         
  -8   5   6         83.34         85.87        12.61 o                         
  -7   5   6         41.64         33.63         9.01 o                         
  -6   5   6        170.57        163.93        14.41 o                         
  -5   5   6          3.04          4.12         2.62 o                         
  -4   5   6       1042.52       1099.49        34.97 o                         
  -3   5   6        312.23        302.94        11.69 o                         
  -2   5   6          7.27         14.41         2.88 o                         
  -1   5   6       1130.86       1112.70        34.62 o                         
   0   5   6        123.81        120.35         5.90 o                         
   1   5   6        182.27        162.50         7.73 o                         
   2   5   6        754.08        734.33        19.87 o                         
   3   5   6       6727.98       6570.09       166.18 o                         
   4   5   6        226.92        206.82         7.01 o                         
   5   5   6       3965.50       3821.16       121.02 o                         
   6   5   6         79.65         85.60         6.75 o                         
   7   5   6        122.36        155.67         8.92 o                         
   8   5   6         78.90         79.38         6.79 o                         
   9   5   6         61.94         51.04         9.01 o                         
  10   5   6        602.07        569.19        34.83 o                         
  11   5   6          4.96         -4.20         6.61 o                         
  -8   6   6         53.69         48.04        11.41 o                         
  -7   6   6          6.45          4.20         7.81 o                         
  -6   6   6        850.20        962.45        49.84 o                         
  -5   6   6       2663.38       2724.67       125.50 o                         
  -4   6   6        195.03        277.14        14.41 o                         
  -3   6   6       3459.27       3547.59       106.26 o                         
  -2   6   6        291.86        332.26        12.82 o                         
  -1   6   6          1.51          3.44         2.31 o                         
   0   6   6       1532.94       1499.31        46.07 o                         
   1   6   6        452.45        501.61        14.04 o                         
   2   6   6        567.75        599.94        16.58 o                         
   3   6   6        170.58        133.41         5.08 o                         
   4   6   6       5924.48       6108.06       301.98 o                         
   5   6   6        785.38        306.78        18.01 o                         
   6   6   6       1553.00       1548.76        51.71 o                         
   7   6   6         65.98         62.79         7.21 o                         
   8   6   6          3.07          1.80         3.82 o                         
   9   6   6          2.18          0.60         6.61 o                         
  10   6   6        130.59        139.91        15.01 o                         
  11   6   6         82.64         79.26        12.61 o                         
  -8   7   6        292.22        289.43        23.42 o                         
  -7   7   6          0.19         -3.60         7.21 o                         
  -6   7   6          6.83          4.20         7.21 o                         
  -5   7   6        343.18        316.39        21.62 o                         
  -4   7   6        940.92       1029.83        33.68 o                         
  -3   7   6          7.73         13.95         3.32 o                         
  -2   7   6       1499.25       1606.54        49.84 o                         
  -1   7   6       2085.18       2273.67        68.89 o                         
   0   7   6        263.94        213.15         9.12 o                         
   1   7   6        632.44        769.79        24.95 o                         
   2   7   6        350.88        300.25         9.35 o                         
   3   7   6        309.61        280.42        16.21 o                         
   4   7   6        197.70        135.26         8.08 o                         
   5   7   6        701.79        299.64        18.01 o                         
   6   7   6        596.68        525.69        20.75 o                         
   7   7   6        310.26        310.45        14.22 o                         
   8   7   6        387.86        505.31        20.51 o                         
   9   7   6       1094.82       1061.44        45.04 o                         
  10   7   6         80.45         91.27        12.61 o                         
  11   7   6        137.16        140.51        15.61 o                         
  -7   8   6        639.19        679.08        39.63 o                         
  -6   8   6         69.29         61.85        11.41 o                         
  -5   8   6          1.25          4.20         6.61 o                         
  -4   8   6          7.52          0.60         6.00 o                         
  -3   8   6        206.81        234.70        10.94 o                         
  -2   8   6       1566.46       1784.00        55.31 o                         
  -1   8   6        318.86        329.79        13.08 o                         
   0   8   6       3892.46       3985.98       119.23 o                         
   1   8   6         46.69         42.03         6.00 o                         
   2   8   6         74.48         70.26         9.01 o                         
   3   8   6        475.51        429.28        24.62 o                         
   4   8   6        116.03        109.35         9.61 o                         
   5   8   6         18.43         20.66         4.18 o                         
   6   8   6        158.98        168.60         9.74 o                         
   7   8   6       1036.52        982.04        35.22 o                         
   8   8   6        215.74        224.58        12.31 o                         
   9   8   6         80.39         81.00         8.03 o                         
  10   8   6         62.62         75.06        12.01 o                         
  11   8   6         79.94        109.29        14.41 o                         
  -6   9   6        198.78        206.56        18.61 o                         
  -5   9   6        253.18        251.60        19.82 o                         
  -4   9   6        102.79         93.67        12.01 o                         
  -3   9   6         15.83         18.01         6.61 o                         
  -2   9   6         40.11         40.83         7.81 o                         
  -1   9   6       1253.35       1284.90        61.25 o                         
   0   9   6        176.51        146.73        13.81 o                         
   1   9   6        331.71        323.00        20.42 o                         
   2   9   6          3.08         -1.80         5.40 o                         
   3   9   6        202.87        236.59        17.41 o                         
   4   9   6         31.62         36.63         7.81 o                         
   5   9   6        679.49        712.81        26.90 o                         
   6   9   6         62.23         35.44         5.72 o                         
   7   9   6        262.27        290.16        14.42 o                         
   8   9   6          0.92         -3.26         4.44 o                         
   9   9   6          0.72          3.30         6.91 o                         
  10   9   6         44.09         44.44        10.81 o                         
  -5  10   6         10.12          1.20         7.21 o                         
  -4  10   6        336.78        408.26        26.42 o                         
  -3  10   6        407.64        408.86        25.82 o                         
  -2  10   6         20.43         17.57         4.87 o                         
  -1  10   6        110.31        158.72        11.11 o                         
   0  10   6        547.82        554.18        30.62 o                         
   1  10   6        575.49        693.49        36.03 o                         
   2  10   6         15.42         18.61         7.21 o                         
   3  10   6        412.59        404.66        24.62 o                         
   4  10   6        454.64        479.72        27.62 o                         
   5  10   6          5.57          1.80         6.00 o                         
   6  10   6         48.36         24.62         8.41 o                         
   7  10   6         47.78         39.54         8.71 o                         
   8  10   6         23.49         17.51         8.11 o                         
   9  10   6         28.48         21.37         6.15 o                         
  -5  11   6        131.87         99.68        13.81 o                         
  -4  11   6          8.35          3.00         7.81 o                         
  -3  11   6        208.45        249.20        19.22 o                         
  -2  11   6         20.70         13.81         7.21 o                         
  -1  11   6        512.50        543.97        30.62 o                         
   0  11   6         66.42         72.06        10.81 o                         
   1  11   6        979.24        994.27        48.04 o                         
   2  11   6          8.27          3.60         6.00 o                         
   3  11   6         60.54         49.24         9.61 o                         
   4  11   6         14.62          1.20         6.61 o                         
   5  11   6          2.90         -6.00         6.00 o                         
   6  11   6        368.32        368.03        24.02 o                         
   7  11   6         13.43         17.41         7.81 o                         
   8  11   6        236.75        246.80        19.82 o                         
   9  11   6         82.69        113.49        14.41 o                         
  -3  12   6         31.41         40.83        10.21 o                         
  -1  12   6        177.74        210.17        18.01 o                         
   0  12   6        879.46        891.65        45.04 o                         
   1  12   6        172.00        226.38        18.61 o                         
   2  12   6        446.56        417.27        26.42 o                         
   3  12   6          9.96         -4.20         6.61 o                         
   4  12   6         37.14         42.63        10.21 o                         
   5  12   6          1.03         -6.00         6.00 o                         
   6  12   6          0.16         -6.00         6.00 o                         
   0  13   6          0.18          6.61         7.21 o                         
   1  13   6        210.75        201.16        18.01 o                         
   2  13   6         25.37         33.03         9.01 o                         
   3  13   6          0.11          6.00         7.21 o                         
   4  13   6        143.66         95.48        13.21 o                         
  -1 -12   7        100.73        130.30        13.21 o                         
   0 -12   7          0.10         -4.80         4.80 o                         
  -3 -11   7          6.82          4.80         5.37 o                         
  -2 -11   7         48.94         30.86         7.21 o                         
  -1 -11   7        156.12        190.55        12.36 o                         
   0 -11   7         14.73         21.39         5.91 o                         
   1 -11   7         81.34        103.28        19.82 o                         
   2 -11   7        160.73        189.45        13.54 o                         
   3 -11   7         11.33          9.93        12.01 o                         
   4 -11   7          6.78         11.44         6.64 o                         
  -5 -10   7         12.46          7.71         5.33 o                         
  -4 -10   7          5.77          5.14         5.18 o                         
  -3 -10   7         83.78         87.22        13.21 o                         
  -2 -10   7        152.34        172.16        15.01 o                         
  -1 -10   7         37.85         31.37         6.44 o                         
   0 -10   7        653.06        665.59        26.66 o                         
   1 -10   7        114.59        127.01         7.77 o                         
   2 -10   7          1.99         -3.72         5.42 o                         
   3 -10   7         84.17         71.08         8.99 o                         
   4 -10   7         76.34         78.26        18.01 o                         
   5 -10   7          0.01          8.41         8.41 o                         
   6 -10   7        147.86        130.90        16.81 o                         
  -6  -9   7         43.64         51.51         7.35 o                         
  -5  -9   7         82.88        102.57         8.95 o                         
  -4  -9   7        262.45        267.83        13.84 o                         
  -3  -9   7        249.80        294.75        20.99 o                         
  -2  -9   7        233.10        220.53        12.54 o                         
  -1  -9   7          8.97         17.29         5.31 o                         
   0  -9   7          1.49         -0.23         2.91 o                         
   1  -9   7        698.20        741.20        22.69 o                         
   2  -9   7          1.41          2.44         5.25 o                         
   3  -9   7        206.89        197.78        39.33 o                         
   4  -9   7         56.39         76.70        13.51 o                         
   5  -9   7        706.02        701.50        54.64 o                         
   6  -9   7         31.03         39.36         7.21 o                         
   7  -9   7        186.78        213.77        18.61 o                         
  -8  -8   7         18.16         21.62         7.21 o                         
  -7  -8   7         10.88          6.06         7.51 o                         
  -6  -8   7        205.65        236.24        12.70 o                         
  -5  -8   7        238.08        303.62        14.57 o                         
  -4  -8   7        557.26        555.15        42.93 o                         
  -3  -8   7       1258.91       1383.15        91.57 o                         
  -2  -8   7         62.91         70.46         6.99 o                         
  -1  -8   7        532.65        544.84        21.01 o                         
   0  -8   7        271.90        260.28        10.51 o                         
   1  -8   7         36.93         25.60         3.66 o                         
   2  -8   7        103.14         43.43         9.01 o                         
   3  -8   7         31.69         28.60         8.11 o                         
   4  -8   7        487.28        462.63        42.03 o                         
   5  -8   7         58.36         51.88         7.00 o                         
   6  -8   7        593.98        562.66        52.84 o                         
   7  -8   7         29.64         30.43        11.71 o                         
   8  -8   7         16.44         15.99         5.72 o                         
  -8  -7   7        132.94        142.03        20.12 o                         
  -7  -7   7         47.83         37.38         5.76 o                         
  -6  -7   7        241.01        276.35        13.41 o                         
  -5  -7   7         14.41         10.48         4.61 o                         
  -4  -7   7          4.40          4.66         4.09 o                         
  -3  -7   7         43.07         49.56         6.00 o                         
  -2  -7   7        168.56        144.34         8.83 o                         
  -1  -7   7        664.65        686.79        20.77 o                         
   0  -7   7        414.24        435.83        14.40 o                         
   1  -7   7       2140.02       1905.71       109.70 o                         
   2  -7   7        545.44        486.13        99.68 o                         
   3  -7   7        161.29        145.35         9.91 o                         
   4  -7   7         15.00         35.97         7.81 o                         
   5  -7   7        609.96        700.32        27.75 o                         
   6  -7   7         25.74         34.57         9.01 o                         
   7  -7   7        206.59        216.84        12.72 o                         
   8  -7   7        350.79        327.80        23.42 o                         
   9  -7   7        151.30        199.96        16.81 o                         
  -9  -6   7         31.72         41.78         6.20 o                         
  -8  -6   7        147.48        149.41        12.31 o                         
  -7  -6   7        761.46        825.46        29.98 o                         
  -6  -6   7        184.09        174.55        10.08 o                         
  -5  -6   7        317.46        317.18        13.68 o                         
  -4  -6   7        148.81        167.83         9.52 o                         
  -3  -6   7         44.96         49.53         4.25 o                         
  -2  -6   7         19.04         18.18         4.14 o                         
  -1  -6   7        362.23        404.55        13.33 o                         
   0  -6   7       2159.27       1972.67        52.39 o                         
   1  -6   7        375.97        374.55        17.29 o                         
   2  -6   7       1493.59       1343.64       171.44 o                         
   3  -6   7        362.53        345.43        13.92 o                         
   4  -6   7         38.01         45.38         5.72 o                         
   5  -6   7         11.33         32.60         5.04 o                         
   6  -6   7        782.33        740.33        40.23 o                         
   7  -6   7         62.87         43.05         5.90 o                         
   8  -6   7         21.97         12.61         5.47 o                         
   9  -6   7        176.35        152.01        10.94 o                         
  -9  -5   7          0.68         -4.09         4.09 o                         
  -8  -5   7        133.64        125.16         8.80 o                         
  -7  -5   7         53.53         30.02         6.61 o                         
  -6  -5   7        127.41        137.92         8.37 o                         
  -5  -5   7        399.95        408.97        16.15 o                         
  -4  -5   7         73.85         79.88         6.49 o                         
  -3  -5   7        655.53        549.76        16.50 o                         
  -2  -5   7        897.12        909.95        25.55 o                         
  -1  -5   7        100.62        118.95         5.92 o                         
   0  -5   7         72.22        133.43         6.33 o                         
   1  -5   7         31.89         44.93         3.72 o                         
   2  -5   7        545.32        531.72        25.52 o                         
   3  -5   7         75.40         91.19         7.34 o                         
   4  -5   7        444.41        453.61        20.72 o                         
   5  -5   7        783.31        848.98        31.61 o                         
   6  -5   7         95.87         73.94         6.75 o                         
   7  -5   7        830.36        821.85        31.41 o                         
   8  -5   7        211.04        206.35        11.87 o                         
   9  -5   7         14.65          8.33         5.70 o                         
  10  -5   7         71.31         61.99        10.81 o                         
 -10  -4   7         49.10         58.85        11.41 o                         
  -9  -4   7        147.36        182.55        16.81 o                         
  -8  -4   7          4.71         11.05         4.00 o                         
  -7  -4   7        103.86         98.13         7.35 o                         
  -6  -4   7         93.59         83.14         6.49 o                         
  -5  -4   7          0.60          1.86         2.54 o                         
  -4  -4   7       2504.20       2689.22        70.14 o                         
  -3  -4   7         69.50         67.15         4.65 o                         
  -2  -4   7       2853.18       2833.55        73.11 o                         
  -1  -4   7        736.66        649.98        22.01 o                         
   0  -4   7       1629.25       1396.31        37.18 o                         
   1  -4   7        381.91        336.40        15.08 o                         
   2  -4   7        553.85        433.52        17.53 o                         
   3  -4   7       1099.24       1138.38        35.24 o                         
   4  -4   7         47.16         72.23         4.43 o                         
   5  -4   7        111.91        102.17         8.11 o                         
   6  -4   7         44.32         50.60         5.72 o                         
   7  -4   7        495.78        453.65        19.11 o                         
   8  -4   7         22.44         27.49         5.47 o                         
   9  -4   7        716.62        710.01        28.23 o                         
  10  -4   7         30.74         29.77         6.33 o                         
  11  -4   7        113.27        103.88        14.41 o                         
 -10  -3   7        122.37        137.51        15.01 o                         
  -9  -3   7         38.48         55.24        10.21 o                         
  -8  -3   7         26.80         28.26         4.76 o                         
  -7  -3   7          8.89          1.77         3.44 o                         
  -6  -3   7        142.43        152.15         6.88 o                         
  -5  -3   7          3.86          0.10         2.38 o                         
  -4  -3   7         65.09         59.44         9.34 o                         
  -3  -3   7       1596.51       1553.64        41.19 o                         
  -2  -3   7        150.73        119.50         5.60 o                         
  -1  -3   7        250.91        218.89         7.85 o                         
   0  -3   7       3756.41       3495.36        89.22 o                         
   1  -3   7       4915.83       4816.97       122.58 o                         
   2  -3   7        285.90        292.82        12.72 o                         
   3  -3   7       1510.68       1488.46        45.57 o                         
   4  -3   7       1864.86       1836.32        59.36 o                         
   5  -3   7         54.53         60.59         5.47 o                         
   6  -3   7        131.89        134.49         8.21 o                         
   7  -3   7          3.02          3.14         3.59 o                         
   8  -3   7       1060.54       1025.30        37.53 o                         
   9  -3   7        127.29        148.03        13.51 o                         
  10  -3   7        944.84        851.11        32.89 o                         
  11  -3   7         53.22         50.14         7.42 o                         
  -9  -2   7        102.87         96.08        12.01 o                         
  -8  -2   7        924.30        971.38        33.18 o                         
  -7  -2   7        728.21        791.85        27.40 o                         
  -6  -2   7         24.30         31.03         4.20 o                         
  -5  -2   7       3338.50       3191.98        82.66 o                         
  -4  -2   7        318.16        261.23         8.91 o                         
  -3  -2   7        524.57        539.10        15.78 o                         
  -2  -2   7        948.85        878.47        23.95 o                         
  -1  -2   7       1144.93       1098.27        35.78 o                         
   0  -2   7       6327.47       6626.63       195.06 o                         
   1  -2   7       2159.63       2027.04        52.55 o                         
   2  -2   7      10890.99      11511.28       290.83 o                         
   3  -2   7       1368.14       1604.79        45.83 o                         
   4  -2   7        982.68       1180.57        31.14 o                         
   5  -2   7       1036.93       1159.55        60.47 o                         
   6  -2   7        148.34        147.80         8.46 o                         
   7  -2   7          6.81         13.75         4.02 o                         
   8  -2   7        239.51        264.76        19.52 o                         
   9  -2   7        705.88        710.56        27.79 o                         
  10  -2   7          6.25          7.63         5.70 o                         
  11  -2   7         88.06         72.00         7.85 o                         
  -8  -1   7        187.08        201.04        11.25 o                         
  -7  -1   7        960.25        940.57        26.27 o                         
  -6  -1   7         69.28         97.45         5.28 o                         
  -5  -1   7          5.19         -0.57         2.11 o                         
  -4  -1   7        420.24        435.72        13.15 o                         
  -3  -1   7       2504.64       2481.09        64.39 o                         
  -2  -1   7        376.57        370.56        22.96 o                         
  -1  -1   7        570.03        621.21        32.89 o                         
   0  -1   7        209.89        288.46         9.15 o                         
   1  -1   7       1677.75       1543.00        40.14 o                         
   2  -1   7         22.42          8.34         1.66 o                         
   3  -1   7       2741.17       2703.37        69.04 o                         
   4  -1   7      15839.07      15683.52       391.95 o                         
   5  -1   7        299.98        395.37        15.78 o                         
   6  -1   7       1386.10       1326.68        46.38 o                         
   7  -1   7        137.49        129.96         7.78 o                         
   8  -1   7          0.99          4.98         3.59 o                         
   9  -1   7        129.18        133.71         8.80 o                         
  10  -1   7        149.03        162.16        10.59 o                         
  11  -1   7        152.43        150.72        14.41 o                         
  -9   0   7        105.14        119.49        13.21 o                         
  -8   0   7        434.93        451.50        27.02 o                         
  -7   0   7         54.40         65.23         5.33 o                         
  -6   0   7          3.58         -0.62         2.18 o                         
  -5   0   7        285.83        280.38         9.26 o                         
  -4   0   7       2896.09       2854.55        73.44 o                         
  -3   0   7        209.63        164.63         9.65 o                         
  -2   0   7       5107.13       4993.36       127.32 o                         
  -1   0   7        388.62        355.42        20.42 o                         
   0   0   7        520.73        486.11        13.76 o                         
   1   0   7        371.46        351.98        10.40 o                         
   2   0   7       3607.74       3894.72       100.79 o                         
   3   0   7        546.60        503.59        18.44 o                         
   4   0   7         21.57         58.76         6.00 o                         
   5   0   7       5941.20       6247.83       157.82 o                         
   6   0   7        564.36        556.26        20.99 o                         
   7   0   7         12.22          9.17         3.16 o                         
   8   0   7          8.12          9.31         3.82 o                         
   9   0   7        466.83        400.04        60.35 o                         
  10   0   7         16.30         11.41         6.61 o                         
  11   0   7         60.90         54.64         9.01 o                         
  -9   1   7         80.96         94.88        12.61 o                         
  -8   1   7          5.06          6.00         6.61 o                         
  -7   1   7       1028.19       1009.28        50.44 o                         
  -6   1   7          1.30          0.23         2.55 o                         
  -5   1   7         67.53         47.91         5.06 o                         
  -4   1   7        257.03        343.43        14.44 o                         
  -3   1   7       5358.24       5252.39       133.48 o                         
  -2   1   7       1227.60       1286.17        33.95 o                         
  -1   1   7       2667.42       2433.42        62.36 o                         
   0   1   7       2483.43       2384.38        61.20 o                         
   1   1   7        862.76        872.12        27.44 o                         
   2   1   7       1179.25       1045.80        27.65 o                         
   3   1   7       3082.47       3061.72       162.56 o                         
   4   1   7       1695.24       1923.09        49.57 o                         
   5   1   7       1494.70       1718.47        44.74 o                         
   6   1   7        602.11        619.38        20.78 o                         
   7   1   7        189.59        232.09        10.62 o                         
   8   1   7        610.36        595.30        22.69 o                         
   9   1   7        172.19        180.14        13.81 o                         
  10   1   7       1218.00       1160.60        61.85 o                         
  11   1   7          9.86         11.41         7.21 o                         
  12   1   7          3.45          3.00         6.61 o                         
 -10   2   7          1.33         -3.00         7.81 o                         
  -9   2   7          0.05         -2.40         7.21 o                         
  -8   2   7        921.51        856.82        45.04 o                         
  -7   2   7         20.83         25.82         7.21 o                         
  -6   2   7       1731.50       1653.21        51.21 o                         
  -5   2   7        134.78        101.95         6.20 o                         
  -4   2   7        231.00        271.65        10.67 o                         
  -3   2   7          1.43          0.00         1.54 o                         
  -2   2   7         58.56         42.44         2.80 o                         
  -1   2   7       4884.48       5028.75       127.82 o                         
   0   2   7        236.47        190.38         6.51 o                         
   1   2   7       4515.57       4869.69       123.66 o                         
   2   2   7       1444.84       1420.86        37.05 o                         
   3   2   7          9.68         19.59         2.21 o                         
   4   2   7        856.94        644.20        43.86 o                         
   5   2   7        243.75        212.78         7.23 o                         
   6   2   7        171.16        153.92         5.92 o                         
   7   2   7         61.08         43.40         4.28 o                         
   8   2   7        478.57        401.06        24.02 o                         
   9   2   7         27.85         53.44         8.41 o                         
  10   2   7          0.34          1.80         6.61 o                         
  11   2   7        173.32        169.33        15.01 o                         
  12   2   7         23.04         34.83         9.01 o                         
  -9   3   7        110.45        110.49        14.41 o                         
  -8   3   7          3.83          5.40         7.21 o                         
  -7   3   7        580.51        610.02        34.23 o                         
  -6   3   7        113.61        134.23         7.33 o                         
  -5   3   7          1.44          3.13         2.70 o                         
  -4   3   7       1438.26       1524.76        47.19 o                         
  -3   3   7       3835.59       3383.33       135.11 o                         
  -2   3   7        174.68        177.82         7.64 o                         
  -1   3   7       4903.94       4728.93       140.28 o                         
   0   3   7        708.87        700.40        22.74 o                         
   1   3   7         38.72         57.58         2.96 o                         
   2   3   7       1706.33       1847.11        47.70 o                         
   3   3   7         90.41        117.28         4.71 o                         
   4   3   7       2034.23       2022.80        61.11 o                         
   5   3   7        396.34        392.65        15.03 o                         
   6   3   7       2033.64       2030.40        52.54 o                         
   7   3   7        572.72        573.64        20.86 o                         
   8   3   7         23.67         27.62         6.61 o                         
   9   3   7         92.13         77.46        10.21 o                         
  10   3   7          3.43         -4.20         6.00 o                         
  11   3   7        135.89        129.70        13.81 o                         
  12   3   7          0.93          0.00         7.81 o                         
  -9   4   7         14.94         14.41         9.01 o                         
  -8   4   7        212.68        222.18        19.22 o                         
  -7   4   7        167.95        156.72        15.01 o                         
  -6   4   7        679.03        741.53        39.63 o                         
  -5   4   7        728.60        741.48        24.78 o                         
  -4   4   7        932.61        906.32        29.23 o                         
  -3   4   7       2231.63       2177.15        66.08 o                         
  -2   4   7       4879.85       4823.24       143.44 o                         
  -1   4   7          5.04          3.96         2.00 o                         
   0   4   7       2186.42       1986.87        60.01 o                         
   1   4   7       5606.27       5666.79       157.94 o                         
   2   4   7        510.08        582.23        16.10 o                         
   3   4   7        227.33        235.64        10.11 o                         
   4   4   7        368.26        360.46        10.70 o                         
   5   4   7       3838.81       4029.08       102.41 o                         
   6   4   7        589.41        529.56        29.42 o                         
   7   4   7       1105.45       1084.57        37.17 o                         
   8   4   7         27.74         24.68         4.67 o                         
   9   4   7          1.51          3.60         6.00 o                         
  10   4   7          2.38          3.60         7.21 o                         
  11   4   7         39.53         34.23         9.01 o                         
  12   4   7         56.34         49.24        10.81 o                         
  -8   5   7          0.21         -7.21         7.21 o                         
  -7   5   7        469.52        440.09        27.62 o                         
  -6   5   7         19.38         31.22         8.41 o                         
  -5   5   7        342.78        326.90        13.27 o                         
  -4   5   7         12.23          3.09         3.00 o                         
  -3   5   7        169.18        170.51        13.81 o                         
  -2   5   7         28.46         21.60         3.32 o                         
  -1   5   7        131.92        173.78        14.71 o                         
   0   5   7       2177.94       2312.39        69.75 o                         
   1   5   7          2.45         21.05         3.60 o                         
   2   5   7       1946.57       2188.59        56.20 o                         
   3   5   7        360.84        345.45        10.49 o                         
   4   5   7          0.12          2.05         2.49 o                         
   5   5   7        217.09        208.97        12.01 o                         
   6   5   7        442.30        436.82        17.39 o                         
   7   5   7         56.05         71.47         6.33 o                         
   8   5   7         31.65         28.43         4.67 o                         
   9   5   7        283.36        270.82        19.22 o                         
  10   5   7        126.04        156.12        15.01 o                         
  11   5   7          8.50         12.01         8.41 o                         
  -8   6   7        143.69        138.71        16.21 o                         
  -7   6   7        133.27        126.10        15.01 o                         
  -6   6   7       1704.55       1835.48        88.27 o                         
  -5   6   7        130.67        153.12        14.41 o                         
  -4   6   7          1.14          4.65         5.40 o                         
  -3   6   7        272.73        273.94        17.41 o                         
  -2   6   7         85.12         60.21         5.04 o                         
  -1   6   7       1628.59       1568.91        48.56 o                         
   0   6   7        337.31        387.70        14.18 o                         
   1   6   7       4877.46       4399.02       130.85 o                         
   2   6   7        421.40        438.67        15.27 o                         
   3   6   7        559.01        503.28        14.28 o                         
   4   6   7          5.18          4.80         2.55 o                         
   5   6   7       1634.73       1456.64        74.46 o                         
   6   6   7        418.43        394.22        16.34 o                         
   7   6   7        255.51        239.46        15.61 o                         
   8   6   7        212.52        180.68        10.40 o                         
   9   6   7         22.85         25.82         7.81 o                         
  10   6   7         27.81         33.03         9.01 o                         
  11   6   7          0.89         12.01         8.41 o                         
  -7   7   7        409.00        449.10        29.42 o                         
  -6   7   7          7.64          9.01         7.81 o                         
  -5   7   7         98.49        136.31        14.41 o                         
  -4   7   7       1222.98       1352.26        43.00 o                         
  -3   7   7         12.82          5.48         3.09 o                         
  -2   7   7        133.56        169.03         8.51 o                         
  -1   7   7        457.69        509.58        17.95 o                         
   0   7   7        379.18        393.93        14.61 o                         
   1   7   7       1005.86        930.57        29.82 o                         
   2   7   7        159.80        190.76         8.49 o                         
   3   7   7        311.62        311.59        16.81 o                         
   4   7   7        194.59        216.17        13.81 o                         
   5   7   7       1052.36        973.16        34.20 o                         
   6   7   7       1985.24       1836.75       199.06 o                         
   7   7   7         28.59         31.60         5.52 o                         
   8   7   7         32.45         33.68         5.72 o                         
   9   7   7         65.39         62.40         9.31 o                         
  10   7   7          0.21         -1.20         7.21 o                         
  11   7   7          2.31          4.80         8.41 o                         
  -7   8   7          0.28          4.80         8.41 o                         
  -6   8   7         35.59         30.02         9.61 o                         
  -5   8   7        356.94        384.25        25.22 o                         
  -4   8   7        248.75        232.99        18.01 o                         
  -3   8   7        839.70        867.65        29.07 o                         
  -2   8   7       1071.81       1187.26        38.21 o                         
  -1   8   7        173.12        171.42         8.63 o                         
   0   8   7        646.32        732.50        24.53 o                         
   1   8   7          4.27          6.70         2.74 o                         
   2   8   7       1610.40       1669.19        51.43 o                         
   4   8   7        442.83        458.70        25.82 o                         
   5   8   7        154.58        132.96         8.65 o                         
   7   8   7        397.07        386.14        21.02 o                         
   8   8   7        104.22         97.65        14.41 o                         
   9   8   7          0.66          1.80         4.67 o                         
  10   8   7        297.42        291.23        22.22 o                         
  11   8   7         86.96         97.88        13.81 o                         
  -6   9   7          4.40         -1.80         7.81 o                         
  -5   9   7        107.14        144.72        15.61 o                         
  -4   9   7        991.34       1141.99        57.65 o                         
  -3   9   7        276.93        276.04        12.55 o                         
  -2   9   7       1597.21       1740.00        54.28 o                         
  -1   9   7          2.91         15.33         4.02 o                         
   0   9   7        973.69       1083.15        35.12 o                         
   1   9   7        184.18        252.80        15.61 o                         
   2   9   7       1268.17       1128.78        52.84 o                         
   3   9   7          0.89          2.40         5.40 o                         
   4   9   7         24.15         28.22         7.81 o                         
   5   9   7         61.46         38.43         8.41 o                         
   6   9   7          4.02          1.20         6.00 o                         
   7   9   7         46.57         50.56         7.51 o                         
   8   9   7          1.93         -4.04         4.80 o                         
   9   9   7        411.12        418.99        26.42 o                         
  10   9   7        121.97        138.71        15.01 o                         
  -5  10   7         14.70         -2.40         7.21 o                         
  -4  10   7        143.64        178.94        16.81 o                         
  -3  10   7        389.04        428.08        26.42 o                         
  -2  10   7          2.93          5.40         6.00 o                         
  -1  10   7          1.90          5.04         4.18 o                         
   0  10   7        536.44        524.16        29.42 o                         
   1  10   7        908.39        827.40        41.43 o                         
   2  10   7         69.38         85.27        12.01 o                         
   3  10   7        790.29        749.94        38.43 o                         
   4  10   7          3.12          0.60         6.00 o                         
   5  10   7         55.83         43.23         9.61 o                         
   6  10   7          0.93          1.80         6.61 o                         
   7  10   7         19.07         10.21         7.21 o                         
   8  10   7         95.73         97.97         8.89 o                         
   9  10   7          1.25         -3.98         4.61 o                         
  -4  11   7         64.42         91.27        13.21 o                         
  -3  11   7          1.85         -4.20         6.61 o                         
  -2  11   7        552.22        633.44        35.43 o                         
  -1  11   7          0.06         -1.20         6.61 o                         
   0  11   7          2.81          7.81         7.21 o                         
   1  11   7         32.27         10.21         7.21 o                         
   2  11   7        525.70        522.36        30.02 o                         
   3  11   7          0.55          7.81         6.61 o                         
   4  11   7          5.53          7.81         6.61 o                         
   5  11   7        332.76        347.62        23.42 o                         
   6  11   7        117.87         93.07        13.21 o                         
   7  11   7        129.19        136.31        15.61 o                         
   8  11   7        114.92        124.90        15.01 o                         
  -3  12   7        414.34        398.66        26.42 o                         
  -1  12   7        187.92        175.94        17.41 o                         
   0  12   7         24.91         42.63        10.21 o                         
   1  12   7          2.53         -1.20         6.61 o                         
   2  12   7          3.27          7.81         7.21 o                         
   3  12   7          9.07          5.40         7.21 o                         
   4  12   7        276.06        260.01        20.42 o                         
   5  12   7        111.96        135.11        15.61 o                         
   6  12   7        191.21        171.74        18.01 o                         
   0  13   7          8.76         11.41         7.81 o                         
   1  13   7        166.13        180.14        18.01 o                         
   2  13   7        343.81        360.23        24.62 o                         
   3  13   7         47.62         63.65        12.01 o                         
  -2 -11   8        239.39        276.92        15.54 o                         
  -1 -11   8        247.35        304.52        16.28 o                         
   0 -11   8          1.00         -2.85         4.56 o                         
   1 -11   8         38.80         37.23        16.81 o                         
   2 -11   8         62.76         58.71         9.27 o                         
   3 -11   8          1.94          2.92         7.51 o                         
  -4 -10   8         13.57         17.88         6.09 o                         
  -3 -10   8        727.43        823.17        57.35 o                         
  -2 -10   8        270.98        291.69        42.30 o                         
  -1 -10   8        397.26        426.24        29.42 o                         
   0 -10   8        454.90        461.26        20.54 o                         
   1 -10   8        239.95        234.58        10.89 o                         
   2 -10   8         15.49          8.81         5.91 o                         
   3 -10   8         97.16         88.17        21.02 o                         
   4 -10   8         20.18         13.38         6.44 o                         
   5 -10   8          1.22          2.81         5.90 o                         
  -6  -9   8          1.59          2.25         4.89 o                         
  -5  -9   8        235.87        251.95        19.82 o                         
  -4  -9   8         36.79         59.71         7.33 o                         
  -3  -9   8         26.43         28.75         5.79 o                         
  -2  -9   8        104.19        143.94        21.62 o                         
  -1  -9   8         41.64         47.27         6.86 o                         
   0  -9   8          8.35          8.04         4.44 o                         
   1  -9   8        124.23        121.26         9.05 o                         
   2  -9   8       1527.07       1408.08       143.18 o                         
   3  -9   8         62.77         62.10         7.93 o                         
   4  -9   8        421.37        403.96        69.96 o                         
   5  -9   8         25.51         13.81         8.71 o                         
   6  -9   8          6.54          6.31         5.10 o                         
  -7  -8   8        101.10        115.92         9.66 o                         
  -6  -8   8        380.32        370.89        17.16 o                         
  -5  -8   8         64.05         57.89         7.07 o                         
  -4  -8   8        501.95        484.32        36.63 o                         
  -3  -8   8        129.11        131.15         9.44 o                         
  -2  -8   8        142.76        128.52         9.91 o                         
  -1  -8   8          4.09         -2.07         3.04 o                         
   0  -8   8          1.14          1.49         3.04 o                         
   1  -8   8        431.02        425.08        18.12 o                         
   2  -8   8         52.89         42.77         6.55 o                         
   3  -8   8       1267.70       1213.54       180.44 o                         
   4  -8   8          0.02         -2.43         4.44 o                         
   5  -8   8         62.16         63.28         7.42 o                         
   6  -8   8        184.73        193.72        17.41 o                         
   7  -8   8        201.13        208.12        16.51 o                         
  -8  -7   8         42.67         42.42         6.49 o                         
  -7  -7   8         26.55         25.30         5.76 o                         
  -6  -7   8        144.01        125.04         9.23 o                         
  -5  -7   8          3.38          2.57         4.32 o                         
  -4  -7   8        158.85        151.43         9.38 o                         
  -3  -7   8          0.78         -1.62         3.70 o                         
  -2  -7   8        527.94        500.48        16.23 o                         
  -1  -7   8         87.06         76.97         5.92 o                         
   0  -7   8        419.05        391.35        13.44 o                         
   1  -7   8        164.29        172.42        12.33 o                         
   2  -7   8          6.21          2.58         1.63 o                         
   3  -7   8        575.69        489.33        38.13 o                         
   4  -7   8         12.23         12.23         4.61 o                         
   5  -7   8       1239.24       1222.80        45.28 o                         
   6  -7   8        491.26        543.98        23.12 o                         
   7  -7   8        340.62        336.45        16.56 o                         
   8  -7   8        402.36        432.34        20.17 o                         
  -8  -6   8        189.64        225.46        12.39 o                         
  -7  -6   8          4.53          3.69         4.32 o                         
  -6  -6   8          0.99         -4.46         6.00 o                         
  -5  -6   8         99.74        119.12         9.61 o                         
  -4  -6   8         63.76         76.30         6.64 o                         
  -3  -6   8       1569.13       1628.19        49.08 o                         
  -2  -6   8        156.49        119.44         6.57 o                         
  -1  -6   8       1149.32       1218.86        33.89 o                         
   0  -6   8          1.92         -2.52         3.00 o                         
   1  -6   8          1.45          1.11         2.42 o                         
   2  -6   8         63.21         38.97         3.76 o                         
   3  -6   8          4.37          4.12         2.44 o                         
   4  -6   8        829.35        823.96        31.53 o                         
   5  -6   8         97.68         94.95         7.85 o                         
   6  -6   8       1249.38       1330.64        89.17 o                         
   7  -6   8        309.86        340.23        16.12 o                         
   8  -6   8          0.33         -0.39         4.87 o                         
   9  -6   8         34.29         39.02         6.75 o                         
  -9  -5   8        117.95        129.50        19.82 o                         
  -8  -5   8          9.70          2.92         4.09 o                         
  -7  -5   8          0.18          0.60         5.70 o                         
  -6  -5   8        730.79        769.91        27.83 o                         
  -5  -5   8        114.12         94.16         6.92 o                         
  -4  -5   8          1.18         -0.30         3.32 o                         
  -3  -5   8          5.20          6.31         2.75 o                         
  -2  -5   8       1757.24       1588.33        42.80 o                         
  -1  -5   8         21.52         42.62         3.93 o                         
   0  -5   8        211.69        241.35        12.30 o                         
   1  -5   8       1058.66        915.22        42.40 o                         
   2  -5   8        435.57        410.90        14.49 o                         
   3  -5   8          9.96          5.27         2.25 o                         
   4  -5   8        702.77        804.39        31.22 o                         
   5  -5   8        164.41        145.32        13.21 o                         
   6  -5   8          0.37         -1.80         3.82 o                         
   7  -5   8        300.83        311.30        15.28 o                         
   8  -5   8          1.00         -1.26         4.61 o                         
   9  -5   8        209.77        194.31        11.80 o                         
  10  -5   8         68.13         65.98         7.78 o                         
  -9  -4   8         61.27         64.85        11.41 o                         
  -8  -4   8         18.44         18.58         4.76 o                         
  -7  -4   8        518.60        545.96        20.76 o                         
  -6  -4   8        623.37        631.38        36.03 o                         
  -5  -4   8       1582.58       1655.67        47.92 o                         
  -4  -4   8        272.65        281.47        12.12 o                         
  -3  -4   8        161.23        148.78         6.66 o                         
  -2  -4   8         11.33         15.02         2.71 o                         
  -1  -4   8        955.74        901.20        25.31 o                         
   0  -4   8        930.35        899.78        25.22 o                         
   1  -4   8       1298.69       1328.46        74.23 o                         
   2  -4   8       1050.70        982.02        27.02 o                         
   3  -4   8       2907.29       2742.04        71.23 o                         
   4  -4   8        187.71        190.81        10.37 o                         
   5  -4   8        736.51        721.32        27.36 o                         
   6  -4   8        250.73        245.31        13.51 o                         
   7  -4   8        159.29        201.24        11.71 o                         
   8  -4   8         29.13         23.13         5.40 o                         
   9  -4   8          1.60          3.39         4.87 o                         
  10  -4   8        271.67        258.24        14.18 o                         
  -8  -3   8        118.94        124.06         8.37 o                         
  -7  -3   8         28.11         22.39         4.32 o                         
  -6  -3   8        165.89        147.19         8.21 o                         
  -5  -3   8          0.43         -0.22         2.25 o                         
  -4  -3   8         20.24         12.17         2.90 o                         
  -3  -3   8        419.69        416.80        13.03 o                         
  -2  -3   8       3883.88       3930.30       101.20 o                         
  -1  -3   8        956.35        815.79        22.86 o                         
   0  -3   8       2194.85       2176.48        56.57 o                         
   1  -3   8        318.44        373.06        11.71 o                         
   2  -3   8         63.91         87.47         9.10 o                         
   3  -3   8         40.71         74.83         4.62 o                         
   4  -3   8        194.35        206.69        10.08 o                         
   5  -3   8       1485.22       1410.23        49.17 o                         
   6  -3   8         79.44         78.56         6.79 o                         
   7  -3   8        781.79        718.75        27.59 o                         
   8  -3   8          6.16          4.49         4.44 o                         
   9  -3   8          1.04         13.11         4.76 o                         
  10  -3   8          5.33          0.17         5.29 o                         
  11  -3   8        182.28        166.49        29.12 o                         
  -8  -2   8        229.08        247.40        15.01 o                         
  -7  -2   8        217.63        242.42         9.35 o                         
  -6  -2   8        355.35        363.19        12.01 o                         
  -5  -2   8         14.42         12.88         4.04 o                         
  -4  -2   8        182.36        160.88         6.80 o                         
  -3  -2   8       2352.10       2117.75        55.50 o                         
  -2  -2   8       2248.05       2087.82        54.65 o                         
  -1  -2   8      11927.05      10892.40       408.94 o                         
   0  -2   8        815.24        894.10        24.53 o                         
   1  -2   8        651.55        646.80        18.33 o                         
   2  -2   8        932.76        884.41        24.06 o                         
   3  -2   8       1015.35       1355.97        35.95 o                         
   4  -2   8        450.23        530.55        15.37 o                         
   5  -2   8         82.64         74.40         6.78 o                         
   6  -2   8        554.32        634.33        24.19 o                         
   7  -2   8          4.25         -2.10         3.40 o                         
   8  -2   8        499.58        534.14        21.86 o                         
   9  -2   8         42.33         31.37         5.47 o                         
  10  -2   8         42.36         48.91         6.79 o                         
  11  -2   8         10.56         17.03         5.90 o                         
  -8  -1   8         32.83         40.23         8.41 o                         
  -7  -1   8         53.40         52.24         5.33 o                         
  -6  -1   8        697.55        746.65        32.76 o                         
  -5  -1   8          7.40          5.00         2.25 o                         
  -4  -1   8        290.58        271.82         9.35 o                         
  -3  -1   8         80.67         62.79         4.04 o                         
  -2  -1   8       1177.60       1256.93        33.57 o                         
  -1  -1   8        260.79        233.94        10.56 o                         
   0  -1   8        654.65        674.09        18.83 o                         
   1  -1   8       4888.25       4797.84       122.07 o                         
   2  -1   8        162.11        115.60         5.73 o                         
   3  -1   8       4293.63       4271.31       141.87 o                         
   4  -1   8       3461.53       3341.47        98.53 o                         
   5  -1   8       1014.52       1082.26        44.52 o                         
   6  -1   8        736.55        710.56        26.51 o                         
   7  -1   8        118.94         95.15         7.18 o                         
   8  -1   8         59.51         52.93         5.90 o                         
   9  -1   8        107.07        107.61         8.27 o                         
  10  -1   8        356.41        341.17        23.72 o                         
  11  -1   8        299.08        325.40        22.22 o                         
  -9   0   8          3.50          3.60         7.21 o                         
  -8   0   8         64.87         81.06        11.41 o                         
  -7   0   8       1786.70       1771.54        55.06 o                         
  -6   0   8         79.49         76.86         5.76 o                         
  -5   0   8       2178.01       2224.94        58.14 o                         
  -4   0   8         19.74         19.51         2.66 o                         
  -3   0   8        225.42        203.77         7.45 o                         
  -2   0   8        624.54        710.52        19.77 o                         
  -1   0   8         86.31         96.40         7.44 o                         
   0   0   8       5031.66       5069.34       128.15 o                         
   1   0   8       1168.49       1262.69        33.46 o                         
   2   0   8       6043.37       6236.32       183.86 o                         
   3   0   8         44.91         43.49         3.03 o                         
   4   0   8       1108.24       1297.00        34.03 o                         
   5   0   8        406.90        433.41        13.85 o                         
   6   0   8        373.23        348.30        14.44 o                         
   7   0   8        259.67        242.21        11.25 o                         
   8   0   8        450.41        423.48        17.62 o                         
   9   0   8        122.20        105.99         8.07 o                         
  10   0   8         46.02         66.65         9.61 o                         
  11   0   8         34.43         34.23         8.41 o                         
  -9   1   8          0.08         -6.61         6.61 o                         
  -8   1   8         73.42         79.86        11.41 o                         
  -7   1   8        230.47        205.36        16.21 o                         
  -6   1   8        973.33       1041.97        33.68 o                         
  -5   1   8         59.64         57.71         5.40 o                         
  -4   1   8        290.19        293.37         9.60 o                         
  -3   1   8        893.32        995.23        26.90 o                         
  -2   1   8       3436.84       3068.07        79.09 o                         
  -1   1   8        498.83        438.61        12.90 o                         
   0   1   8       6102.51       5849.33       172.84 o                         
   1   1   8        892.45        951.98        33.48 o                         
   2   1   8         36.84         51.04         5.40 o                         
   3   1   8       2410.02       2612.39        78.14 o                         
   4   1   8         56.19         62.37         4.87 o                         
   5   1   8        573.62        550.21        15.78 o                         
   6   1   8        317.15        279.87         9.01 o                         
   8   1   8         56.15         39.27         4.87 o                         
   9   1   8        443.06        516.95        30.02 o                         
  10   1   8          8.37          2.40         6.00 o                         
  11   1   8         11.98          8.41         6.61 o                         
  -9   2   8        300.67        359.03        24.62 o                         
  -8   2   8         75.29         87.07        12.01 o                         
  -7   2   8         25.33         25.82         7.81 o                         
  -6   2   8        115.31        105.53        10.21 o                         
  -5   2   8       1290.74       1239.21        39.15 o                         
  -4   2   8        266.14        223.99         9.52 o                         
  -3   2   8        157.43        162.13         7.64 o                         
  -2   2   8       2578.49       2412.69        62.30 o                         
  -1   2   8       1917.70       1918.33        49.97 o                         
   0   2   8        311.86        463.13        48.04 o                         
   1   2   8       1833.66       1757.36        85.90 o                         
   2   2   8       2991.45       3118.11        79.65 o                         
   3   2   8         68.14         58.24         3.82 o                         
   4   2   8          6.97          2.22         1.30 o                         
   5   2   8        370.93        391.06        17.60 o                         
   6   2   8       1489.00       1425.12        37.44 o                         
   7   2   8         65.16         71.97        17.41 o                         
   8   2   8        358.57        330.80        20.42 o                         
   9   2   8        427.24        428.68        25.82 o                         
  10   2   8          0.11          5.40         6.61 o                         
  11   2   8         25.29         25.82         8.41 o                         
  -9   3   8        100.48        101.48        14.41 o                         
  -8   3   8        176.16        184.95        16.81 o                         
  -7   3   8          1.33         -4.80         6.00 o                         
  -6   3   8         96.26         84.67         6.33 o                         
  -5   3   8         14.46         12.85         3.09 o                         
  -4   3   8        478.72        501.23        27.92 o                         
  -3   3   8       1372.30       1276.57        39.84 o                         
  -2   3   8         77.03         77.48         5.19 o                         
  -1   3   8        217.51        209.41         8.95 o                         
   0   3   8          0.86          0.72         2.00 o                         
   1   3   8       2303.80       2204.85        93.04 o                         
   2   3   8       1343.70       1294.85        34.33 o                         
   3   3   8       7643.02       7772.51       240.60 o                         
   4   3   8        325.48        381.84        21.02 o                         
   5   3   8       1247.11       1346.45        35.46 o                         
   6   3   8        200.46        187.24         6.88 o                         
   7   3   8         40.84         39.30         4.02 o                         
   8   3   8        112.46         92.47         9.61 o                         
   9   3   8          0.23         -4.20         6.00 o                         
  10   3   8        569.23        558.38        33.03 o                         
  11   3   8        125.40        129.70        13.81 o                         
  12   3   8         47.54         51.04        10.21 o                         
  -9   4   8        120.98        135.11        16.21 o                         
  -8   4   8        163.70        108.69        13.81 o                         
  -7   4   8        294.60        352.42        24.02 o                         
  -6   4   8        288.51        291.83        20.42 o                         
  -5   4   8       1388.51       1464.18        46.08 o                         
  -4   4   8         24.82         29.74         3.89 o                         
  -3   4   8        428.42        468.35        16.58 o                         
  -2   4   8         61.10         84.81         5.63 o                         
  -1   4   8        468.67        556.93        18.98 o                         
   0   4   8        390.62        369.51        14.11 o                         
   1   4   8        444.66        398.85        14.36 o                         
   2   4   8      12002.03      11582.06       292.50 o                         
   3   4   8       1511.80       1478.05        38.80 o                         
   4   4   8       1525.43       1452.02        37.91 o                         
   5   4   8         86.01        109.93         8.41 o                         
   6   4   8        169.52        131.30         6.75 o                         
   7   4   8         53.45         57.37         5.72 o                         
   8   4   8        122.31        106.28        10.81 o                         
   9   4   8        211.52        188.55        15.01 o                         
  10   4   8          5.36         -4.20         6.61 o                         
  11   4   8        183.91        205.36        17.41 o                         
  -8   5   8          1.89          7.81         8.41 o                         
  -7   5   8        415.86        454.50        28.82 o                         
  -6   5   8        399.77        360.83        24.02 o                         
  -5   5   8          3.48          2.40         3.09 o                         
  -4   5   8        380.14        377.17        14.42 o                         
  -3   5   8        207.92        213.42        19.82 o                         
  -2   5   8        356.58        292.77        11.53 o                         
  -1   5   8       1974.71       1982.21        60.43 o                         
   0   5   8         10.39         22.25         7.21 o                         
   1   5   8        124.04        138.29         8.41 o                         
   2   5   8         11.24          8.71         2.55 o                         
   3   5   8       1538.76       1543.34        40.55 o                         
   4   5   8        879.11        970.04        31.70 o                         
   5   5   8        371.13        431.20        15.82 o                         
   6   5   8       1557.43       1512.44        48.90 o                         
   7   5   8       1378.40       1446.11        48.55 o                         
   8   5   8         14.19          7.33         4.02 o                         
   9   5   8        249.71        244.39        18.01 o                         
  10   5   8         79.24         73.26        10.81 o                         
  11   5   8         56.09         29.42         9.01 o                         
  -7   6   8         11.12          4.80         8.41 o                         
  -6   6   8        146.17        122.50        14.41 o                         
  -5   6   8        205.46        204.76        17.41 o                         
  -4   6   8        848.59        883.31        29.50 o                         
  -3   6   8         49.99         65.59         6.00 o                         
  -2   6   8       1092.26       1077.11        34.62 o                         
  -1   6   8        415.56        420.27        15.39 o                         
   0   6   8        964.85        944.23        30.43 o                         
   1   6   8        298.05        280.36        11.02 o                         
   2   6   8         28.16         33.82         3.59 o                         
   3   6   8        716.84        724.38        23.73 o                         
   4   6   8        105.55        117.23         5.31 o                         
   5   6   8       1014.98       1017.39        33.74 o                         
   6   6   8       1211.24       1121.57        51.64 o                         
   7   6   8       1588.35       1665.34        55.89 o                         
   8   6   8        696.33        636.35        24.53 o                         
   9   6   8          7.93          4.20         6.61 o                         
  10   6   8         37.52         33.63         9.01 o                         
  11   6   8        117.12        132.11        14.41 o                         
  -7   7   8        166.99        178.34        18.01 o                         
  -6   7   8        379.05        372.24        25.22 o                         
  -5   7   8        503.86        531.36        31.22 o                         
  -4   7   8        406.59        459.97        23.72 o                         
  -3   7   8       1409.34       1589.95        50.19 o                         
  -2   7   8         20.87         33.96         9.31 o                         
  -1   7   8       1438.39       1570.85        49.24 o                         
   0   7   8        347.50        382.99        14.36 o                         
   1   7   8        354.41        330.76        12.72 o                         
   2   7   8         81.05         97.65        10.21 o                         
   3   7   8       1757.21       1627.44        50.15 o                         
   4   7   8         49.64         45.04         6.00 o                         
   5   7   8        803.21        767.95        40.83 o                         
   6   7   8        366.68        337.01        14.84 o                         
   7   7   8        182.22        176.24        14.71 o                         
   8   7   8         74.27         79.32         7.61 o                         
   9   7   8          8.52          5.10         4.67 o                         
  10   7   8        196.22        185.55        16.81 o                         
  11   7   8         10.89         22.22         9.01 o                         
  -6   8   8        897.26        916.81        49.84 o                         
  -5   8   8        868.74        900.00        48.04 o                         
  -4   8   8        199.29        248.00        19.22 o                         
  -3   8   8        194.33        169.01         9.38 o                         
  -2   8   8        371.85        345.39        14.11 o                         
  -1   8   8         16.25          9.96         3.59 o                         
   0   8   8        164.18        178.76         8.89 o                         
   1   8   8        136.61        119.70         7.00 o                         
   2   8   8        418.25        397.79        14.84 o                         
   3   8   8        107.39        100.88         9.01 o                         
   5   8   8          0.18          7.21         6.00 o                         
   6   8   8        417.20        400.58        17.19 o                         
   7   8   8         44.71         31.41         5.40 o                         
   8   8   8         43.11         31.24         6.61 o                         
   9   8   8         92.54        102.02        11.71 o                         
  10   8   8          4.73          9.61         7.81 o                         
  11   8   8         64.09         72.06        12.01 o                         
  -5   9   8        102.65        115.29        14.41 o                         
  -4   9   8          5.28         -3.60         6.61 o                         
  -3   9   8        341.78        398.94        16.41 o                         
  -2   9   8         33.99         23.54         4.61 o                         
  -1   9   8       2078.35       2148.63        66.58 o                         
   0   9   8          0.80         -1.63         2.88 o                         
   1   9   8        183.46        162.61         8.70 o                         
   2   9   8         29.00         14.41         4.80 o                         
   3   9   8        307.70        287.03        19.82 o                         
   4   9   8         29.15         19.82         7.21 o                         
   5   9   8         21.14         13.21         7.21 o                         
   6   9   8        712.59        619.63        33.63 o                         
   7   9   8        173.88        175.94        16.81 o                         
   8   9   8        283.26        308.15        19.79 o                         
   9   9   8         66.56         49.83         7.22 o                         
  10   9   8         22.24         27.62         9.01 o                         
  -5  10   8         47.88         48.64        10.81 o                         
  -4  10   8          7.46         -6.00         6.61 o                         
  -3  10   8        102.33         95.48        12.61 o                         
  -2  10   8       1511.29       1742.36        55.31 o                         
  -1  10   8        478.09        435.89        25.82 o                         
   1  10   8         11.03         25.82         8.41 o                         
   2  10   8        176.17        178.94        16.21 o                         
   3  10   8         10.01         -1.20         6.00 o                         
   4  10   8          9.89          1.20         6.61 o                         
   5  10   8        171.98        151.32        15.61 o                         
   6  10   8          4.74          3.00         6.61 o                         
   7  10   8        431.02        391.45        25.82 o                         
   8  10   8         15.54         26.42         9.01 o                         
   9  10   8          7.00          4.20         7.21 o                         
  -4  11   8         31.42         31.83        10.21 o                         
  -3  11   8          1.42          0.60         6.61 o                         
  -2  11   8        109.50        106.07         9.31 o                         
  -1  11   8        409.52        453.90        28.22 o                         
   0  11   8         56.62         69.66        12.01 o                         
   1  11   8          4.89          3.00         7.21 o                         
   2  11   8        304.13        275.62        21.02 o                         
   3  11   8        266.57        282.82        21.02 o                         
   4  11   8         67.85         65.45        11.41 o                         
   5  11   8         51.90         36.03         9.61 o                         
   6  11   8         19.90         18.01         8.41 o                         
   7  11   8        106.06         94.27        13.81 o                         
   8  11   8          3.15          8.41         7.81 o                         
  -1  12   8          0.91         -5.40         6.61 o                         
   0  12   8         33.27         19.22         9.61 o                         
   1  12   8        274.17        299.64        22.22 o                         
   2  12   8         40.00         20.42         8.41 o                         
   3  12   8        480.76        460.51        28.82 o                         
   4  12   8        136.77        163.33        17.41 o                         
   5  12   8          3.45          3.00         7.21 o                         
   6  12   8          0.17          0.60         7.21 o                         
   1  13   8         21.18         10.81         8.41 o                         
   2  13   8         56.28         59.45        12.01 o                         
  -1 -11   9         10.51          9.01         6.00 o                         
   0 -11   9          7.40          7.21         6.00 o                         
  -3 -10   9        169.10        173.80        11.99 o                         
  -2 -10   9         17.71         21.76         5.96 o                         
  -1 -10   9        116.18        140.22        10.89 o                         
   0 -10   9         82.24         92.38         9.01 o                         
   1 -10   9          0.48         -1.25         3.62 o                         
   2 -10   9        300.17        305.42        36.00 o                         
   3 -10   9         83.78         92.93        10.51 o                         
   4 -10   9        218.54        205.37        19.52 o                         
  -5  -9   9         22.32         26.02         6.06 o                         
  -4  -9   9          4.35          2.49         5.09 o                         
  -3  -9   9         45.64         58.89        13.81 o                         
  -2  -9   9          3.92          7.13         5.00 o                         
  -1  -9   9        370.29        425.72        19.09 o                         
   0  -9   9          4.44         -2.67         3.32 o                         
   1  -9   9        403.23        419.12        20.80 o                         
   2  -9   9          4.54          7.06         6.61 o                         
   3  -9   9         83.05         76.01         9.33 o                         
   4  -9   9         10.53         11.83         5.72 o                         
   5  -9   9         17.26         15.01         5.94 o                         
   6  -9   9        319.48        333.77        20.12 o                         
  -6  -8   9          3.01          5.52         5.40 o                         
  -5  -8   9          7.38          6.49         5.00 o                         
  -4  -8   9         18.16         16.52         6.91 o                         
  -3  -8   9          8.14          1.80         4.30 o                         
  -2  -8   9        705.30        776.64        93.67 o                         
  -1  -8   9         20.97         12.66         3.70 o                         
   0  -8   9        578.60        582.27        18.81 o                         
   1  -8   9         57.98         52.09         5.06 o                         
   2  -8   9         44.15         36.50         4.42 o                         
   3  -8   9        188.43        181.34        12.91 o                         
   4  -8   9        352.78        367.08        23.12 o                         
   5  -8   9         22.86         18.01         6.15 o                         
   6  -8   9         28.13         40.63         6.75 o                         
   7  -8   9        272.12        288.43        19.79 o                         
  -7  -7   9         61.69         87.55         8.37 o                         
  -6  -7   9         42.12         40.12         6.20 o                         
  -5  -7   9       1020.13       1063.07        37.64 o                         
  -4  -7   9        174.43        160.54        20.42 o                         
  -3  -7   9         45.03         56.44        14.71 o                         
  -2  -7   9         61.07         48.17         4.73 o                         
  -1  -7   9        105.18         85.60         7.99 o                         
   0  -7   9         84.65         55.64         6.46 o                         
   1  -7   9         30.89         22.03         3.54 o                         
   2  -7   9        783.28        772.19        26.23 o                         
   3  -7   9        470.71        448.38        50.14 o                         
   4  -7   9        607.93        584.73        31.53 o                         
   5  -7   9        898.80        864.62        33.84 o                         
   6  -7   9        123.00         98.66         8.92 o                         
   7  -7   9         69.49         79.24         8.21 o                         
   8  -7   9         66.44         48.49         7.18 o                         
  -8  -6   9          0.10         -1.64         4.55 o                         
  -7  -6   9          4.87         12.11         4.55 o                         
  -6  -6   9        786.22        846.68        30.57 o                         
  -5  -6   9        574.51        610.92        44.44 o                         
  -4  -6   9       1166.82       1120.04        65.15 o                         
  -3  -6   9        260.59        309.28        11.30 o                         
  -2  -6   9          0.50          3.02         2.84 o                         
  -1  -6   9        117.00        130.66         7.06 o                         
   0  -6   9        363.61        402.22        13.80 o                         
   1  -6   9         24.81         43.46         7.41 o                         
   2  -6   9        114.28        121.29        10.90 o                         
   3  -6   9        316.81        358.73        20.88 o                         
   4  -6   9        445.26        413.02        18.44 o                         
   5  -6   9        223.68        221.91        12.31 o                         
   6  -6   9         29.33         20.46         5.47 o                         
   7  -6   9        809.84        814.79        44.44 o                         
   8  -6   9         22.97         20.54         5.90 o                         
   9  -6   9         58.03         61.16         7.78 o                         
  -8  -5   9         74.75         84.06         7.50 o                         
  -7  -5   9          0.58         -0.84         4.00 o                         
  -6  -5   9          0.03         -1.43         5.10 o                         
  -5  -5   9        449.90        466.21        18.61 o                         
  -4  -5   9          0.28          1.97         3.55 o                         
  -3  -5   9          3.11         -1.66         2.72 o                         
  -2  -5   9        208.18        234.53        11.12 o                         
  -1  -5   9       2703.35       2687.53        70.38 o                         
   0  -5   9       1574.72       1532.48        44.06 o                         
   1  -5   9       2756.22       2528.89       122.59 o                         
   2  -5   9        227.88        226.11        14.36 o                         
   3  -5   9       1281.06       1298.20        35.25 o                         
   4  -5   9        193.44        190.78        10.62 o                         
   5  -5   9          1.76          4.74         4.80 o                         
   6  -5   9        619.22        596.21        33.63 o                         
   7  -5   9        145.54        117.11         8.89 o                         
   8  -5   9       1090.60       1110.01        41.58 o                         
   9  -5   9         92.20         95.08         8.89 o                         
  -8  -4   9        211.35        216.66        11.37 o                         
  -7  -4   9        123.38        137.77         8.80 o                         
  -6  -4   9          1.51         -1.84         3.32 o                         
  -5  -4   9          5.46         15.01         3.89 o                         
  -4  -4   9        569.70        590.63        18.08 o                         
  -3  -4   9        230.15        225.71        11.48 o                         
  -2  -4   9        536.92        506.00        15.64 o                         
  -1  -4   9       1766.30       1743.06        46.54 o                         
   0  -4   9       3118.06       2708.47        70.46 o                         
   1  -4   9        125.45        166.84         8.65 o                         
   2  -4   9        671.21        571.28        16.82 o                         
   3  -4   9        122.92         93.40         5.02 o                         
   4  -4   9        355.82        329.56        10.87 o                         
   5  -4   9         14.10         25.52         4.67 o                         
   6  -4   9          0.08          0.07         3.75 o                         
   7  -4   9        501.51        541.47        22.08 o                         
   8  -4   9          0.12          0.76         4.61 o                         
   9  -4   9        261.29        235.66        13.33 o                         
  10  -4   9          1.16          1.59         5.29 o                         
  -8  -3   9         50.58         42.63         7.21 o                         
  -7  -3   9          0.04         -3.43         3.44 o                         
  -6  -3   9          7.64          2.56         2.73 o                         
  -5  -3   9        232.51        251.67        10.74 o                         
  -4  -3   9        114.66        109.38         5.81 o                         
  -3  -3   9        946.91        887.27        28.39 o                         
  -2  -3   9        139.93        129.39         6.23 o                         
  -1  -3   9        334.79        344.05        12.32 o                         
   0  -3   9          0.55          5.45         2.01 o                         
   1  -3   9          5.63         -0.77         1.90 o                         
   2  -3   9       2123.36       2331.56        60.50 o                         
   3  -3   9        362.34        323.85        10.59 o                         
   4  -3   9       3680.82       4005.99       206.53 o                         
   5  -3   9        665.59        621.79        23.99 o                         
   6  -3   9        509.13        519.75        20.81 o                         
   7  -3   9         81.15         74.68         6.64 o                         
   8  -3   9        132.09        148.12         9.92 o                         
   9  -3   9        334.04        314.99        15.69 o                         
  10  -3   9          7.15          6.58         5.29 o                         
  11  -3   9        181.89        159.13        17.41 o                         
  -8  -2   9         40.33         31.83         6.61 o                         
  -7  -2   9         30.59         31.18         4.76 o                         
  -6  -2   9        854.24        860.51        24.70 o                         
  -5  -2   9          2.50          1.12         2.54 o                         
  -4  -2   9        958.27        958.94        26.73 o                         
  -3  -2   9        182.54        180.23         7.33 o                         
  -2  -2   9         44.41         60.89         4.61 o                         
  -1  -2   9        767.52        756.44        21.49 o                         
   0  -2   9        133.44        106.87         5.51 o                         
   1  -2   9       1265.77       1101.46        29.84 o                         
   2  -2   9        190.31        176.07         7.47 o                         
   3  -2   9       4905.78       4982.27       261.78 o                         
   4  -2   9        334.15        406.08        12.54 o                         
   5  -2   9        426.97        426.53        17.62 o                         
   6  -2   9         31.86         48.14         5.47 o                         
   7  -2   9         64.24         60.10         6.15 o                         
   8  -2   9         43.13         38.11         5.72 o                         
   9  -2   9        386.27        398.11        17.62 o                         
  10  -2   9        120.93        125.54         9.55 o                         
  11  -2   9          1.20          0.79         5.29 o                         
  -8  -1   9         13.05         12.61         7.21 o                         
  -7  -1   9        154.90        150.45        10.81 o                         
  -6  -1   9         35.36         31.97         4.55 o                         
  -5  -1   9         63.63         70.01         4.75 o                         
  -4  -1   9         41.11         53.21         4.04 o                         
  -3  -1   9        209.98        193.86         7.59 o                         
  -2  -1   9       1665.77       1642.82        52.80 o                         
  -1  -1   9       1433.34       1427.48        37.87 o                         
   0  -1   9       3386.67       3332.76        99.68 o                         
   1  -1   9        854.08        933.84        25.63 o                         
   2  -1   9         38.27         34.96         4.50 o                         
   3  -1   9       2648.57       2877.67        74.07 o                         
   4  -1   9       3003.40       3177.89        89.69 o                         
   5  -1   9       1016.44       1059.51        41.70 o                         
   6  -1   9        177.85        309.79        19.22 o                         
   7  -1   9        203.37        193.18        10.40 o                         
   8  -1   9       1011.41       1044.08        38.15 o                         
   9  -1   9        124.58        123.82         8.89 o                         
  10  -1   9        582.55        531.12        22.29 o                         
  11  -1   9          7.28          7.21         7.21 o                         
  -8   0   9        822.55        861.62        45.64 o                         
  -7   0   9        341.04        340.92        13.99 o                         
  -6   0   9        118.81        117.81         7.21 o                         
  -5   0   9        447.06        383.15        14.70 o                         
  -4   0   9        880.67        859.85        24.01 o                         
  -3   0   9        719.24        664.50        18.98 o                         
  -2   0   9         44.38         56.97         4.26 o                         
  -1   0   9       3578.32       3333.00        91.39 o                         
   0   0   9       1937.00       1943.22        59.15 o                         
   1   0   9        994.83        945.60        29.15 o                         
   2   0   9        302.04        280.83        18.48 o                         
   3   0   9       1296.16       1434.26        37.71 o                         
   4   0   9        185.95        199.71         7.16 o                         
   5   0   9        407.40        561.71        28.67 o                         
   6   0   9        668.29        734.09        26.94 o                         
   7   0   9        190.38        163.44        12.31 o                         
   8   0   9        167.28        176.50         9.97 o                         
   9   0   9        389.01        406.15        17.62 o                         
  10   0   9        163.30        163.93        14.41 o                         
  11   0   9          7.56          7.21         6.61 o                         
  -9   1   9        258.39        303.78        22.82 o                         
  -8   1   9          0.10         -4.20         6.61 o                         
  -7   1   9        206.59        203.56        16.81 o                         
  -6   1   9        203.55        220.81        14.41 o                         
  -5   1   9        330.04        330.05        13.13 o                         
  -4   1   9         77.88         67.32         5.33 o                         
  -3   1   9        784.13        797.56        26.33 o                         
  -2   1   9       2264.19       2049.45        65.75 o                         
  -1   1   9        190.83        177.72         9.91 o                         
   0   1   9       1052.82        855.86        37.88 o                         
   1   1   9         32.67         45.24         5.05 o                         
   2   1   9       2272.09       2326.05        63.84 o                         
   3   1   9        592.96        545.76        15.60 o                         
   4   1   9       8216.43       7751.23       435.34 o                         
   5   1   9        118.82        121.95         5.46 o                         
   6   1   9        847.57        928.68        25.14 o                         
   7   1   9         14.85         17.92         6.31 o                         
   9   1   9         21.66         18.61         6.00 o                         
  10   1   9          2.58          3.00         6.61 o                         
  11   1   9        417.39        435.89        27.62 o                         
  -9   2   9          0.23          6.00         8.41 o                         
  -8   2   9         17.74         12.01         7.81 o                         
  -7   2   9        699.68        642.45        36.03 o                         
  -6   2   9         66.58         72.65         6.20 o                         
  -5   2   9       1060.21       1057.69        34.11 o                         
  -4   2   9       2281.49       2181.95        66.68 o                         
  -3   2   9        387.62        364.75        13.84 o                         
  -2   2   9       1123.81       1064.52        33.94 o                         
  -1   2   9        560.66        579.21        19.74 o                         
   0   2   9        318.10        292.37        13.29 o                         
   1   2   9        315.15        323.35        10.70 o                         
   2   2   9        436.08        439.49        12.86 o                         
   3   2   9       1687.54       1601.75        42.00 o                         
   4   2   9         14.26          8.73         1.80 o                         
   5   2   9       1127.94        980.44       153.39 o                         
   6   2   9          2.11          3.19         2.08 o                         
   7   2   9        101.89        159.30        27.02 o                         
   8   2   9        349.71        326.00        20.42 o                         
   9   2   9        432.42        404.66        25.22 o                         
  10   2   9         12.86         11.41         6.00 o                         
  11   2   9          4.64         -2.40         6.00 o                         
  -9   3   9        220.43        221.58        19.82 o                         
  -8   3   9          0.62         -7.21         7.21 o                         
  -7   3   9         76.69         83.47        12.01 o                         
  -6   3   9        164.79        187.29         9.52 o                         
  -5   3   9          3.45          0.80         2.69 o                         
  -4   3   9        338.80        347.96        13.56 o                         
  -3   3   9        373.47        349.73        13.51 o                         
  -2   3   9       1452.02       1361.12        42.58 o                         
  -1   3   9         32.87         31.71         4.20 o                         
   0   3   9       7953.61       7593.99       223.92 o                         
   1   3   9         72.26         61.06         7.03 o                         
   2   3   9          3.51          5.83         1.83 o                         
   3   3   9       1100.65       1310.94        34.59 o                         
   4   3   9        235.23        222.38         9.12 o                         
   5   3   9        569.10        560.48        19.05 o                         
   6   3   9         69.57         89.63         4.71 o                         
   7   3   9        855.53        871.51        28.85 o                         
   8   3   9        438.16        479.72        27.62 o                         
   9   3   9        521.86        587.81        33.63 o                         
  10   3   9        457.93        428.08        27.02 o                         
  11   3   9          2.92          6.00         6.61 o                         
  -8   4   9        598.73        569.19        34.23 o                         
  -7   4   9         12.38         14.41         7.81 o                         
  -6   4   9        412.64        400.46        25.82 o                         
  -5   4   9        148.98        128.69         7.77 o                         
  -4   4   9         18.03         10.76         3.09 o                         
  -3   4   9         64.94         72.89         5.44 o                         
  -2   4   9        365.60        329.16        12.82 o                         
  -1   4   9       2976.24       2916.89        87.88 o                         
   0   4   9        289.35        255.65        10.51 o                         
   1   4   9       3123.63       3013.75        90.61 o                         
   2   4   9          5.39          5.40         3.60 o                         
   3   4   9        492.90        604.86        24.32 o                         
   4   4   9        311.25        277.28         9.11 o                         
   5   4   9        226.15        249.76         8.42 o                         
   6   4   9        260.32        295.85        11.62 o                         
   7   4   9         43.91         31.62         4.02 o                         
   8   4   9        432.13        420.27        25.22 o                         
   9   4   9          3.68         -4.20         5.40 o                         
  10   4   9          0.86         -6.00         6.61 o                         
  11   4   9         12.44         10.81         7.81 o                         
  -7   5   9        222.64        263.01        20.42 o                         
  -6   5   9        359.96        363.83        24.62 o                         
  -5   5   9        176.26        177.30         9.52 o                         
  -4   5   9       1001.61       1030.88        33.68 o                         
  -3   5   9        172.63        171.06         8.51 o                         
  -2   5   9        292.11        267.95        14.71 o                         
  -1   5   9        856.04        814.96        27.02 o                         
   0   5   9        830.93        871.55        28.30 o                         
   1   5   9        667.12        691.36        23.25 o                         
   2   5   9         14.72         21.41         3.16 o                         
   3   5   9       1456.25       1510.71        46.74 o                         
   4   5   9       2735.88       2624.11        82.36 o                         
   5   5   9       1458.66       1513.53        48.59 o                         
   6   5   9       1270.15       1185.82        50.44 o                         
   7   5   9         21.82         30.02         6.00 o                         
   8   5   9        267.74        264.53        14.11 o                         
   9   5   9        127.83        110.49        12.01 o                         
  10   5   9        114.50        115.29        12.61 o                         
  11   5   9        144.28        128.50        13.81 o                         
  -7   6   9         53.55         43.83        10.81 o                         
  -6   6   9          5.82          0.60         7.21 o                         
  -5   6   9       1966.34       2055.25        97.88 o                         
  -4   6   9        537.64        503.60        26.72 o                         
  -3   6   9        422.73        445.13        16.84 o                         
  -2   6   9        166.73        163.75         8.37 o                         
  -1   6   9        121.91        151.84         7.93 o                         
   0   6   9         15.34         12.66         3.16 o                         
   1   6   9        394.04        389.17        14.61 o                         
   2   6   9        735.76        673.97        22.64 o                         
   3   6   9        409.16        415.05        15.03 o                         
   4   6   9        893.21        911.69        29.45 o                         
   5   6   9        425.16        406.01        25.22 o                         
   6   6   9         11.44         10.13         3.16 o                         
   7   6   9         21.90         20.83         4.76 o                         
   8   6   9         69.70         52.12         6.33 o                         
   9   6   9         86.47         72.66        10.21 o                         
  10   6   9          9.20          4.80         7.21 o                         
  11   6   9          9.64         10.81         8.41 o                         
  -6   7   9        221.16        226.98        19.82 o                         
  -5   7   9         19.11         30.02         9.01 o                         
  -4   7   9        658.92        645.41        23.06 o                         
  -3   7   9          0.58          6.71         3.44 o                         
  -2   7   9          8.27          7.84         3.44 o                         
  -1   7   9         16.32         12.34         5.40 o                         
   0   7   9       1302.83       1383.88        43.76 o                         
   1   7   9         84.34         76.37         5.72 o                         
   2   7   9        453.63        492.70        17.59 o                         
   3   7   9          2.59          4.06         2.74 o                         
   4   7   9         54.92         50.44         6.61 o                         
   5   7   9        118.74        132.71        10.81 o                         
   6   7   9         40.47         32.35         5.19 o                         
   7   7   9       1547.72       1398.39        63.65 o                         
   8   7   9        386.42        396.56        17.62 o                         
   9   7   9        335.17        369.84        16.98 o                         
  10   7   9         26.18         34.83         9.01 o                         
  11   7   9          9.53         12.61         8.41 o                         
  -6   8   9          5.06          5.40         8.41 o                         
  -5   8   9        230.91        241.99        20.42 o                         
  -4   8   9         19.85         36.03         9.01 o                         
  -3   8   9        116.85        118.19         8.21 o                         
  -2   8   9        143.87        138.37         8.63 o                         
  -1   8   9        660.23        781.39        26.59 o                         
   0   8   9        723.45        800.83        27.09 o                         
   1   8   9       1597.94       1768.15        55.20 o                         
   2   8   9        113.56        121.80         7.81 o                         
   3   8   9        142.78        142.91        10.81 o                         
   4   8   9        199.64        166.33        12.01 o                         
   6   8   9          7.65         15.01         7.21 o                         
   7   8   9          1.92          5.40         7.21 o                         
   8   8   9        875.13        825.65        52.24 o                         
   9   8   9         19.35         15.61         5.52 o                         
  10   8   9          9.37          6.00         7.81 o                         
  -5   9   9         18.73         14.41         9.01 o                         
  -4   9   9        463.55        446.70        28.22 o                         
  -3   9   9         12.05         20.00         5.70 o                         
  -2   9   9          3.84          1.30         3.89 o                         
  -1   9   9        291.29        303.24        13.51 o                         
   0   9   9         98.32         86.16        12.31 o                         
   1   9   9        448.92        397.28        15.46 o                         
   2   9   9        157.25        167.53        12.61 o                         
   3   9   9        469.18        436.49        22.82 o                         
   4   9   9        425.13        397.46        25.22 o                         
   5   9   9        443.81        406.46        25.82 o                         
   6   9   9         89.17        104.48        13.21 o                         
   7   9   9          3.94         10.81         7.81 o                         
   8   9   9         91.23         79.86        12.61 o                         
   9   9   9          7.13         -1.20         6.61 o                         
  10   9   9         62.50         43.83        10.21 o                         
  -4  10   9         74.07         74.46        12.01 o                         
  -3  10   9        424.60        536.17        32.43 o                         
  -2  10   9          0.04         -0.78         4.20 o                         
  -1  10   9         32.34         28.00         6.91 o                         
   0  10   9         46.49         34.83         7.21 o                         
   1  10   9         36.41         24.02         6.00 o                         
   3  10   9         52.95         75.06        11.41 o                         
   4  10   9        820.99        795.57        41.43 o                         
   5  10   9        102.34         85.87        12.61 o                         
   6  10   9        118.09        106.28        13.81 o                         
   7  10   9         31.61         26.42         9.01 o                         
   8  10   9          8.54         10.21         7.81 o                         
   9  10   9         18.40         12.01         7.81 o                         
  -3  11   9          8.66         26.42         9.01 o                         
  -2  11   9         96.51        111.69        13.21 o                         
   0  11   9        124.85        110.49        14.41 o                         
   1  11   9        110.96        100.88        13.81 o                         
   2  11   9        168.93        198.76        18.01 o                         
   3  11   9         32.81         34.23         9.61 o                         
   4  11   9         10.78         14.41         7.81 o                         
   5  11   9         78.67         92.47        13.21 o                         
   6  11   9        106.77         85.27        12.61 o                         
   7  11   9        133.97        120.70        15.61 o                         
  -1  12   9         79.30         71.46        12.61 o                         
   0  12   9        263.02        294.83        22.82 o                         
   1  12   9         66.80         44.44        10.81 o                         
   2  12   9         10.34         23.42         9.01 o                         
   3  12   9         38.60         16.81         8.41 o                         
   4  12   9         79.81         64.85        11.41 o                         
   5  12   9         18.08          5.40         7.81 o                         
  -2 -10  10         35.65         30.62         7.21 o                         
  -1 -10  10        190.61        176.49        14.41 o                         
   0 -10  10         24.29         21.55         5.60 o                         
   1 -10  10        599.81        629.28        28.12 o                         
   2 -10  10          6.84          2.54         8.71 o                         
   3 -10  10          0.34          0.00         7.21 o                         
  -4  -9  10        409.23        566.79        38.43 o                         
  -3  -9  10         59.88         57.39         8.11 o                         
  -2  -9  10        277.52        309.65        15.54 o                         
  -1  -9  10          5.45          3.02         4.93 o                         
   0  -9  10         12.08         18.28         4.50 o                         
   1  -9  10         10.56          9.59         4.13 o                         
   2  -9  10        184.65        181.52        30.02 o                         
   3  -9  10        413.80        425.05        62.75 o                         
   4  -9  10        100.46         88.46        12.91 o                         
   5  -9  10        294.70        300.78        22.82 o                         
  -5  -8  10        247.68        242.36        15.91 o                         
  -4  -8  10         37.81         62.10         7.77 o                         
  -3  -8  10        721.60        786.38        45.04 o                         
  -2  -8  10        217.54        278.21        20.09 o                         
  -1  -8  10        367.99        341.33        12.91 o                         
   0  -8  10         52.08         61.10         5.70 o                         
   1  -8  10        256.37        281.84        11.23 o                         
   2  -8  10         20.97         25.97         6.62 o                         
   3  -8  10         88.97         64.11        15.01 o                         
   4  -8  10        574.92        513.61        33.03 o                         
   5  -8  10         34.76         31.58         6.57 o                         
   6  -8  10         25.62         22.55         6.15 o                         
  -6  -7  10          7.04         -3.55        10.51 o                         
  -5  -7  10         17.42         24.18         7.51 o                         
  -4  -7  10        376.02        431.56        18.47 o                         
  -3  -7  10         28.06         52.33         6.89 o                         
  -2  -7  10        259.10        318.78        12.20 o                         
  -1  -7  10         12.69         22.08         4.11 o                         
   0  -7  10         62.22         49.89         5.11 o                         
   1  -7  10        227.90        257.50        10.56 o                         
   2  -7  10        825.48        773.65        48.90 o                         
   3  -7  10         14.73          8.41         4.87 o                         
   4  -7  10        183.92        170.00        11.44 o                         
   5  -7  10        348.81        307.14        20.39 o                         
   6  -7  10          0.02         -0.82         4.61 o                         
   7  -7  10         99.44        110.43         9.55 o                         
  -7  -6  10        387.57        416.79        18.02 o                         
  -6  -6  10        116.61         93.63         8.21 o                         
  -5  -6  10          2.39         -2.40         4.00 o                         
  -4  -6  10          5.32         -2.16         7.21 o                         
  -3  -6  10        425.27        459.99        25.35 o                         
  -2  -6  10        320.08        320.66        11.84 o                         
  -1  -6  10          3.61          0.68         2.84 o                         
   0  -6  10        222.18        213.73         9.14 o                         
   1  -6  10         72.15         56.65         4.87 o                         
   2  -6  10        146.80        136.56        14.23 o                         
   3  -6  10        215.61        231.99         9.23 o                         
   4  -6  10        301.77        342.55        16.49 o                         
   5  -6  10          0.11          1.45         3.89 o                         
   6  -6  10        409.59        431.39        19.52 o                         
   7  -6  10          3.19         -2.80         4.44 o                         
   8  -6  10         48.47         29.42         9.61 o                         
  -8  -5  10         46.25         48.04         6.49 o                         
  -7  -5  10         17.85         19.35         4.89 o                         
  -6  -5  10         31.16         26.79         5.19 o                         
  -5  -5  10        139.84        130.66         9.91 o                         
  -4  -5  10        687.81        723.03        39.63 o                         
  -3  -5  10         35.27         40.01         4.34 o                         
  -2  -5  10        182.58        138.96         7.02 o                         
  -1  -5  10         52.23         52.71         4.80 o                         
   0  -5  10         34.17         55.65         4.74 o                         
   1  -5  10        275.16        228.57        15.52 o                         
   2  -5  10          5.58         -2.09         2.49 o                         
   3  -5  10        565.08        562.30        17.20 o                         
   4  -5  10         63.09         77.30         7.22 o                         
   5  -5  10       1697.04       1844.58        89.17 o                         
   6  -5  10        255.47        278.77        23.39 o                         
   7  -5  10        174.46        185.73        11.37 o                         
   8  -5  10          7.43          8.48         5.29 o                         
   9  -5  10          5.33          6.51         5.47 o                         
  -8  -4  10        122.49        105.08        10.81 o                         
  -7  -4  10         17.13         20.37         4.76 o                         
  -6  -4  10        367.99        366.68        15.56 o                         
  -5  -4  10        332.45        385.62        13.31 o                         
  -4  -4  10        556.86        594.36        18.37 o                         
  -3  -4  10       1580.94       1647.33        48.64 o                         
  -2  -4  10         19.12         28.89         5.68 o                         
  -1  -4  10         52.01         82.83         5.65 o                         
   0  -4  10        385.93        441.19        14.11 o                         
   1  -4  10        678.04        571.58        29.72 o                         
   2  -4  10        211.65        248.09         9.14 o                         
   3  -4  10         27.56         12.43         3.86 o                         
   4  -4  10        338.10        318.50        10.87 o                         
   5  -4  10        202.77        215.48        20.72 o                         
   6  -4  10        248.04        231.56        12.29 o                         
   7  -4  10         56.40         57.08         6.75 o                         
   8  -4  10        133.55        112.74         9.06 o                         
   9  -4  10         66.11         59.00        12.01 o                         
  10  -4  10         86.78         85.27        13.21 o                         
  -8  -3  10         64.11         57.05         7.81 o                         
  -7  -3  10          6.22         14.41         5.40 o                         
  -6  -3  10         65.78         67.42         5.27 o                         
  -5  -3  10        121.67        121.59         6.70 o                         
  -4  -3  10         20.99         25.43         3.71 o                         
  -3  -3  10        175.36        173.20         8.95 o                         
  -2  -3  10        223.92        200.15         8.09 o                         
  -1  -3  10        902.82        749.96        21.64 o                         
   0  -3  10        348.63        353.63        11.90 o                         
   1  -3  10       1744.17       1550.30        55.32 o                         
   2  -3  10        302.57        334.59        11.21 o                         
   3  -3  10         84.29         57.08         8.41 o                         
   4  -3  10        124.77        142.71         8.02 o                         
   5  -3  10         95.84         99.02         7.61 o                         
   6  -3  10          0.55         -1.53         3.75 o                         
   7  -3  10         27.12         34.15         5.90 o                         
   8  -3  10        263.10        298.93        14.84 o                         
   9  -3  10        273.56        277.46        14.42 o                         
  10  -3  10        101.44        103.92         9.23 o                         
  -8  -2  10         53.22         63.05         8.41 o                         
  -7  -2  10        900.94        934.28        31.83 o                         
  -6  -2  10        271.11        277.46        12.55 o                         
  -5  -2  10        126.95        135.87         6.78 o                         
  -4  -2  10        146.72        151.79         7.81 o                         
  -3  -2  10        173.12        190.53         7.86 o                         
  -2  -2  10          4.58          0.39         2.34 o                         
  -1  -2  10        175.36        167.50         9.91 o                         
   0  -2  10       2770.65       2668.96        69.28 o                         
   1  -2  10        506.17        497.89        17.02 o                         
   2  -2  10       1115.30       1051.30        28.90 o                         
   3  -2  10         37.33         39.54         3.70 o                         
   4  -2  10        390.85        429.83        13.25 o                         
   5  -2  10        458.91        452.35        18.47 o                         
   6  -2  10        155.81        203.49        10.82 o                         
   7  -2  10          4.19          0.13         8.11 o                         
   8  -2  10          7.94          6.71         4.61 o                         
   9  -2  10        126.68        115.58         9.12 o                         
  10  -2  10         56.50         59.61         7.35 o                         
  11  -2  10          5.62          5.40         7.81 o                         
  -7  -1  10         25.40         25.47         6.31 o                         
  -6  -1  10        318.30        318.84        13.56 o                         
  -5  -1  10        359.08        362.93        14.42 o                         
  -4  -1  10         97.64         85.51         5.86 o                         
  -3  -1  10        728.81        689.03        25.13 o                         
  -2  -1  10        904.15        814.20        32.43 o                         
  -1  -1  10         28.67         24.05         3.05 o                         
   0  -1  10          5.33          2.33         1.95 o                         
   1  -1  10        319.49        313.75        10.32 o                         
   2  -1  10        560.19        582.74        16.92 o                         
   3  -1  10         74.00         41.00         4.00 o                         
   4  -1  10       1080.51       1067.20        29.36 o                         
   5  -1  10       3811.02       3802.27       159.87 o                         
   6  -1  10        587.81        645.29        24.81 o                         
   7  -1  10        271.99        260.94        12.52 o                         
   8  -1  10        188.01        231.36        23.12 o                         
   9  -1  10          4.70          7.04         4.61 o                         
  10  -1  10          6.61          5.25         4.87 o                         
  11  -1  10          3.43          4.20         7.21 o                         
  -8   0  10         13.73          7.21         7.81 o                         
  -7   0  10        127.14        139.84         8.65 o                         
  -6   0  10         94.52         98.83         7.21 o                         
  -5   0  10         80.99         77.96         6.20 o                         
  -4   0  10        983.30        929.14        30.68 o                         
  -3   0  10       1573.35       1540.81        48.30 o                         
  -2   0  10        803.02        754.84        21.36 o                         
  -1   0  10       1020.85        979.82        26.71 o                         
   0   0  10          1.74          4.83         2.30 o                         
   1   0  10        548.74        582.10        16.84 o                         
   2   0  10        478.58        468.79        16.87 o                         
   3   0  10         26.59         33.00         3.08 o                         
   4   0  10          6.99          3.78         2.79 o                         
   5   0  10        246.43        272.04        17.54 o                         
   6   0  10        788.22        845.16        30.96 o                         
   7   0  10         34.94         24.50         4.18 o                         
   8   0  10         11.92         13.73         4.44 o                         
   9   0  10        996.25        998.95        36.87 o                         
  10   0  10        164.88        157.93        14.41 o                         
  11   0  10         69.63         60.05        10.21 o                         
  -8   1  10        121.91        139.31        15.01 o                         
  -7   1  10         39.51         17.41         7.81 o                         
  -6   1  10        502.99        498.62        18.61 o                         
  -5   1  10         29.78         39.43         4.89 o                         
  -4   1  10        106.27         88.01         6.20 o                         
  -3   1  10        704.38        712.85        24.19 o                         
  -2   1  10        106.67        128.35         6.89 o                         
  -1   1  10       1656.74       1572.54        41.51 o                         
   0   1  10        705.77        647.21        18.51 o                         
   1   1  10       3955.08       4056.28       103.88 o                         
   2   1  10         32.89         35.18         8.11 o                         
   3   1  10        929.57        985.61        26.78 o                         
   4   1  10          0.86          6.26         2.02 o                         
   5   1  10          0.27          1.45         2.02 o                         
   6   1  10        375.45        438.09        13.41 o                         
   7   1  10         30.61         26.10         4.44 o                         
   8   1  10        794.96        815.64        34.83 o                         
   9   1  10        409.74        413.67        25.22 o                         
  10   1  10        589.51        599.22        34.83 o                         
  11   1  10        192.86        182.55        16.21 o                         
  -8   2  10        312.64        353.02        24.62 o                         
  -7   2  10        394.21        426.28        27.02 o                         
  -6   2  10         64.35         69.17         6.20 o                         
  -5   2  10        688.90        635.52        22.48 o                         
  -4   2  10        313.77        273.21        13.81 o                         
  -3   2  10         75.75         69.24         5.33 o                         
  -2   2  10        239.70        243.95        16.81 o                         
  -1   2  10        629.43        665.26        22.48 o                         
   0   2  10       3025.52       2783.52        84.04 o                         
   1   2  10       2088.80       2357.41        61.27 o                         
   2   2  10       3165.23       3141.18        81.01 o                         
   3   2  10          5.70         22.22         4.20 o                         
   4   2  10        147.54        147.89         6.55 o                         
   5   2  10         19.08         25.33         2.73 o                         
   6   2  10         33.03         32.07         4.80 o                         
   7   2  10        226.47        238.91        11.25 o                         
   8   2  10        242.31        261.81        17.41 o                         
   9   2  10        506.28        475.52        28.22 o                         
  10   2  10         38.11         27.62         7.81 o                         
  11   2  10          0.57         -3.00         6.61 o                         
  -8   3  10        120.02        136.31        15.61 o                         
  -7   3  10        114.43         96.68        13.21 o                         
  -6   3  10         58.02         73.77         9.61 o                         
  -5   3  10          1.54         -1.58         3.09 o                         
  -4   3  10          4.83          5.76         3.00 o                         
  -3   3  10        997.89        960.29        31.21 o                         
  -2   3  10        264.24        242.90        10.39 o                         
  -1   3  10        557.35        544.54        19.15 o                         
   0   3  10         97.65        108.53         8.41 o                         
   1   3  10       1277.52       1249.67        40.53 o                         
   2   3  10         10.51         14.77         4.61 o                         
   3   3  10        157.65        195.70         7.01 o                         
   4   3  10       1282.78       1465.69        38.72 o                         
   5   3  10        113.37         85.77         8.94 o                         
   6   3  10        126.26        134.17         7.61 o                         
   7   3  10        178.33        188.72         8.89 o                         
   8   3  10          0.89          5.40         5.40 o                         
   9   3  10        194.65        196.96        15.01 o                         
  10   3  10         33.38         37.23         8.41 o                         
  11   3  10         96.65         97.28        12.01 o                         
  -7   4  10          0.09          8.41         7.81 o                         
  -6   4  10        111.78         98.48        12.61 o                         
  -5   4  10          3.14         -0.38         3.09 o                         
  -4   4  10        805.31        792.66        26.93 o                         
  -3   4  10         66.64         58.07         5.33 o                         
  -2   4  10       1434.27       1442.75        45.39 o                         
  -1   4  10         73.06         62.60         5.40 o                         
   0   4  10         62.93         47.85         4.44 o                         
   1   4  10        183.35        184.94         8.80 o                         
   2   4  10        688.29        632.58        21.72 o                         
   3   4  10        314.15        279.23        11.20 o                         
   4   4  10        113.27        119.18         5.53 o                         
   5   4  10        553.47        586.68        17.04 o                         
   6   4  10         12.59          4.56         3.60 o                         
   7   4  10         55.65         45.55         4.44 o                         
   8   4  10          0.73         -1.80         4.80 o                         
   9   4  10        494.25        491.13        28.82 o                         
  10   4  10          1.40         -1.20         6.61 o                         
  11   4  10         44.68         38.43         9.01 o                         
  -7   5  10        168.49        193.95        18.61 o                         
  -6   5  10          7.15          4.80         7.81 o                         
  -5   5  10          4.04         -2.40         3.60 o                         
  -4   5  10         69.02         77.19         6.20 o                         
  -3   5  10        522.22        478.39        17.86 o                         
  -2   5  10         86.74         87.33         6.06 o                         
  -1   5  10        804.88        753.12        25.31 o                         
   0   5  10        802.03        775.76        25.99 o                         
   1   5  10       1371.49       1347.98        42.48 o                         
   2   5  10        305.05        283.43        11.62 o                         
   3   5  10        603.14        586.38        20.26 o                         
   4   5  10        158.57        143.51        10.21 o                         
   5   5  10         23.22         16.75         3.16 o                         
   6   5  10         62.32         47.51         4.67 o                         
   7   5  10         30.15         20.12         3.82 o                         
   8   5  10        431.64        445.61        18.47 o                         
   9   5  10         53.51         64.85         9.61 o                         
  10   5  10        493.11        527.16        31.83 o                         
  11   5  10         12.33          3.60         7.21 o                         
  -6   6  10        356.05        341.01        24.02 o                         
  -5   6  10        217.86        233.59        18.61 o                         
  -4   6  10        101.21        110.35         7.64 o                         
  -3   6  10         47.60         41.21         7.81 o                         
  -2   6  10          1.23          5.44         3.32 o                         
  -1   6  10        363.38        354.96        13.93 o                         
   0   6  10         19.04         18.52         3.59 o                         
   1   6  10       1855.25       1862.07        57.52 o                         
   2   6  10       1773.87       1701.24        53.07 o                         
   3   6  10         15.04          6.37         3.60 o                         
   4   6  10          6.14          4.50         2.97 o                         
   5   6  10       1757.49       1956.78        81.66 o                         
   6   6  10        426.02        380.24        15.03 o                         
   8   6  10         57.87         74.55         7.35 o                         
   9   6  10        139.07        150.72        14.41 o                         
  10   6  10          0.97         -2.40         6.61 o                         
  11   6  10         44.88         46.84         9.61 o                         
  -6   7  10          3.22         -4.80         7.81 o                         
  -5   7  10         15.14         14.41         8.41 o                         
  -4   7  10        126.29        112.15         8.21 o                         
  -3   7  10        642.82        640.55        22.91 o                         
  -2   7  10        162.05        152.36         8.80 o                         
  -1   7  10        167.37        206.38        10.08 o                         
   0   7  10        325.70        301.20        12.48 o                         
   1   7  10         64.14         51.48         5.10 o                         
   2   7  10          0.86          0.32         2.74 o                         
   3   7  10          4.13          4.50         3.30 o                         
   4   7  10        677.07        694.09        32.43 o                         
   5   7  10         90.51         91.87         9.01 o                         
   6   7  10       1046.49       1096.95        48.64 o                         
   7   7  10        272.33        242.59        19.22 o                         
   8   7  10          0.39         -3.92         4.44 o                         
   9   7  10         23.08         19.82         7.21 o                         
  10   7  10          0.16          7.21         7.21 o                         
  11   7  10         20.71         24.02         9.01 o                         
  -5   8  10        293.59        309.79        22.82 o                         
  -4   8  10        466.90        425.68        27.02 o                         
  -3   8  10        611.93        689.10        26.72 o                         
  -2   8  10        704.50        655.66        31.83 o                         
  -1   8  10          2.61          4.54         3.75 o                         
   0   8  10          2.77          0.92         3.16 o                         
   1   8  10        143.86        121.01         7.61 o                         
   2   8  10         17.78         18.03         3.82 o                         
   3   8  10         94.30        103.88         9.61 o                         
   4   8  10         10.00          9.01         4.80 o                         
   5   8  10        640.14        628.64        30.62 o                         
   6   8  10          2.71         -4.80         6.00 o                         
   7   8  10        407.39        378.24        25.22 o                         
   8   8  10         30.29         24.62         9.01 o                         
   9   8  10         12.77         -3.00         7.21 o                         
  10   8  10          4.61         -3.60         7.21 o                         
  -4   9  10         11.92          9.61         7.81 o                         
  -3   9  10        203.80        168.65        11.71 o                         
  -2   9  10         12.99          2.64         4.00 o                         
  -1   9  10        256.42        311.22        13.76 o                         
   0   9  10        517.03        559.90        20.75 o                         
   1   9  10        262.33        282.23        12.48 o                         
   2   9  10        244.15        294.83        17.41 o                         
   3   9  10        202.25        196.96        13.81 o                         
   4   9  10          0.19         -0.60         4.20 o                         
   5   9  10          0.20          9.01         7.21 o                         
   6   9  10         88.26         94.27        13.21 o                         
   7   9  10        234.16        206.56        19.82 o                         
   8   9  10         75.64         80.46        12.61 o                         
   9   9  10         62.62         72.06        12.61 o                         
  -4  10  10         33.69         54.04        11.41 o                         
  -3  10  10          1.67         11.41         7.81 o                         
  -2  10  10         18.67         19.67         5.04 o                         
  -1  10  10        150.41        169.49        10.08 o                         
   1  10  10        604.51        682.08        33.03 o                         
   2  10  10        153.65        140.51        12.01 o                         
   4  10  10          1.42         -2.40         6.61 o                         
   5  10  10        273.16        205.36        18.61 o                         
   6  10  10          2.38         -2.40         6.61 o                         
   7  10  10         64.31         51.04        10.81 o                         
   8  10  10         49.51         38.43        10.21 o                         
  -2  11  10        135.33        160.95        12.31 o                         
  -1  11  10        188.55        224.58        16.21 o                         
   2  11  10         52.17         60.05        11.41 o                         
   3  11  10          5.29         -1.20         7.21 o                         
   4  11  10        115.86        112.29        14.41 o                         
   5  11  10        266.20        217.97        19.22 o                         
   6  11  10        589.40        610.02        35.43 o                         
   7  11  10         31.95         47.44        11.41 o                         
   0  12  10         95.64        122.50        15.61 o                         
   1  12  10         11.08          8.41         8.41 o                         
   2  12  10        138.35        111.09        15.01 o                         
   3  12  10          0.32         -3.60         7.21 o                         
   0 -10  11         45.11         51.64         8.41 o                         
   2 -10  11        164.86        166.93        16.81 o                         
  -2  -9  11         23.17         35.51         6.80 o                         
  -1  -9  11         12.79         28.16        16.21 o                         
   0  -9  11        187.65        201.51        10.04 o                         
   1  -9  11        100.45        101.33         7.45 o                         
   2  -9  11        463.99        431.42        40.83 o                         
   3  -9  11        450.05        414.38        78.96 o                         
   4  -9  11          2.91         -3.60         7.21 o                         
  -4  -8  11         11.66         15.63         9.61 o                         
  -3  -8  11         58.00         43.84         6.72 o                         
  -2  -8  11          1.94          1.74         5.70 o                         
  -1  -8  11        264.70        256.61        15.18 o                         
   0  -8  11         17.64         15.93         5.31 o                         
   1  -8  11        377.15        386.08        18.27 o                         
   2  -8  11        221.78        221.41        25.82 o                         
   3  -8  11        141.57        124.28        11.25 o                         
   4  -8  11        114.15        127.68        11.20 o                         
   5  -8  11        107.49        107.49        13.81 o                         
  -6  -7  11          0.66         -3.00         7.81 o                         
  -5  -7  11          3.85          2.40         4.63 o                         
  -4  -7  11        320.77        349.46        26.42 o                         
  -3  -7  11        353.47        404.30        20.72 o                         
  -2  -7  11         56.44         64.02         5.96 o                         
  -1  -7  11        355.13        380.02        23.78 o                         
   0  -7  11         19.56         15.98         3.81 o                         
   1  -7  11         71.45         80.00         6.11 o                         
   2  -7  11        268.04        263.65        20.51 o                         
   3  -7  11          0.08          6.23         5.04 o                         
   4  -7  11         71.26         52.63         7.64 o                         
   5  -7  11         18.57         11.82         5.29 o                         
   6  -7  11        617.52        595.63        25.86 o                         
  -6  -6  11         37.02         32.71         5.76 o                         
  -5  -6  11        163.71        196.34        11.25 o                         
  -4  -6  11        187.84        215.37        24.62 o                         
  -3  -6  11        677.27        710.75        36.98 o                         
  -2  -6  11       1340.24       1382.85        38.66 o                         
  -1  -6  11        448.20        366.94        13.34 o                         
   0  -6  11        860.08        894.97        26.25 o                         
   1  -6  11        299.61        284.99        11.39 o                         
   2  -6  11          0.12         12.08         7.91 o                         
   3  -6  11        165.89        157.64        19.22 o                         
   4  -6  11          3.15          3.90         4.67 o                         
   5  -6  11        214.92        206.59        12.52 o                         
   6  -6  11         38.16         33.12         6.33 o                         
   7  -6  11        273.61        303.82        15.92 o                         
   8  -6  11         28.49         30.62        10.21 o                         
  -7  -5  11         96.78        108.40         8.63 o                         
  -6  -5  11         46.66         46.48         6.06 o                         
  -5  -5  11        508.36        524.15        20.76 o                         
  -4  -5  11         11.79         14.35         3.84 o                         
  -3  -5  11          6.41          0.74         3.05 o                         
  -2  -5  11          0.40         -1.56         2.80 o                         
  -1  -5  11         69.90         58.40         5.14 o                         
   0  -5  11        135.98        129.71        11.47 o                         
   1  -5  11         63.86         72.20         7.96 o                         
   2  -5  11       1333.65       1205.56        77.44 o                         
   3  -5  11         33.72         50.81         6.57 o                         
   4  -5  11        157.65        131.56         9.74 o                         
   5  -5  11         30.88         29.96         5.63 o                         
   6  -5  11        259.78        277.32        17.41 o                         
   7  -5  11          3.70         -1.80         7.81 o                         
   8  -5  11         42.94         42.57         6.75 o                         
  -7  -4  11        171.20        169.94        13.21 o                         
  -6  -4  11        720.15        742.83        27.40 o                         
  -5  -4  11        213.69        213.83         9.45 o                         
  -4  -4  11        811.25        800.53        37.05 o                         
  -3  -4  11         14.35          6.05         3.15 o                         
  -2  -4  11          6.52         10.22         3.43 o                         
  -1  -4  11        229.08        232.49         9.52 o                         
   0  -4  11          6.81          8.01         3.21 o                         
   1  -4  11       1302.10       1466.20        69.04 o                         
   2  -4  11        220.51        202.72        11.41 o                         
   3  -4  11        971.90        982.68        36.58 o                         
   4  -4  11        107.45        106.73         8.27 o                         
   5  -4  11          1.51          2.94         4.50 o                         
   6  -4  11         84.64         70.86        11.41 o                         
   7  -4  11        364.40        373.36        18.92 o                         
   8  -4  11          0.10         -4.61         4.61 o                         
   9  -4  11         34.40         45.06        12.91 o                         
  -8  -3  11          2.13         -1.20         4.80 o                         
  -7  -3  11         68.78         72.66         9.01 o                         
  -6  -3  11         94.35         80.33         7.21 o                         
  -5  -3  11         68.02         63.79         5.28 o                         
  -4  -3  11        155.60        152.58         7.40 o                         
  -3  -3  11          1.79         -6.00         6.00 o                         
  -2  -3  11       1538.77       1573.82        50.20 o                         
  -1  -3  11        714.09        651.31        27.71 o                         
   0  -3  11        238.49        223.14        12.40 o                         
   1  -3  11        157.65        134.35         6.44 o                         
   2  -3  11        442.70        469.19        40.70 o                         
   3  -3  11        170.08        171.23         7.33 o                         
   4  -3  11         73.20         67.99         5.49 o                         
   5  -3  11        918.53        934.22        48.04 o                         
   6  -3  11       1288.50       1255.46        45.18 o                         
   7  -3  11        209.66        178.66        10.77 o                         
   8  -3  11        381.64        361.53        16.97 o                         
   9  -3  11         11.34         16.03         5.72 o                         
  10  -3  11         22.11         26.69         6.33 o                         
  -8  -2  11        120.43        140.51        12.01 o                         
  -7  -2  11          1.64          1.74         3.89 o                         
  -6  -2  11         45.24         47.20         5.76 o                         
  -5  -2  11        217.42        202.09        10.39 o                         
  -4  -2  11         53.49         63.24         4.92 o                         
  -3  -2  11        478.82        469.76        18.48 o                         
  -2  -2  11        334.94        358.24        15.61 o                         
  -1  -2  11        889.45        791.34        22.73 o                         
   0  -2  11        539.05        510.37        23.22 o                         
   1  -2  11         86.34         79.47         4.86 o                         
   2  -2  11        138.85        122.62         5.90 o                         
   3  -2  11        402.11        404.09        16.00 o                         
   4  -2  11          0.69         14.75         9.99 o                         
   5  -2  11        339.96        390.12        16.56 o                         
   6  -2  11       1123.80       1155.46        56.44 o                         
   7  -2  11        402.64        446.40        19.32 o                         
   8  -2  11          1.39         -2.19         5.10 o                         
   9  -2  11         48.02         47.57         7.00 o                         
  10  -2  11        256.79        249.72        13.79 o                         
  -7  -1  11         44.23         53.44         5.89 o                         
  -6  -1  11        377.48        394.92        16.15 o                         
  -5  -1  11        314.99        313.15        13.56 o                         
  -4  -1  11         76.67         83.47         6.44 o
[truncated: 109,999 more chars]
